# Supplementary material for: IrW nanochannel support enabling ultrastable electrocatalytic oxygen evolution at 2 A cm−2 in acidic media
Source: Nat Commun. 2021 Jun 10;12:3540. doi: 10.1038/s41467-021-23907-1 (PMC8192761; doi:10.1038/s41467-021-23907-1)
Supplement: Supplementary file 2 — Source Data [file 41467_2021_23907_MOESM2_ESM.zip]

Archive with 7 entries (7 files):
- Manuscript-clean.docx
- Manuscript-clean.pdf
- nr-editorial-policy-checklist.pdf
- Source data.xlsx
- Source data-SI.xlsx
- Summary (300 characters).docx
- Supplementary Information.docx
