# Supplementary material for: IrW nanochannel support enabling ultrastable electrocatalytic oxygen evolution at 2 A cm−2 in acidic media
Source: Nat Commun. 2021 Jun 10;12:3540. doi: 10.1038/s41467-021-23907-1 (PMC8192761; doi:10.1038/s41467-021-23907-1)
Supplement: Supplementary file 2 — Source Data [file 41467_2021_23907_MOESM2_ESM.zip › Source data.xlsx]

## Sheet: Figure 1a
Figure 1a: XRD pattern
W-Ir-B
2q (degree)	Intensity
20	105
20.02	170
20.04	175
20.06	178
20.08	158
20.1	163
20.12	149
20.14	191
20.16	162
20.18	156
20.2	156
20.22	139
20.24	170
20.26	143
20.28	140
20.3	151
20.32	160
20.34	147
20.36	167
20.38	141
20.4	144
20.42	182
20.44	157
20.46	157
20.48	159
20.5	167
20.52	159
20.54	190
20.56	164
20.58	160
20.6	162
20.62	177
20.64	144
20.66	158
20.68	147
20.7	159
20.72	149
20.74	149
20.76	141
20.78	153
20.8	141
20.82	140
20.84	167
20.86	165
20.88	145
20.9	148
20.92	146
20.94	151
20.96	162
20.98	143
21	131
21.02	145
21.04	137
21.06	172
21.08	147
21.1	150
21.12	157
21.14	153
21.16	151
21.18	154
21.2	153
21.22	133
21.24	140
21.26	152
21.28	143
21.3	159
21.32	172
21.34	143
21.36	138
21.38	158
21.4	140
21.42	138
21.44	139
21.46	161
21.48	152
21.5	131
21.52	130
21.54	153
21.56	142
21.58	143
21.6	132
21.62	163
21.64	157
21.66	136
21.68	125
21.7	137
21.72	141
21.74	142
21.76	110
21.78	161
21.8	132
21.82	136
21.84	117
21.86	115
21.88	122
21.9	142
21.92	120
21.94	143
21.96	141
21.98	141
22	149
22.02	143
22.04	150
22.06	125
22.08	137
22.1	136
22.12	117
22.14	145
22.16	133
22.18	139
22.2	155
22.22	149
22.24	147
22.26	141
22.28	134
22.3	154
22.32	139
22.34	148
22.36	178
22.38	169
22.4	175
22.42	184
22.44	197
22.46	200
22.48	208
22.5	200
22.52	199
22.54	202
22.56	237
22.58	249
22.6	233
22.62	205
22.64	234
22.66	170
22.68	193
22.7	181
22.72	151
22.74	146
22.76	141
22.78	121
22.8	139
22.82	120
22.84	158
22.86	131
22.88	133
22.9	138
22.92	135
22.94	128
22.96	128
22.98	119
23	129
23.02	134
23.04	104
23.06	120
23.08	134
23.1	119
23.12	127
23.14	136
23.16	119
23.18	132
23.2	126
23.22	91
23.24	140
23.26	107
23.28	128
23.3	97
23.32	95
23.34	107
23.36	119
23.38	114
23.4	133
23.42	111
23.44	127
23.46	119
23.48	121
23.5	136
23.52	113
23.54	126
23.56	129
23.58	116
23.6	131
23.62	116
23.64	104
23.66	120
23.68	116
23.7	124
23.72	113
23.74	125
23.76	100
23.78	99
23.8	100
23.82	118
23.84	116
23.86	115
23.88	108
23.9	115
23.92	96
23.94	130
23.96	107
23.98	85
24	108
24.02	118
24.04	103
24.06	103
24.08	116
24.1	113
24.12	107
24.14	125
24.16	113
24.18	102
24.2	102
24.22	97
24.24	122
24.26	126
24.28	124
24.3	112
24.32	107
24.34	92
24.36	102
24.38	106
24.4	113
24.42	108
24.44	89
24.46	100
24.48	102
24.5	91
24.52	102
24.54	93
24.56	107
24.58	92
24.6	111
24.62	108
24.64	106
24.66	117
24.68	92
24.7	117
24.72	116
24.74	119
24.76	123
24.78	105
24.8	92
24.82	91
24.84	106
24.86	99
24.88	108
24.9	91
24.92	104
24.94	110
24.96	95
24.98	95
25	91
25.02	109
25.04	109
25.06	100
25.08	100
25.1	114
25.12	98
25.14	100
25.16	102
25.18	112
25.2	102
25.22	101
25.24	93
25.26	97
25.28	108
25.3	98
25.32	103
25.34	87
25.36	104
25.38	110
25.4	96
25.42	97
25.44	93
25.46	104
25.48	98
25.5	102
25.52	88
25.54	87
25.56	88
25.58	96
25.6	92
25.62	89
25.64	87
25.66	93
25.68	84
25.7	83
25.72	99
25.74	111
25.76	99
25.78	92
25.8	103
25.82	97
25.84	112
25.86	90
25.88	95
25.9	93
25.92	84
25.94	96
25.96	99
25.98	100
26	85
26.02	82
26.04	80
26.06	99
26.08	80
26.1	91
26.12	80
26.14	88
26.16	79
26.18	75
26.2	84
26.22	79
26.24	89
26.26	85
26.28	72
26.3	82
26.32	82
26.34	93
26.36	95
26.38	90
26.4	106
26.42	78
26.44	82
26.46	85
26.48	86
26.5	91
26.52	75
26.54	85
26.56	73
26.58	94
26.6	91
26.62	96
26.64	81
26.66	99
26.68	98
26.7	85
26.72	99
26.74	87
26.76	74
26.78	92
26.8	91
26.82	86
26.84	86
26.86	94
26.88	86
26.9	86
26.92	96
26.94	91
26.96	83
26.98	99
27	86
27.02	75
27.04	83
27.06	96
27.08	82
27.1	67
27.12	73
27.14	74
27.16	96
27.18	85
27.2	77
27.22	81
27.24	99
27.26	74
27.28	84
27.3	80
27.32	82
27.34	71
27.36	80
27.38	96
27.4	79
27.42	69
27.44	71
27.46	75
27.48	84
27.5	83
27.52	86
27.54	79
27.56	78
27.58	78
27.6	80
27.62	83
27.64	89
27.66	79
27.68	84
27.7	84
27.72	70
27.74	77
27.76	60
27.78	77
27.8	68
27.82	74
27.84	88
27.86	72
27.88	87
27.9	90
27.92	86
27.94	69
27.96	76
27.98	79
28	86
28.02	75
28.04	86
28.06	77
28.08	70
28.1	62
28.12	62
28.14	69
28.16	78
28.18	70
28.2	84
28.22	82
28.24	79
28.26	72
28.28	75
28.3	78
28.32	65
28.34	65
28.36	77
28.38	75
28.4	71
28.42	78
28.44	69
28.46	74
28.48	58
28.5	67
28.52	74
28.54	101
28.56	63
28.58	82
28.6	57
28.62	75
28.64	75
28.66	74
28.68	75
28.7	65
28.72	69
28.74	86
28.76	71
28.78	76
28.8	75
28.82	68
28.84	66
28.86	66
28.88	72
28.9	66
28.92	60
28.94	71
28.96	64
28.98	64
29	73
29.02	62
29.04	92
29.06	76
29.08	67
29.1	68
29.12	73
29.14	77
29.16	73
29.18	58
29.2	68
29.22	67
29.24	75
29.26	69
29.28	62
29.3	68
29.32	67
29.34	80
29.36	77
29.38	62
29.4	64
29.42	81
29.44	66
29.46	81
29.48	72
29.5	69
29.52	77
29.54	63
29.56	73
29.58	82
29.6	53
29.62	75
29.64	61
29.66	69
29.68	67
29.7	78
29.72	68
29.74	73
29.76	70
29.78	70
29.8	66
29.82	57
29.84	52
29.86	50
29.88	58
29.9	83
29.92	49
29.94	68
29.96	69
29.98	60
30	63
30.02	52
30.04	80
30.06	64
30.08	80
30.1	55
30.12	64
30.14	59
30.16	59
30.18	74
30.2	71
30.22	50
30.24	71
30.26	77
30.28	60
30.3	67
30.32	56
30.34	51
30.36	62
30.38	66
30.4	59
30.42	60
30.44	61
30.46	70
30.48	67
30.5	58
30.52	63
30.54	62
30.56	56
30.58	60
30.6	69
30.62	66
30.64	64
30.66	69
30.68	69
30.7	49
30.72	61
30.74	61
30.76	56
30.78	66
30.8	69
30.82	65
30.84	63
30.86	67
30.88	54
30.9	70
30.92	64
30.94	69
30.96	72
30.98	71
31	66
31.02	60
31.04	56
31.06	77
31.08	63
31.1	62
31.12	72
31.14	58
31.16	76
31.18	66
31.2	65
31.22	56
31.24	63
31.26	69
31.28	69
31.3	62
31.32	63
31.34	65
31.36	65
31.38	77
31.4	62
31.42	62
31.44	65
31.46	66
31.48	59
31.5	77
31.52	81
31.54	68
31.56	77
31.58	74
31.6	82
31.62	60
31.64	72
31.66	94
31.68	85
31.7	78
31.72	84
31.74	90
31.76	91
31.78	115
31.8	123
31.82	101
31.84	112
31.86	129
31.88	131
31.9	120
31.92	149
31.94	157
31.96	153
31.98	141
32	219
32.02	214
32.04	236
32.06	232
32.08	280
32.1	301
32.12	332
32.14	365
32.16	359
32.18	372
32.2	332
32.22	321
32.24	253
32.26	223
32.28	191
32.3	190
32.32	133
32.34	109
32.36	104
32.38	108
32.4	94
32.42	73
32.44	72
32.46	80
32.48	73
32.5	68
32.52	55
32.54	60
32.56	76
32.58	50
32.6	63
32.62	54
32.64	72
32.66	70
32.68	59
32.7	62
32.72	59
32.74	57
32.76	53
32.78	54
32.8	53
32.82	53
32.84	55
32.86	58
32.88	55
32.9	60
32.92	63
32.94	60
32.96	64
32.98	46
33	61
33.02	58
33.04	41
33.06	55
33.08	63
33.1	51
33.12	67
33.14	47
33.16	56
33.18	50
33.2	63
33.22	49
33.24	60
33.26	48
33.28	56
33.3	67
33.32	60
33.34	57
33.36	41
33.38	51
33.4	46
33.42	44
33.44	48
33.46	47
33.48	47
33.5	50
33.52	51
33.54	49
33.56	53
33.58	55
33.6	53
33.62	50
33.64	41
33.66	55
33.68	47
33.7	49
33.72	57
33.74	62
33.76	64
33.78	35
33.8	49
33.82	44
33.84	37
33.86	52
33.88	50
33.9	55
33.92	50
33.94	40
33.96	50
33.98	51
34	44
34.02	51
34.04	58
34.06	55
34.08	40
34.1	52
34.12	43
34.14	44
34.16	52
34.18	45
34.2	61
34.22	47
34.24	36
34.26	43
34.28	42
34.3	50
34.32	42
34.34	46
34.36	49
34.38	38
34.4	49
34.42	45
34.44	40
34.46	30
34.48	53
34.5	41
34.52	39
34.54	33
34.56	58
34.58	38
34.6	43
34.62	53
34.64	40
34.66	52
34.68	39
34.7	45
34.72	39
34.74	39
34.76	50
34.78	43
34.8	39
34.82	35
34.84	41
34.86	45
34.88	46
34.9	38
34.92	51
34.94	36
34.96	48
34.98	46
35	40
35.02	35
35.04	47
35.06	48
35.08	53
35.1	41
35.12	51
35.14	47
35.16	40
35.18	49
35.2	46
35.22	48
35.24	57
35.26	42
35.28	38
35.3	40
35.32	43
35.34	55
35.36	48
35.38	41
35.4	52
35.42	47
35.44	52
35.46	36
35.48	44
35.5	46
35.52	45
35.54	42
35.56	38
35.58	46
35.6	39
35.62	45
35.64	56
35.66	40
35.68	49
35.7	46
35.72	40
35.74	48
35.76	41
35.78	39
35.8	34
35.82	52
35.84	37
35.86	43
35.88	41
35.9	56
35.92	33
35.94	40
35.96	42
35.98	41
36	37
36.02	31
36.04	50
36.06	52
36.08	36
36.1	36
36.12	51
36.14	34
36.16	49
36.18	34
36.2	39
36.22	38
36.24	47
36.26	44
36.28	36
36.3	45
36.32	53
36.34	35
36.36	47
36.38	31
36.4	42
36.42	49
36.44	44
36.46	39
36.48	47
36.5	51
36.52	55
36.54	52
36.56	52
36.58	48
36.6	38
36.62	42
36.64	56
36.66	57
36.68	54
36.7	61
36.72	56
36.74	56
36.76	60
36.78	58
36.8	58
36.82	60
36.84	43
36.86	82
36.88	62
36.9	64
36.92	86
36.94	85
36.96	82
36.98	88
37	110
37.02	101
37.04	126
37.06	108
37.08	134
37.1	122
37.12	127
37.14	145
37.16	126
37.18	163
37.2	159
37.22	163
37.24	179
37.26	190
37.28	158
37.3	174
37.32	179
37.34	149
37.36	130
37.38	105
37.4	112
37.42	85
37.44	101
37.46	82
37.48	78
37.5	63
37.52	73
37.54	87
37.56	72
37.58	52
37.6	78
37.62	67
37.64	66
37.66	66
37.68	47
37.7	66
37.72	66
37.74	66
37.76	51
37.78	65
37.8	72
37.82	72
37.84	76
37.86	73
37.88	68
37.9	85
37.92	82
37.94	93
37.96	89
37.98	96
38	127
38.02	101
38.04	111
38.06	113
38.08	103
38.1	106
38.12	113
38.14	93
38.16	107
38.18	93
38.2	101
38.22	76
38.24	76
38.26	52
38.28	67
38.3	62
38.32	64
38.34	47
38.36	47
38.38	51
38.4	45
38.42	37
38.44	38
38.46	42
38.48	49
38.5	49
38.52	44
38.54	48
38.56	36
38.58	42
38.6	42
38.62	39
38.64	49
38.66	35
38.68	48
38.7	46
38.72	50
38.74	32
38.76	41
38.78	38
38.8	38
38.82	42
38.84	39
38.86	36
38.88	45
38.9	48
38.92	49
38.94	40
38.96	48
38.98	37
39	49
39.02	45
39.04	43
39.06	45
39.08	46
39.1	43
39.12	41
39.14	43
39.16	50
39.18	42
39.2	47
39.22	32
39.24	48
39.26	42
39.28	44
39.3	41
39.32	45
39.34	43
39.36	36
39.38	49
39.4	54
39.42	65
39.44	59
39.46	47
39.48	55
39.5	57
39.52	60
39.54	47
39.56	54
39.58	67
39.6	64
39.62	67
39.64	71
39.66	58
39.68	71
39.7	65
39.72	90
39.74	84
39.76	99
39.78	94
39.8	94
39.82	102
39.84	111
39.86	131
39.88	132
39.9	153
39.92	175
39.94	145
39.96	185
39.98	182
40	167
40.02	216
40.04	245
40.06	242
40.08	280
40.1	279
40.12	301
40.14	355
40.16	383
40.18	396
40.2	413
40.22	484
40.24	471
40.26	468
40.28	471
40.3	465
40.32	451
40.34	394
40.36	415
40.38	343
40.4	350
40.42	342
40.44	309
40.46	303
40.48	257
40.5	271
40.52	277
40.54	249
40.56	226
40.58	235
40.6	220
40.62	227
40.64	225
40.66	261
40.68	272
40.7	270
40.72	310
40.74	327
40.76	356
40.78	370
40.8	393
40.82	432
40.84	421
40.86	478
40.88	536
40.9	610
40.92	678
40.94	670
40.96	732
40.98	711
41	715
41.02	631
41.04	555
41.06	538
41.08	437
41.1	397
41.12	354
41.14	268
41.16	249
41.18	199
41.2	168
41.22	133
41.24	115
41.26	106
41.28	95
41.3	96
41.32	100
41.34	93
41.36	75
41.38	107
41.4	78
41.42	78
41.44	80
41.46	71
41.48	74
41.5	73
41.52	65
41.54	72
41.56	68
41.58	80
41.6	65
41.62	69
41.64	83
41.66	64
41.68	79
41.7	71
41.72	67
41.74	77
41.76	77
41.78	84
41.8	79
41.82	84
41.84	100
41.86	78
41.88	86
41.9	112
41.92	102
41.94	109
41.96	108
41.98	113
42	123
42.02	127
42.04	142
42.06	163
42.08	186
42.1	172
42.12	205
42.14	218
42.16	223
42.18	226
42.2	250
42.22	306
42.24	333
42.26	308
42.28	379
42.3	415
42.32	417
42.34	488
42.36	528
42.38	554
42.4	626
42.42	714
42.44	731
42.46	810
42.48	818
42.5	849
42.52	860
42.54	874
42.56	893
42.58	890
42.6	843
42.62	834
42.64	743
42.66	662
42.68	572
42.7	502
42.72	513
42.74	352
42.76	331
42.78	291
42.8	263
42.82	215
42.84	178
42.86	168
42.88	135
42.9	129
42.92	141
42.94	110
42.96	112
42.98	103
43	90
43.02	74
43.04	82
43.06	88
43.08	71
43.1	76
43.12	80
43.14	96
43.16	74
43.18	61
43.2	50
43.22	51
43.24	49
43.26	66
43.28	53
43.3	72
43.32	50
43.34	48
43.36	63
43.38	50
43.4	44
43.42	40
43.44	49
43.46	40
43.48	43
43.5	46
43.52	36
43.54	37
43.56	47
43.58	32
43.6	38
43.62	48
43.64	33
43.66	50
43.68	39
43.7	39
43.72	35
43.74	53
43.76	35
43.78	31
43.8	32
43.82	37
43.84	30
43.86	44
43.88	38
43.9	32
43.92	34
43.94	42
43.96	36
43.98	22
44	36
44.02	51
44.04	31
44.06	30
44.08	32
44.1	31
44.12	38
44.14	39
44.16	39
44.18	34
44.2	40
44.22	27
44.24	43
44.26	37
44.28	30
44.3	44
44.32	33
44.34	36
44.36	41
44.38	34
44.4	34
44.42	44
44.44	46
44.46	39
44.48	45
44.5	34
44.52	36
44.54	41
44.56	37
44.58	46
44.6	40
44.62	45
44.64	38
44.66	53
44.68	53
44.7	50
44.72	37
44.74	51
44.76	41
44.78	42
44.8	41
44.82	41
44.84	34
44.86	35
44.88	30
44.9	35
44.92	35
44.94	32
44.96	39
44.98	33
45	24
45.02	23
45.04	24
45.06	21
45.08	25
45.1	27
45.12	28
45.14	29
45.16	25
45.18	27
45.2	26
45.22	22
45.24	21
45.26	32
45.28	20
45.3	25
45.32	20
45.34	29
45.36	29
45.38	29
45.4	28
45.42	30
45.44	25
45.46	30
45.48	27
45.5	28
45.52	26
45.54	22
45.56	35
45.58	24
45.6	39
45.62	24
45.64	33
45.66	25
45.68	34
45.7	34
45.72	33
45.74	42
45.76	38
45.78	45
45.8	38
45.82	37
45.84	30
45.86	42
45.88	46
45.9	33
45.92	38
45.94	50
45.96	54
45.98	57
46	42
46.02	72
46.04	67
46.06	63
46.08	91
46.1	75
46.12	78
46.14	70
46.16	74
46.18	63
46.2	66
46.22	76
46.24	51
46.26	54
46.28	47
46.3	45
46.32	34
46.34	36
46.36	36
46.38	29
46.4	25
46.42	28
46.44	34
46.46	23
46.48	31
46.5	28
46.52	28
46.54	20
46.56	24
46.58	19
46.6	26
46.62	26
46.64	22
46.66	21
46.68	21
46.7	19
46.72	21
46.74	23
46.76	28
46.78	20
46.8	26
46.82	21
46.84	19
46.86	22
46.88	24
46.9	27
46.92	24
46.94	26
46.96	32
46.98	25
47	15
47.02	22
47.04	22
47.06	24
47.08	23
47.1	29
47.12	20
47.14	16
47.16	20
47.18	13
47.2	21
47.22	18
47.24	22
47.26	21
47.28	22
47.3	25
47.32	18
47.34	26
47.36	25
47.38	23
47.4	16
47.42	20
47.44	25
47.46	21
47.48	19
47.5	29
47.52	34
47.54	20
47.56	28
47.58	25
47.6	29
47.62	21
47.64	21
47.66	25
47.68	24
47.7	21
47.72	19
47.74	20
47.76	20
47.78	12
47.8	16
47.82	20
47.84	34
47.86	23
47.88	19
47.9	20
47.92	20
47.94	15
47.96	22
47.98	15
48	23
48.02	20
48.04	22
48.06	26
48.08	14
48.1	12
48.12	18
48.14	25
48.16	21
48.18	28
48.2	21
48.22	14
48.24	9
48.26	14
48.28	20
48.3	17
48.32	24
48.34	23
48.36	15
48.38	18
48.4	26
48.42	16
48.44	17
48.46	16
48.48	27
48.5	19
48.52	25
48.54	17
48.56	20
48.58	9
48.6	19
48.62	19
48.64	22
48.66	12
48.68	28
48.7	11
48.72	21
48.74	21
48.76	20
48.78	25
48.8	21
48.82	18
48.84	13
48.86	15
48.88	32
48.9	25
48.92	19
48.94	22
48.96	21
48.98	27
49	18
49.02	20
49.04	16
49.06	15
49.08	22
49.1	19
49.12	11
49.14	19
49.16	22
49.18	23
49.2	15
49.22	20
49.24	25
49.26	23
49.28	20
49.3	25
49.32	26
49.34	18
49.36	19
49.38	20
49.4	20
49.42	24
49.44	13
49.46	24
49.48	19
49.5	26
49.52	25
49.54	30
49.56	21
49.58	24
49.6	21
49.62	23
49.64	16
49.66	25
49.68	18
49.7	16
49.72	14
49.74	20
49.76	25
49.78	23
49.8	19
49.82	20
49.84	24
49.86	31
49.88	15
49.9	27
49.92	21
49.94	32
49.96	26
49.98	27
50	23
50.02	23
50.04	24
50.06	28
50.08	26
50.1	27
50.12	30
50.14	30
50.16	34
50.18	42
50.2	46
50.22	39
50.24	33
50.26	33
50.28	38
50.3	43
50.32	30
50.34	41
50.36	38
50.38	50
50.4	55
50.42	43
50.44	54
50.46	66
50.48	64
50.5	63
50.52	70
50.54	60
50.56	74
50.58	77
50.6	74
50.62	96
50.64	103
50.66	93
50.68	80
50.7	86
50.72	78
50.74	71
50.76	84
50.78	74
50.8	57
50.82	58
50.84	61
50.86	56
50.88	47
50.9	43
50.92	36
50.94	33
50.96	41
50.98	41
51	28
51.02	27
51.04	35
51.06	37
51.08	36
51.1	29
51.12	30
51.14	29
51.16	37
51.18	34
51.2	30
51.22	44
51.24	34
51.26	47
51.28	36
51.3	28
51.32	35
51.34	33
51.36	39
51.38	43
51.4	36
51.42	33
51.44	43
51.46	46
51.48	47
51.5	43
51.52	54
51.54	45
51.56	47
51.58	57
51.6	51
51.62	57
51.64	71
51.66	69
51.68	76
51.7	81
51.72	69
51.74	60
51.76	101
51.78	103
51.8	100
51.82	115
51.84	159
51.86	167
51.88	184
51.9	177
51.92	205
51.94	219
51.96	197
51.98	202
52	179
52.02	154
52.04	172
52.06	135
52.08	124
52.1	117
52.12	96
52.14	80
52.16	78
52.18	70
52.2	44
52.22	49
52.24	36
52.26	33
52.28	39
52.3	30
52.32	27
52.34	28
52.36	23
52.38	31
52.4	25
52.42	14
52.44	22
52.46	28
52.48	20
52.5	22
52.52	18
52.54	28
52.56	20
52.58	18
52.6	23
52.62	18
52.64	21
52.66	31
52.68	25
52.7	16
52.72	19
52.74	18
52.76	16
52.78	21
52.8	20
52.82	19
52.84	22
52.86	23
52.88	16
52.9	12
52.92	25
52.94	21
52.96	21
52.98	23
53	20
53.02	21
53.04	20
53.06	12
53.08	26
53.1	18
53.12	20
53.14	19
53.16	23
53.18	18
53.2	24
53.22	17
53.24	18
53.26	14
53.28	20
53.3	14
53.32	26
53.34	15
53.36	23
53.38	16
53.4	13
53.42	16
53.44	16
53.46	23
53.48	15
53.5	14
53.52	20
53.54	21
53.56	11
53.58	17
53.6	15
53.62	12
53.64	17
53.66	19
53.68	16
53.7	21
53.72	13
53.74	19
53.76	22
53.78	14
53.8	15
53.82	8
53.84	18
53.86	13
53.88	21
53.9	20
53.92	19
53.94	12
53.96	13
53.98	17
54	7
54.02	17
54.04	15
54.06	17
54.08	18
54.1	19
54.12	21
54.14	13
54.16	19
54.18	18
54.2	15
54.22	17
54.24	17
54.26	14
54.28	19
54.3	14
54.32	19
54.34	12
54.36	17
54.38	17
54.4	14
54.42	19
54.44	19
54.46	21
54.48	19
54.5	18
54.52	21
54.54	18
54.56	17
54.58	16
54.6	20
54.62	16
54.64	25
54.66	19
54.68	17
54.7	23
54.72	19
54.74	18
54.76	19
54.78	31
54.8	18
54.82	20
54.84	19
54.86	25
54.88	25
54.9	25
54.92	29
54.94	16
54.96	19
54.98	20
55	27
55.02	23
55.04	19
55.06	21
55.08	24
55.1	22
55.12	18
55.14	22
55.16	28
55.18	23
55.2	26
55.22	28
55.24	29
55.26	23
55.28	28
55.3	26
55.32	24
55.34	30
55.36	26
55.38	24
55.4	34
55.42	37
55.44	31
55.46	33
55.48	35
55.5	41
55.52	45
55.54	50
55.56	49
55.58	36
55.6	67
55.62	50
55.64	49
55.66	58
55.68	63
55.7	67
55.72	65
55.74	78
55.76	65
55.78	99
55.8	109
55.82	98
55.84	119
55.86	115
55.88	135
55.9	122
55.92	142
55.94	169
55.96	164
55.98	181
56	166
56.02	162
56.04	160
56.06	174
56.08	166
56.1	174
56.12	156
56.14	162
56.16	125
56.18	120
56.2	94
56.22	120
56.24	114
56.26	107
56.28	87
56.3	68
56.32	70
56.34	49
56.36	57
56.38	67
56.4	58
56.42	52
56.44	47
56.46	37
56.48	43
56.5	46
56.52	38
56.54	33
56.56	33
56.58	25
56.6	23
56.62	26
56.64	33
56.66	23
56.68	26
56.7	29
56.72	25
56.74	19
56.76	23
56.78	30
56.8	27
56.82	23
56.84	16
56.86	30
56.88	18
56.9	26
56.92	21
56.94	24
56.96	19
56.98	14
57	19
57.02	16
57.04	16
57.06	19
57.08	12
57.1	21
57.12	25
57.14	17
57.16	13
57.18	19
57.2	21
57.22	18
57.24	16
57.26	9
57.28	21
57.3	17
57.32	18
57.34	18
57.36	11
57.38	18
57.4	18
57.42	14
57.44	18
57.46	14
57.48	15
57.5	12
57.52	19
57.54	14
57.56	19
57.58	17
57.6	12
57.62	16
57.64	16
57.66	13
57.68	10
57.7	11
57.72	23
57.74	15
57.76	13
57.78	17
57.8	16
57.82	17
57.84	11
57.86	14
57.88	17
57.9	13
57.92	12
57.94	14
57.96	16
57.98	14
58	19
58.02	18
58.04	20
58.06	10
58.08	14
58.1	15
58.12	14
58.14	17
58.16	16
58.18	17
58.2	13
58.22	12
58.24	22
58.26	16
58.28	22
58.3	15
58.32	12
58.34	19
58.36	17
58.38	12
58.4	15
58.42	17
58.44	13
58.46	19
58.48	17
58.5	12
58.52	18
58.54	13
58.56	17
58.58	13
58.6	9
58.62	19
58.64	12
58.66	15
58.68	11
58.7	10
58.72	17
58.74	9
58.76	14
58.78	9
58.8	15
58.82	14
58.84	7
58.86	21
58.88	13
58.9	10
58.92	10
58.94	11
58.96	15
58.98	16
59	9
59.02	8
59.04	12
59.06	17
59.08	20
59.1	11
59.12	15
59.14	11
59.16	17
59.18	14
59.2	15
59.22	16
59.24	8
59.26	17
59.28	12
59.3	12
59.32	12
59.34	14
59.36	12
59.38	11
59.4	10
59.42	12
59.44	15
59.46	14
59.48	13
59.5	13
59.52	12
59.54	12
59.56	14
59.58	14
59.6	9
59.62	12
59.64	12
59.66	10
59.68	17
59.7	15
59.72	13
59.74	13
59.76	10
59.78	15
59.8	12
59.82	10
59.84	20
59.86	13
59.88	18
59.9	20
59.92	22
[truncated: 2,004 more rows]

## Sheet: Figure 1e
Figure 1e: EDS line scaning
W		Ir		B
Position (nm)	Intensity	Position (nm)	Intensity:	Position (nm)	Intensity
0	790	0	55	0	63
2.97486	899.088	3.01464	62.3016	3.03023	55.5097
6.05805	800.04	6.00636	56.746	6.03639	63.4203
9.07384	890.344	9.03135	69.0476	8.97557	65.9565
11.9989	810.294	12.0401	72.6191	12.0201	60.2802
15.0805	890.04	15.003	51.5873	14.9533	62.3333
18.0441	823.375	18.0376	69.0476	17.9956	64.8092
21.0054	910.457	21.0596	79.7619	21.0002	55.9324
23.9955	801.467	24.0476	72.2222	24.0553	67.7681
27.0265	901.005	27.0438	69.0476	24.0334	51.0169
29.9958	776.339	30.0651	79.3651	30.0036	65.1232
33.0292	899.908	33.056	73.4127	29.9592	74.8937
36.041	829.42	35.9975	96.4286	33.0459	72.599
39.0262	894.59	39.0617	74.2064	35.9903	75.558
42.0629	920.571	42.0504	67.0635	39.0033	59.0121
45.0578	915.198	45.0725	77.7778	42.0004	74.5314
47.954	873.442	48.0612	70.6349	41.9906	57.0797
50.9722	925.555	50.9894	86.5079	44.9749	54.9058
50.9449	827.277	53.9737	76.9841	48.033	66.9831
53.9431	902.095	56.9994	89.6825	50.9677	69.157
53.9182	805.626	60.0044	91.2698	53.9994	62.4541
56.9685	919.634	62.9843	79.3651	56.9431	65.3527
59.9586	910.645	65.9797	75.7936	59.9952	60.2802
63.0081	946.273	69.0136	92.8571	63.0262	53.5169
65.9926	933.062	72.0083	88.8889	66.0022	59.0121
68.9883	928.293	74.9749	69.8413	68.9595	62.9976
71.9343	886.141	77.9629	62.3016	71.998	56.8382
74.9452	892.828	80.9864	73.8095	74.9929	55.5097
77.949	894.088	83.9818	70.2381	78.0554	59.6159
81.0105	860.982	86.9964	76.9841	81.039	57.3816
83.9412	885.152	90.0325	95.2381	83.9729	59.4952
86.9329	799.591	92.9407	100.397	86.9911	68.372
89.9929	843.057	96.0204	142.063	89.9439	58.6618
92.93	794.273	98.9678	279.365	89.9717	65.8961
96.0188	781.667	101.969	390.079	92.9839	51.6232
98.9712	666.561	105.05	376.587	95.9705	49.6304
102.018	622.603	108.025	417.857	95.9735	43.2053
105.037	557.541	111.063	436.905	98.9691	56.9372
107.952	569.652	113.986	394.841	101.945	45.7657
111.005	530.517	117.021	412.302	105.063	52.6135
114.034	550.469	119.984	447.222	107.971	23.0072
116.966	498.067	123.063	432.54	111.031	26.9324
120.039	551.18	126.063	431.349	113.955	36.5942
123.004	522.896	129.044	420.238	113.992	22.8261
125.999	518.127	131.993	447.222	117.063	35.9903
129.037	466.933	135.016	402.778	119.978	28.2609
132.047	473.017	137.981	438.889	122.963	34.4203
132.035	536.195	141.005	450.397	126	19.8671
134.977	496.584	144.054	419.841	128.957	32.1256
138.05	472.522	147.027	404.365	132.041	29.5894
140.986	500.31	150.073	428.175	131.979	16.3043
144.014	519.659	153.027	457.937	134.994	24.9396
147.046	464.244	156.097	438.492	137.963	29.8913
150.046	463.092	159.089	433.333	140.969	29.4082
152.996	501.733	161.933	423.968	144.006	23.1884
155.972	551.89	164.95	432.302	146.936	33.273
159.02	416.915	168.02	412.857	149.965	26.3285
162.011	508.528	170.953	431.508	152.95	30.215
165.036	447.687	173.963	435.476	156.027	27.1957
167.98	482.108	177.029	414.444	159.015	33.657
170.994	490.603	179.947	424.762	162.055	35.9517
174.056	535.878	182.981	386.667	165.048	26.442
177.065	462.978	186.034	414.048	168.024	39.9372
179.992	484.736	188.947	421.587	171.005	41.7947
183.006	493.835	192.023	405.714	171.011	37.9444
186.069	461.935	195.028	407.302	173.964	41.628
189.064	455.96	197.975	433.492	176.993	43.0169
192.028	505.454	201.004	392.222	180.009	26.7126
195.09	472.348	203.939	411.667	183.036	32.9807
198.073	458.535	206.925	402.937	186.037	32.1353
201.065	450.751	209.979	431.111	189.035	39.3816
203.898	479.14	212.986	377.937	192.022	45.7826
206.9	479.194	215.941	297.381	192.082	42.2802
209.933	502.763	218.956	117.46	192.008	27.9686
212.915	587.141	222.014	92.0635	195.043	29.8406
215.954	615.533	224.939	60.7936	198.038	45.2391
218.952	789.748	227.95	65.1587	200.925	35.215
221.923	896.89	230.931	54.0476	203.944	27.4855
224.966	967.695	233.941	58.4127	206.961	36.3019
228.017	893.926	236.954	64.3651	209.943	33.8865
231.018	933.377	239.953	62.7778	212.986	36.4831
233.934	846.694	242.944	56.4286	215.989	54.1522
236.969	970.866	245.987	78.6508	218.981	44.2488
236.989	828.162	248.949	57.2222	221.998	53.0048
240.013	924.496	251.965	64.7619	225.04	55.4203
242.95	854.092	254.981	71.9048	228.009	43.7053
245.934	940.279	257.984	72.3016	231.014	51.5556
248.955	876.423	260.963	60.3968	233.931	62.2802
251.954	952.446	264.029	38.9682	233.97	40.4203
251.956	875.875	269.962	56.0318	237.017	59.9251
254.94	902.061	273.049	46.1111	239.984	48.029
258.035	954.279	275.956	50.873	243.03	59.1401
261.003	828.407	282.056	46.5079	246.073	45.0097
263.941	880.829	285.059	47.3016	248.979	61.5556
266.98	908.618	287.981	59.6032	252.002	72.5217
270.041	874.91	290.962	48.4921	255.045	66.6642
273.022	929.287	293.4	58	258.011	71.3744
276.044	873.812	297	50	261.006	61.7126
278.98	924.425	300	45	263.989	76.0845
282.049	896.746			266.983	61.3623
284.96	905.843			267.001	67.8116
288.029	878.766			269.976	73.2464
291	874			273.048	61.4106
294	821			275.995	64.6111
297	900			279.031	66.5435
300	852			282.009	72.2198
				284.954	66.9058
				287.941	64.913
				290.948	64.6111
				293.968	56.942
				297	67
				300	72

## Sheet: Figure 2a
Figure 2a: Linear polarization curves	Figure 2a: Linear polarization curves
W-Ir-B alloy		W-Ir-B alloy after cycle	IrO2			IrO2 after cycle		Ir/C		Ir/C after cycle		W2B		pure W
potential (V)	current density (mA cm-2)	potential (V)	current density (mA cm-2)	potential (V)	current density (mA cm-2)	potential (V)	current density (mA cm-2)	potential (V)	current density (mA cm-2)	potential (V)	current density (mA cm-2)	potential (V)	current density (mA cm-2)	potential (V)	current density (mA cm-2)
0.8353	-0.31963	0.84088	0.125	0.84427	-0.31963	0.88103	-0.5763	0.85134	-1.77481	0.89965	-1.77481	0.897	0.23494	1.11889	0.37646
0.83629	-0.30304	0.84188	0.12478	0.84526	-0.30304	0.88203	-0.55111	0.85227	-1.67926	0.90066	-1.67926	0.898	0.2314	1.12018	0.37257
0.83727	-0.28948	0.84288	0.1233	0.84625	-0.28948	0.88303	-0.52889	0.85321	-1.59519	0.90168	-1.59519	0.899	0.22866	1.12145	0.36891
0.83826	-0.27711	0.84388	0.12193	0.84724	-0.27711	0.88403	-0.50963	0.85414	-1.51222	0.9027	-1.51222	0.9	0.22631	1.12271	0.36549
0.83925	-0.26596	0.84489	0.12044	0.84823	-0.26596	0.88503	-0.49185	0.85508	-1.43259	0.90371	-1.43259	0.901	0.22436	1.12396	0.36206
0.84024	-0.2557	0.84589	0.11907	0.84922	-0.2557	0.88603	-0.47444	0.85603	-1.35963	0.90473	-1.35963	0.902	0.22268	1.1252	0.35886
0.84123	-0.24593	0.84689	0.11796	0.85021	-0.24593	0.88703	-0.45815	0.85698	-1.29148	0.90574	-1.29148	0.903	0.22121	1.12644	0.35566
0.84222	-0.23696	0.84789	0.1167	0.8512	-0.23696	0.88802	-0.44333	0.85793	-1.23	0.90675	-1.23	0.904	0.21994	1.12766	0.35269
0.84322	-0.22819	0.84889	0.11567	0.8522	-0.22819	0.88902	-0.42963	0.85889	-1.17333	0.90777	-1.17333	0.905	0.21895	1.12887	0.34994
0.84421	-0.22011	0.84989	0.11478	0.85319	-0.22011	0.89002	-0.41667	0.85984	-1.11741	0.90878	-1.11741	0.906	0.21799	1.13007	0.3472
0.8452	-0.2123	0.85089	0.11385	0.85418	-0.2123	0.89102	-0.40333	0.8608	-1.06407	0.90979	-1.06407	0.907	0.21729	1.13126	0.34469
0.84619	-0.20478	0.85189	0.11307	0.85518	-0.20478	0.89202	-0.39074	0.86177	-1.01407	0.9108	-1.01407	0.908	0.21672	1.13243	0.3424
0.84719	-0.19785	0.85289	0.11215	0.85617	-0.19785	0.89302	-0.37926	0.86273	-0.96852	0.91181	-0.96852	0.909	0.21611	1.1336	0.34011
0.84818	-0.19111	0.85389	0.11148	0.85716	-0.19111	0.89402	-0.36774	0.8637	-0.92407	0.91282	-0.92407	0.91	0.21573	1.13475	0.33806
0.84917	-0.18452	0.8549	0.11078	0.85816	-0.18452	0.89502	-0.35715	0.86467	-0.88111	0.91382	-0.88111	0.911	0.21545	1.13591	0.336
0.85017	-0.17841	0.8559	0.11022	0.85915	-0.17841	0.89602	-0.34681	0.86564	-0.84222	0.91483	-0.84222	0.912	0.21513	1.13703	0.3344
0.85116	-0.17237	0.8569	0.10978	0.86015	-0.17237	0.89702	-0.33667	0.86661	-0.80593	0.91584	-0.80593	0.913	0.21503	1.13815	0.3328
0.85216	-0.16656	0.8579	0.1093	0.86114	-0.16656	0.89802	-0.32689	0.86758	-0.77074	0.91685	-0.77074	0.914	0.21494	1.13925	0.33143
0.85315	-0.16111	0.8589	0.10863	0.86214	-0.16111	0.89902	-0.31781	0.86856	-0.73778	0.91785	-0.73778	0.915	0.21494	1.14033	0.33029
0.85415	-0.15578	0.8599	0.10819	0.86313	-0.15578	0.90002	-0.30859	0.86953	-0.70481	0.91886	-0.70481	0.916	0.21503	1.1414	0.32937
0.85514	-0.15063	0.8609	0.1077	0.86413	-0.15063	0.90102	-0.29985	0.87051	-0.67519	0.91986	-0.67519	0.917	0.21513	1.14247	0.32846
0.85614	-0.14574	0.8619	0.10737	0.86512	-0.14574	0.90202	-0.29152	0.87149	-0.64667	0.92087	-0.64667	0.918	0.21522	1.14354	0.32754
0.85713	-0.14085	0.8629	0.10704	0.86612	-0.14085	0.90302	-0.28333	0.87247	-0.61963	0.92188	-0.61963	0.919	0.21545	1.14459	0.32686
0.85813	-0.13619	0.8639	0.10659	0.86712	-0.13619	0.90402	-0.27563	0.87345	-0.59444	0.92288	-0.59444	0.92	0.21564	1.14564	0.32617
0.85912	-0.13167	0.8649	0.10633	0.86811	-0.13167	0.90502	-0.26789	0.87443	-0.56815	0.92389	-0.56815	0.921	0.21592	1.14668	0.32571
0.86012	-0.12733	0.8659	0.10611	0.86911	-0.12733	0.90601	-0.26037	0.87541	-0.5437	0.92489	-0.5437	0.922	0.21621	1.14773	0.32503
0.86112	-0.12322	0.8669	0.10578	0.87011	-0.12322	0.90701	-0.25322	0.87639	-0.52185	0.9259	-0.52185	0.923	0.21659	1.14876	0.32457
0.86211	-0.11893	0.8679	0.10567	0.8711	-0.11893	0.90801	-0.24615	0.87738	-0.50037	0.9269	-0.50037	0.924	0.21701	1.14978	0.32434
0.86311	-0.11504	0.8689	0.10533	0.8721	-0.11504	0.90901	-0.23944	0.87836	-0.48074	0.9279	-0.48074	0.925	0.21739	1.15081	0.32389
0.86411	-0.11119	0.8699	0.10511	0.8731	-0.11119	0.91001	-0.23285	0.87935	-0.46148	0.92891	-0.46148	0.926	0.21777	1.15185	0.32343
0.8651	-0.10733	0.8709	0.105	0.87409	-0.10733	0.91101	-0.22637	0.88033	-0.44259	0.92991	-0.44259	0.927	0.21828	1.15288	0.32297
0.8661	-0.10378	0.8719	0.10463	0.87509	-0.10378	0.91201	-0.22022	0.88132	-0.42444	0.93092	-0.42444	0.928	0.21876	1.1539	0.32274
0.86709	-0.10015	0.8729	0.10463	0.87609	-0.10015	0.91301	-0.214	0.88231	-0.40741	0.93192	-0.40741	0.929	0.21927	1.15493	0.32229
0.86809	-0.09663	0.8739	0.10441	0.87708	-0.09663	0.91401	-0.20807	0.8833	-0.39148	0.93292	-0.39148	0.93	0.21975	1.15595	0.32206
0.86909	-0.09333	0.8749	0.1043	0.87808	-0.09333	0.91501	-0.20248	0.88428	-0.3763	0.93392	-0.3763	0.931	0.22022	1.15698	0.3216
0.87009	-0.09004	0.8759	0.1043	0.87908	-0.09004	0.91601	-0.19681	0.88527	-0.36126	0.93493	-0.36126	0.932	0.22083	1.158	0.32137
0.87108	-0.08674	0.8769	0.10407	0.88007	-0.08674	0.91701	-0.19137	0.88626	-0.34681	0.93593	-0.34681	0.933	0.2214	1.15903	0.32091
0.87208	-0.08367	0.8779	0.10396	0.88107	-0.08367	0.91801	-0.18589	0.88725	-0.33281	0.93693	-0.33281	0.934	0.22201	1.16005	0.32069
0.87308	-0.08059	0.8789	0.10396	0.88207	-0.08059	0.91901	-0.18078	0.88824	-0.31974	0.93794	-0.31974	0.935	0.22258	1.16107	0.32046
0.87407	-0.07774	0.8799	0.10374	0.88307	-0.07774	0.92001	-0.17589	0.88923	-0.30733	0.93894	-0.30733	0.936	0.22318	1.16209	0.32023
0.87507	-0.07467	0.8809	0.10385	0.88406	-0.07467	0.92101	-0.171	0.89022	-0.29519	0.93994	-0.29519	0.937	0.22385	1.16312	0.31977
0.87607	-0.07185	0.8819	0.10385	0.88506	-0.07185	0.92201	-0.166	0.89121	-0.28359	0.94094	-0.28359	0.938	0.22446	1.16414	0.31954
0.87707	-0.06922	0.8829	0.10363	0.88606	-0.06922	0.92301	-0.16133	0.89221	-0.27222	0.94195	-0.27222	0.939	0.22513	1.16515	0.31931
0.87806	-0.06637	0.8839	0.10374	0.88706	-0.06637	0.92401	-0.15644	0.8932	-0.2613	0.94295	-0.2613	0.94	0.22583	1.16615	0.31931
0.87906	-0.06389	0.8849	0.10363	0.88805	-0.06389	0.92501	-0.152	0.89419	-0.25093	0.94395	-0.25093	0.941	0.2264	1.16717	0.31909
0.88006	-0.06126	0.8859	0.10363	0.88905	-0.06126	0.92601	-0.14759	0.89518	-0.24104	0.94495	-0.24104	0.942	0.2271	1.16819	0.31886
0.88106	-0.05867	0.8869	0.10374	0.89005	-0.05867	0.92701	-0.14337	0.89617	-0.23126	0.94595	-0.23126	0.943	0.22777	1.1692	0.31863
0.88205	-0.05626	0.8879	0.10363	0.89105	-0.05626	0.92801	-0.13937	0.89717	-0.22207	0.94696	-0.22207	0.944	0.22847	1.17022	0.3184
0.88305	-0.05378	0.8889	0.10374	0.89205	-0.05378	0.92901	-0.13507	0.89816	-0.21296	0.94796	-0.21296	0.945	0.22914	1.17122	0.3184
0.88405	-0.05148	0.8899	0.10363	0.89304	-0.05148	0.93001	-0.13107	0.89915	-0.20433	0.94896	-0.20433	0.946	0.22994	1.17224	0.31817
0.88505	-0.04896	0.8909	0.10363	0.89404	-0.04896	0.93101	-0.12711	0.90015	-0.196	0.94996	-0.196	0.947	0.23061	1.17326	0.31794
0.88604	-0.04667	0.8919	0.10374	0.89504	-0.04667	0.93201	-0.12311	0.90114	-0.1877	0.95096	-0.1877	0.948	0.2314	1.17426	0.31794
0.88704	-0.04452	0.8929	0.10385	0.89604	-0.04452	0.93301	-0.11948	0.90214	-0.18011	0.95196	-0.18011	0.949	0.2321	1.17527	0.31771
0.88804	-0.04237	0.8939	0.10374	0.89704	-0.04237	0.93401	-0.11574	0.90313	-0.17259	0.95297	-0.17259	0.95	0.23277	1.17627	0.31771
0.88904	-0.04011	0.8949	0.10385	0.89803	-0.04011	0.93501	-0.11211	0.90412	-0.16519	0.95397	-0.16519	0.951	0.23357	1.17729	0.31749
0.89004	-0.03811	0.8959	0.10385	0.89903	-0.03811	0.93601	-0.10881	0.90512	-0.15826	0.95497	-0.15826	0.952	0.23443	1.17829	0.31749
0.89103	-0.03597	0.8969	0.10396	0.90003	-0.03597	0.93701	-0.10504	0.90611	-0.15133	0.95597	-0.15133	0.953	0.23522	1.17931	0.31726
0.89203	-0.03392	0.8979	0.10396	0.90103	-0.03392	0.93801	-0.10163	0.90711	-0.14485	0.95697	-0.14485	0.954	0.23758	1.18031	0.31726
0.89303	-0.03205	0.8989	0.10396	0.90203	-0.03205	0.93901	-0.09833	0.9081	-0.13848	0.95797	-0.13848	0.955	0.23924	1.18132	0.31703
0.89403	-0.03005	0.8999	0.10407	0.90303	-0.03005	0.94001	-0.09493	0.9091	-0.13211	0.95897	-0.13211	0.956	0.24022	1.18232	0.31703
0.89503	-0.02823	0.9009	0.10407	0.90402	-0.02823	0.94101	-0.09185	0.9101	-0.1263	0.95997	-0.1263	0.957	0.24111	1.18334	0.3168
0.89602	-0.02631	0.9019	0.1043	0.90502	-0.02631	0.942	-0.08867	0.91109	-0.12041	0.96098	-0.12041	0.958	0.24159	1.18434	0.3168
0.89702	-0.02442	0.9029	0.10441	0.90602	-0.02442	0.943	-0.08559	0.91209	-0.1147	0.96198	-0.1147	0.959	0.24239	1.18536	0.31657
0.89802	-0.02272	0.9039	0.1043	0.90702	-0.02272	0.944	-0.08263	0.91308	-0.10937	0.96298	-0.10937	0.96	0.24334	1.18636	0.31657
0.89902	-0.02084	0.9049	0.10463	0.90802	-0.02084	0.945	-0.07956	0.91408	-0.10404	0.96398	-0.10404	0.961	0.24404	1.18736	0.31657
0.90002	-0.01919	0.9059	0.10463	0.90902	-0.01919	0.946	-0.07674	0.91507	-0.09889	0.96498	-0.09889	0.962	0.24462	1.18838	0.31634
0.90102	-0.01752	0.9069	0.10463	0.91001	-0.01752	0.947	-0.07378	0.91607	-0.094	0.96598	-0.094	0.963	0.24541	1.18938	0.31634
0.90201	-0.01575	0.9079	0.105	0.91101	-0.01575	0.948	-0.07093	0.91707	-0.08911	0.96698	-0.08911	0.964	0.24608	1.19039	0.31611
0.90301	-0.01412	0.9089	0.105	0.91201	-0.01412	0.949	-0.06819	0.91806	-0.08448	0.96798	-0.08448	0.965	0.24688	1.19139	0.31611
0.90401	-0.01257	0.9099	0.105	0.91301	-0.01257	0.95	-0.06559	0.91906	-0.08004	0.96898	-0.08004	0.966	0.24777	1.19241	0.31589
0.90501	-0.01086	0.9109	0.10522	0.91401	-0.01086	0.951	-0.06274	0.92006	-0.07548	0.96998	-0.07548	0.967	0.24844	1.19341	0.31589
0.90601	-0.00941	0.9119	0.10522	0.91501	-0.00941	0.952	-0.06026	0.92105	-0.07137	0.97099	-0.07137	0.968	0.24914	1.19443	0.31566
0.90701	-0.00776	0.9129	0.10556	0.91601	-0.00776	0.953	-0.05752	0.92205	-0.06719	0.97199	-0.06719	0.969	0.24981	1.19543	0.31566
0.90801	-0.00629	0.9139	0.10567	0.91701	-0.00629	0.954	-0.055	0.92305	-0.06319	0.97299	-0.06319	0.97	0.25061	1.19644	0.31543
0.909	-0.00477	0.9149	0.10567	0.918	-0.00477	0.955	-0.05263	0.92404	-0.05933	0.97399	-0.05933	0.971	0.2514	1.19744	0.31543
0.91	-0.00326	0.9159	0.10589	0.919	-0.00326	0.956	-0.05	0.92504	-0.05537	0.97499	-0.05537	0.972	0.25217	1.19846	0.3152
0.911	-0.00193	0.9169	0.106	0.92	-0.00193	0.957	-0.04744	0.92604	-0.05181	0.97599	-0.05181	0.973	0.25287	1.19946	0.3152
0.912	-0.000384074	0.9179	0.106	0.921	-0.000384074	0.958	-0.04515	0.92704	-0.048	0.97699	-0.048	0.974	0.25354	1.20048	0.31497
0.913	0.00133	0.9189	0.10622	0.922	0.00133	0.959	-0.04263	0.92803	-0.04452	0.97799	-0.04452	0.975	0.25433	1.20148	0.31497
0.914	0.0026	0.9199	0.10622	0.923	0.0026	0.96	-0.04056	0.92903	-0.04126	0.97899	-0.04126	0.976	0.2551	1.20248	0.31497
0.915	0.00405	0.9209	0.10659	0.924	0.00405	0.961	-0.03811	0.93003	-0.03774	0.97999	-0.03774	0.977	0.2558	1.2035	0.31474
0.91599	0.00539	0.9219	0.1067	0.925	0.00539	0.962	-0.03598	0.93103	-0.03458	0.98099	-0.03458	0.978	0.2565	1.2045	0.31474
0.91699	0.00666	0.9229	0.1067	0.92599	0.00666	0.963	-0.03399	0.93202	-0.03156	0.98199	-0.03156	0.979	0.25717	1.2055	0.31474
0.91799	0.00808	0.9239	0.10693	0.92699	0.00808	0.964	-0.03155	0.93302	-0.02854	0.98299	-0.02854	0.98	0.25796	1.2065	0.31474
0.91899	0.00912	0.9249	0.10715	0.92799	0.00912	0.965	-0.0296	0.93402	-0.02567	0.98399	-0.02567	0.981	0.25863	1.20751	0.31451
0.91999	0.01029	0.9259	0.10715	0.92899	0.01029	0.966	-0.02755	0.93502	-0.02281	0.985	-0.02281	0.982	0.25933	1.20851	0.31451
0.92099	0.01164	0.9269	0.10748	0.92999	0.01164	0.967	-0.0254	0.93601	-0.01984	0.986	-0.01984	0.983	0.26	1.20951	0.31451
0.92199	0.01284	0.9279	0.10748	0.93099	0.01284	0.968	-0.0235	0.93701	-0.01723	0.987	-0.01723	0.984	0.26061	1.21051	0.31451
0.92299	0.01418	0.9289	0.10781	0.93199	0.01418	0.969	-0.02129	0.93801	-0.01447	0.988	-0.01447	0.985	0.26127	1.21151	0.31451
0.92399	0.01533	0.9299	0.10781	0.93299	0.01533	0.97	-0.01944	0.93901	-0.01198	0.989	-0.01198	0.986	0.26197	1.21253	0.31429
0.92498	0.01647	0.9309	0.10793	0.93399	0.01647	0.971	-0.01759	0.94001	-0.00951	0.99	-0.00951	0.987	0.26264	1.21353	0.31429
0.92598	0.01775	0.9319	0.1083	0.93498	0.01775	0.972	-0.01561	0.94101	-0.00684	0.991	-0.00684	0.988	0.26334	1.21453	0.31429
0.92698	0.0188	0.9329	0.1083	0.93598	0.0188	0.973	-0.0138	0.942	-0.00447	0.992	-0.00447	0.989	0.26392	1.21553	0.31429
0.92798	0.02005	0.9339	0.10841	0.93698	0.02005	0.974	-0.01196	0.943	-0.00214	0.993	-0.00214	0.99	0.26462	1.21653	0.31429
0.92898	0.02118	0.9349	0.10874	0.93798	0.02118	0.975	-0.01001	0.944	0.000161815	0.994	0.000161815	0.991	0.26519	1.21755	0.31406
0.92998	0.02218	0.9359	0.10874	0.93898	0.02218	0.976	-0.0085	0.945	0.00251	0.995	0.00251	0.992	0.2658	1.21855	0.31406
0.93098	0.0234	0.9369	0.10896	0.93998	0.0234	0.977	-0.00646	0.946	0.00477	0.996	0.00477	0.993	0.26646	1.21955	0.31406
0.93198	0.02439	0.9379	0.10919	0.94098	0.02439	0.978	-0.00475	0.94699	0.00672	0.997	0.00672	0.994	0.26707	1.22055	0.31406
0.93298	0.02542	0.9389	0.10919	0.94198	0.02542	0.979	-0.00317	0.94799	0.00868	0.998	0.00868	0.995	0.26764	1.22155	0.31406
0.93397	0.02659	0.9399	0.10941	0.94298	0.02659	0.98	-0.00142	0.94899	0.0107	0.999	0.0107	0.996	0.26815	1.22255	0.31406
0.93497	0.0276	0.9409	0.10963	0.94398	0.0276	0.981	0.000309667	0.94999	0.01259	1	0.01259	0.997	0.26873	1.22355	0.31406
0.93597	0.02858	0.9419	0.10978	0.94498	0.02858	0.982	0.0018	0.95099	0.01448	1.001	0.01448	0.998	0.2693	1.22455	0.31406
0.93697	0.02967	0.9429	0.11011	0.94597	0.02967	0.983	0.00356	0.95199	0.01638	1.002	0.01638	0.999	0.2699	1.22556	0.31383
0.93797	0.03061	0.9439	0.11011	0.94697	0.03061	0.984	0.00497	0.95299	0.01801	1.003	0.01801	1	0.27038	1.22656	0.31383
0.93897	0.0317	0.9449	0.11033	0.94797	0.0317	0.985	0.00672	0.95398	0.01989	1.004	0.01989	1.001	0.27099	1.22756	0.31383
0.93997	0.03263	0.9459	0.11044	0.94897	0.03263	0.986	0.00819	0.95498	0.02153	1.005	0.02153	1.002	0.27146	1.22856	0.31383
0.94097	0.03356	0.9469	0.11067	0.94997	0.03356	0.987	0.0096	0.95598	0.02317	1.006	0.02317	1.003	0.27207	1.22956	0.31383
0.94197	0.03463	0.94789	0.11089	0.95097	0.03463	0.988	0.01125	0.95698	0.02499	1.007	0.02499	1.004	0.27255	1.23055	0.31406
0.94297	0.03545	0.94889	0.111	0.95197	0.03545	0.989	0.01273	0.95798	0.02647	1.00801	0.02647	1.005	0.27303	1.23155	0.31406
0.94397	0.03641	0.94989	0.11111	0.95297	0.03641	0.99	0.01415	0.95898	0.02803	1.00901	0.02803	1.006	0.27354	1.23255	0.31406
0.94496	0.03737	0.95089	0.11137	0.95397	0.03737	0.991	0.01567	0.95998	0.02936	1.01001	0.02936	1.007	0.27401	1.23355	0.31406
0.94596	0.03815	0.95189	0.11137	0.95497	0.03815	0.992	0.01701	0.96098	0.03089	1.01101	0.03089	1.008	0.27439	1.23455	0.31406
0.94696	0.03919	0.95289	0.11181	0.95597	0.03919	0.993	0.01851	0.96198	0.03243	1.01201	0.03243	1.009	0.2749	1.23555	0.31406
0.94796	0.04007	0.95389	0.11193	0.95697	0.04007	0.994	0.0199	0.96297	0.03404	1.01301	0.03404	1.01	0.27538	1.23655	0.31406
0.94896	0.04085	0.95489	0.11204	0.95797	0.04085	0.995	0.02115	0.96397	0.03522	1.01401	0.03522	1.011	0.2758	1.23755	0.31406
0.94996	0.04185	0.95589	0.11226	0.95896	0.04185	0.996	0.02262	0.96497	0.03672	1.01501	0.03672	1.012	0.27627	1.23855	0.31406
0.95096	0.04267	0.95689	0.11237	0.95996	0.04267	0.997	0.02394	0.96597	0.03796	1.01601	0.03796	1.013	0.27666	1.23955	0.31406
0.95196	0.04348	0.95789	0.11259	0.96096	0.04348	0.998	0.02518	0.96697	0.0393	1.01701	0.0393	1.014	0.27707	1.24053	0.31429
0.95296	0.04437	0.95889	0.11281	0.96196	0.04437	0.999	0.02669	0.96797	0.04063	1.01801	0.04063	1.015	0.27745	1.24153	0.31429
0.95396	0.04563	0.95989	0.11341	0.96296	0.04563	1	0.02848	0.96897	0.04259	1.01901	0.04259	1.016	0.27783	1.24253	0.31429
0.95496	0.04626	0.96089	0.1133	0.96396	0.04626	1.001	0.02932	0.96997	0.04359	1.02001	0.04359	1.017	0.27834	1.24353	0.31429
0.95596	0.04693	0.96189	0.11341	0.96496	0.04693	1.002	0.03048	0.97097	0.04463	1.02101	0.04463	1.018	0.27863	1.24451	0.31451
0.95695	0.04763	0.96289	0.11363	0.96596	0.04763	1.003	0.03167	0.97197	0.0457	1.02201	0.0457	1.019	0.27901	1.24551	0.31451
0.95795	0.04852	0.96389	0.11374	0.96696	0.04852	1.004	0.03299	0.97296	0.04689	1.02301	0.04689	1.02	0.2793	1.2465	0.31474
0.95895	0.04922	0.96489	0.11385	0.96796	0.04922	1.005	0.03416	0.97396	0.04781	1.02401	0.04781	1.021	0.27959	1.2475	0.31474
0.95995	0.04996	0.96589	0.11407	0.96896	0.04996	1.006	0.03527	0.97496	0.04896	1.02501	0.04896	1.022	0.28	1.24848	0.31497
0.96095	0.0507	0.96689	0.1143	0.96996	0.0507	1.007	0.03645	0.97596	0.05015	1.02601	0.05015	1.023	0.28029	1.24948	0.31497
0.96195	0.05148	0.96789	0.11441	0.97096	0.05148	1.008	0.03756	0.97696	0.05107	1.02701	0.05107	1.024	0.28057	1.25046	0.3152
0.96295	0.05233	0.96889	0.11467	0.97196	0.05233	1.009	0.03878	0.97796	0.05222	1.02801	0.05222	1.025	0.28086	1.25144	0.31543
0.96395	0.05296	0.96989	0.11489	0.97295	0.05296	1.01	0.03981	0.97896	0.05326	1.02901	0.05326	1.026	0.28118	1.25243	0.31566
0.96495	0.05363	0.97089	0.11489	0.97395	0.05363	1.011	0.04089	0.97996	0.05407	1.03001	0.05407	1.027	0.28137	1.25341	0.31589
0.96595	0.05444	0.97189	0.11522	0.97495	0.05444	1.012	0.04211	0.98096	0.05519	1.03101	0.05519	1.028	0.28166	1.25439	0.31611
0.96695	0.05511	0.97289	0.11544	0.97595	0.05511	1.013	0.04311	0.98196	0.05615	1.03201	0.05615	1.029	0.28194	1.25538	0.31634
0.96795	0.05578	0.97389	0.11556	0.97695	0.05578	1.014	0.04404	0.98296	0.057	1.03301	0.057	1.03	0.28213	1.25636	0.31657
0.96895	0.05659	0.97489	0.11578	0.97795	0.05659	1.015	0.04522	0.98396	0.05789	1.03401	0.05789	1.031	0.28236	1.25734	0.3168
0.96995	0.05715	0.97589	0.11578	0.97895	0.05715	1.016	0.04607	0.98496	0.0587	1.03501	0.0587	1.032	0.28264	1.25832	0.31703
0.97095	0.05796	0.97689	0.11626	0.97995	0.05796	1.017	0.04733	0.98595	0.05978	1.03601	0.05978	1.033	0.28283	1.25931	0.31726
0.97194	0.05852	0.97789	0.11637	0.98095	0.05852	1.018	0.04841	0.98695	0.06063	1.03701	0.06063	1.034	0.28303	1.26029	0.31749
0.97294	0.05915	0.97889	0.11648	0.98195	0.05915	1.019	0.04933	0.98795	0.06144	1.03801	0.06144	1.035	0.28322	1.26127	0.31771
0.97394	0.05989	0.97989	0.1167	0.98295	0.05989	1.02	0.05044	0.98895	0.06241	1.03901	0.06241	1.036	0.28341	1.26227	0.31771
0.97494	0.06044	0.98089	0.11693	0.98395	0.06044	1.021	0.05126	0.98995	0.06337	1.04001	0.06337	1.037	0.28354	1.26326	0.31794
0.97594	0.06111	0.98189	0.11704	0.98495	0.06111	1.022	0.05215	0.99095	0.06407	1.04101	0.06407	1.038	0.28373	1.26424	0.31817
0.97694	0.06178	0.98289	0.11726	0.98595	0.06178	1.023	0.05326	0.99195	0.06489	1.04201	0.06489	1.039	0.28382	1.26522	0.3184
0.97794	0.06237	0.98389	0.11737	0.98695	0.06237	1.024	0.05396	0.99295	0.06559	1.04301	0.06559	1.04	0.28401	1.26622	0.3184
0.97894	0.06307	0.98489	0.1177	0.98795	0.06307	1.025	0.05519	0.99395	0.06663	1.04401	0.06663	1.041	0.28411	1.2672	0.31863
0.97994	0.06363	0.98589	0.11796	0.98895	0.06363	1.026	0.05607	0.99495	0.06756	1.04501	0.06756	1.042	0.2843	1.2682	0.31863
0.98094	0.06415	0.98689	0.11796	0.98995	0.06415	1.027	0.05693	0.99595	0.06815	1.04601	0.06815	1.043	0.28439	1.26919	0.31886
0.98194	0.06485	0.98789	0.1183	0.99094	0.06485	1.028	0.05807	0.99695	0.06907	1.04701	0.06907	1.044	0.28459	1.27019	0.31886
0.98294	0.0653	0.98889	0.11841	0.99194	0.0653	1.029	0.0587	0.99795	0.0697	1.04801	0.0697	1.045	0.28481	1.27117	0.31909
0.98394	0.06581	0.98989	0.11841	0.99294	0.06581	1.03	0.05963	0.99895	0.07041	1.04901	0.07041	1.046	0.28481	1.27217	0.31909
0.98494	0.06652	0.99089	0.11874	0.99394	0.06652	1.031	0.06067	0.99995	0.07122	1.05001	0.07122	1.047	0.2849	1.27315	0.31931
0.98594	0.067	0.99189	0.11885	0.99494	0.067	1.032	0.06133	1.00095	0.07193	1.05101	0.07193	1.048	0.285	1.27415	0.31931
0.98694	0.06767	0.99289	0.11919	0.99594	0.06767	1.033	0.06237	1.00195	0.07263	1.05201	0.07263	1.049	0.2851	1.27514	0.31954
0.98794	0.06819	0.99389	0.1193	0.99694	0.06819	1.034	0.06311	1.00294	0.07322	1.05301	0.07322	1.05	0.2851	1.27612	0.31977
0.98893	0.06867	0.99489	0.11944	0.99794	0.06867	1.035	0.06389	1.00394	0.07367	1.05401	0.07367	1.051	0.28519	1.27712	0.31977
0.98993	0.06933	0.99589	0.11978	0.99894	0.06933	1.036	0.06496	1.00494	0.07448	1.05501	0.07448	1.052	0.28519	1.2781	0.32
0.99093	0.0697	0.99689	0.11989	0.99994	0.0697	1.037	0.06559	1.00594	0.07511	1.05602	0.07511	1.053	0.28519	1.27909	0.32023
0.99193	0.07022	0.99789	0.12	1.00094	0.07022	1.038	0.06644	1.00694	0.07581	1.05702	0.07581	1.054	0.28529	1.28007	0.32046
0.99293	0.07085	0.99889	0.12033	1.00194	0.07085	1.039	0.06737	1.00794	0.07663	1.05802	0.07663	1.055	0.28529	1.28105	0.32069
0.99393	0.07119	0.99989	0.12033	1.00294	0.07119	1.04	0.06796	1.00894	0.07715	1.05902	0.07715	1.056	0.28529	1.28205	0.32069
0.99493	0.07185	1.00089	0.12067	1.00394	0.07185	1.041	0.06889	1.00994	0.07789	1.06002	0.07789	1.057	0.28529	1.28303	0.32091
0.99593	0.07241	1.00189	0.12089	1.00494	0.07241	1.042	0.06967	1.01094	0.07852	1.06102	0.07852	1.058	0.28529	1.28402	0.32114
0.99693	0.07278	1.00289	0.12089	1.00594	0.07278	1.043	0.07037	1.01194	0.07904	1.06202	0.07904	1.059	0.28519	1.285	0.32137
0.99793	0.07337	1.00389	0.12126	1.00694	0.07337	1.044	0.07137	1.01294	0.07985	1.06302	0.07985	1.06	0.28519	1.28598	0.3216
0.99893	0.07385	1.00488	0.12137	1.00794	0.07385	1.045	0.07207	1.01394	0.07933	1.06402	0.07933	1.061	0.28519	1.28697	0.32183
0.99993	0.07426	1.00588	0.12148	1.00894	0.07426	1.046	0.07278	1.01494	0.07881	1.06502	0.07881	1.062	0.2851	1.28795	0.32206
1.00093	0.07485	1.00688	0.12193	1.00994	0.07485	1.047	0.07352	1.01594	0.07959	1.06602	0.07959	1.063	0.2851	1.28893	0.32229
1.00193	0.07522	1.00788	0.12181	1.01094	0.07522	1.048	0.07422	1.01694	0.07981	1.06702	0.07981	1.064	0.2851	1.28991	0.32251
1.00293	0.07581	1.00888	0.12226	1.01194	0.07581	1.049	0.07511	1.01794	0.07989	1.06802	0.07989	1.065	0.285	1.2909	0.32274
1.00393	0.07615	1.00988	0.12237	1.01293	0.07615	1.05	0.07578	1.01894	0.08274	1.06902	0.08274	1.066	0.2849	1.2919	0.32274
1.00493	0.07663	1.01088	0.12259	1.01393	0.07663	1.051	0.07648	1.01994	0.08304	1.07002	0.08304	1.067	0.28481	1.29288	0.32297
1.00593	0.07719	1.01188	0.12285	1.01493	0.07719	1.052	0.07722	1.02094	0.08407	1.07102	0.08407	1.068	0.28468	1.29386	0.3232
1.00693	0.07759	1.01288	0.12296	1.01593	0.07759	1.053	0.07778	1.02194	0.08415	1.07202	0.08415	1.069	0.28459	1.29485	0.32343
1.00793	0.07796	1.01388	0.12319	1.01693	0.07796	1.054	0.07848	1.02294	0.08481	1.07302	0.08481	1.07	0.28449	1.29585	0.32343
1.00893	0.07848	1.01488	0.12341	1.01793	0.07848	1.055	0.07933	1.02394	0.08526	1.07402	0.08526	1.071	0.28439	1.29683	0.32366
1.00993	0.07885	1.01588	0.12352	1.01893	0.07885	1.056	0.07993	1.02494	0.08559	1.07502	0.08559	1.072	0.2843	1.29781	0.32389
1.01092	0.07937	1.01688	0.12385	1.01993	0.07937	1.057	0.08078	1.02593	0.08648	1.07602	0.08648	1.073	0.2842	1.29881	0.32389
1.01192	0.07978	1.01788	0.12396	1.02093	0.07978	1.058	0.08141	1.02693	0.08681	1.07702	0.08681	1.074	0.28411	1.2998	0.32411
1.01292	0.08011	1.01888	0.12407	1.02193	0.08011	1.059	0.08196	1.02793	0.0873	1.07802	0.0873	1.075	0.28392	1.3008	0.32411
1.01392	0.08063	1.01988	0.12444	1.02293	0.08063	1.06	0.08281	1.02893	0.088	1.07902	0.088	1.076	0.28382	1.30178	0.32434
1.01492	0.081	1.02088	0.12444	1.02393	0.081	1.061	0.08333	1.02993	0.0883	1.08002	0.0883	1.077	0.28363	1.30278	0.32434
1.01592	0.08144	1.02188	0.12467	1.02493	0.08144	1.062	0.084	1.03093	0.08907	1.08102	0.08907	1.078	0.28354	1.30376	0.32457
1.01692	0.08189	1.02288	0.125	1.02593	0.08189	1.063	0.0847	1.03193	0.0893	1.08202	0.0893	1.079	0.28331	1.30476	0.32457
1.01792	0.08219	1.02388	0.125	1.02693	0.08219	1.064	0.08533	1.03293	0.08963	1.08302	0.08963	1.08	0.28322	1.30574	0.3248
1.01892	0.0827	1.02488	0.12533	1.02793	0.0827	1.065	0.08604	1.03393	0.09026	1.08402	0.09026	1.081	0.28303	1.30674	0.3248
1.01992	0.08304	1.02588	0.12544	1.02893	0.08304	1.066	0.08656	1.03493	0.09081	1.08502	0.09081	1.082	0.28283	1.30773	0.32503
1.02092	0.08337	1.02688	0.12567	1.02993	0.08337	1.067	0.08711	1.03593	0.0907	1.08602	0.0907	1.083	0.28264	1.30873	0.32503
1.02192	0.08385	1.02788	0.12593	1.03093	0.08385	1.068	0.08793	1.03693	0.09078	1.08702	0.09078	1.084	0.28255	1.30971	0.32526
1.02292	0.08422	1.02888	0.12615	1.03193	0.08422	1.069	0.08852	1.03793	0.09215	1.08802	0.09215	1.085	0.28226	1.31071	0.32526
1.02392	0.08463	1.02988	0.12626	1.03293	0.08463	1.07	0.08911	1.03893	0.09285	1.08902	0.09285	1.086	0.28213	1.31169	0.32549
1.02492	0.08504	1.03088	0.12659	1.03393	0.08504	1.07099	0.08967	1.03993	0.09293	1.09002	0.09293	1.087	0.28194	1.31269	0.32549
1.02592	0.08533	1.03188	0.1267	1.03493	0.08533	1.07199	0.09007	1.04093	0.09341	1.09102	0.09341	1.088	0.28175	1.31368	0.32571
1.02692	0.08581	1.03288	0.12704	1.03593	0.08581	1.07299	0.09081	1.04193	0.09419	1.09202	0.09419	1.089	0.28156	1.31468	0.32571
1.02792	0.08611	1.03388	0.12715	1.03693	0.08611	1.07399	0.09144	1.04293	0.0943	1.09302	0.0943	1.09	0.28127	1.31566	0.32594
1.02892	0.08641	1.03488	0.12726	1.03793	0.08641	1.07499	0.09204	1.04393	0.09507	1.09402	0.09507	1.091	0.28108	1.31666	0.32594
1.02992	0.08685	1.03588	0.12763	1.03893	0.08685	1.07599	0.0927	1.04493	0.096	1.09502	0.096	1.092	0.28099	1.31764	0.32617
1.03092	0.08722	1.03688	0.12785	1.03993	0.08722	1.07699	0.09322	1.04593	0.09622	1.09602	0.09622	1.093	0.28067	1.31864	0.32617
1.03192	0.08752	1.03788	0.12796	1.04093	0.08752	1.07799	0.09374	1.04693	0.09719	1.09702	0.09719	1.094	0.28048	1.31962	0.3264
1.03292	0.08796	1.03888	0.12819	1.04192	0.08796	1.07899	0.09437	1.04793	0.09711	1.09802	0.09711	1.095	0.28029	1.32062	0.3264
1.03392	0.08819	1.03988	0.12819	1.04292	0.08819	1.07999	0.09478	1.04893	0.09737	1.09902	0.09737	1.096	0.28	1.32161	0.32663
1.03492	0.08867	1.04088	0.12863	1.04392	0.08867	1.08099	0.09552	1.04993	0.09804	1.10002	0.09804	1.097	0.27981	1.32261	0.32663
1.03592	0.089	1.04188	0.12885	1.04492	0.089	1.08199	0.09604	1.05093	0.09852	1.10102	0.09852	1.098	0.27959	1.32359	0.32686
1.03692	0.08937	1.04288	0.12885	1.04592	0.08937	1.08299	0.09652	1.05193	0.09904	1.10202	0.09904	1.099	0.2793	1.32459	0.32686
1.03791	0.08974	1.04388	0.12922	1.04692	0.08974	1.08399	0.09722	1.05292	0.09944	1.10302	0.09944	1.1	0.27911	1.32559	0.32686
1.03891	0.09	1.04488	0.12933	1.04792	0.09	1.08499	0.09763	1.05392	0.09963	1.10402	0.09963	1.101	0.27882	1.32657	0.32709
1.03991	0.09033	1.04588	0.12956	1.04892	0.09033	1.08599	0.09807	1.05492	0.09996	1.10502	0.09996	1.102	0.27863	1.32757	0.32709
1.04091	0.09074	1.04688	0.12978	1.04992	0.09074	1.08699	0.09874	1.05592	0.10052	1.10602	0.10052	1.103	0.27844	1.32857	0.32709
1.04191	0.091	1.04788	0.12989	1.05092	0.091	1.08799	0.09919	1.05692	0.10089	1.10702	0.10089	1.104	0.27812	1.32957	0.32709
1.04291	0.09144	1.04888	0.13022	1.05192	0.09144	1.08899	0.09978	1.05792	0.10156	1.10802	0.10156	1.105	0.27783	1.33056	0.32731
1.04391	0.09174	1.04988	0.13033	1.05292	0.09174	1.08999	0.10033	1.05892	0.10196	1.10902	0.10196	1.106	0.27764	1.33156	0.32731
1.04491	0.092	1.05088	0.13044	1.05392	0.092	1.09099	0.10074	1.05992	0.10226	1.11002	0.10226	1.107	0.27736	1.33256	0.32731
1.04591	0.09244	1.05188	0.13081	1.05492	0.09244	1.09199	0.10133	1.06092	0.10263	1.11102	0.10263	1.108	0.27717	1.33356	0.32731
1.04691	0.0927	1.05288	0.13093	1.05592	0.0927	1.09299	0.10174	1.06192	0.10289	1.11202	0.10289	1.109	0.27685	1.33456	0.32731
1.04791	0.09296	1.05388	0.13104	1.05692	0.09296	1.09399	0.10226	1.06292	0.10333	1.11302	0.10333	1.11	0.27656	1.33556	0.32731
1.04891	0.09337	1.05488	0.13126	1.05792	0.09337	1.09499	0.10281	1.06392	0.10378	1.11402	0.10378	1.111	0.27637	1.33657	0.32709
1.04991	0.09367	1.05588	0.13148	1.05892	0.09367	1.09599	0.1033	1.06492	0.104	1.11502	0.104	1.112	0.27608	1.33757	0.32709
1.05091	0.09404	1.05688	0.13181	1.05992	0.09404	1.09699	0.10393	1.06592	0.10441	1.11602	0.10441	1.113	0.27589	1.33857	0.32709
1.05191	0.09433	1.05787	0.13204	1.06092	0.09433	1.09799	0.10444	1.06692	0.1047	1.11702	0.1047	1.114	0.27557	1.33957	0.32709
1.05291	0.09459	1.05887	0.13215	1.06192	0.09459	1.09899	0.10481	1.06792	0.105	1.11802	0.105	1.115	0.27529	1.34057	0.32709
1.05391	0.095	1.05987	0.13252	1.06292	0.095	1.09999	0.10537	1.06892	0.10563	1.11902	0.10563	1.116	0.275	1.34157	0.32709
1.05491	0.0953	1.06087	0.13252	1.06392	0.0953	1.10099	0.10574	1.06992	0.10593	1.12002	0.10593	1.117	0.27481	1.34257	0.32709
1.05591	0.09567	1.06187	0.13285	1.06492	0.09567	1.10199	0.1063	1.07092	0.10641	1.12102	0.10641	1.118	0.27452	1.34357	0.32709
1.05691	0.09607	1.06287	0.13307	1.06592	0.09607	1.10299	0.10685	1.07192	0.10681	1.12202	0.10681	1.119	0.2742	1.34457	0.32709
1.05791	0.09619	1.06387	0.13319	1.06692	0.09619	1.10399	0.10704	1.07292	0.10711	1.12302	0.10711	1.12	0.27401	1.34556	0.32731
1.05891	0.09663	1.06487	0.13352	1.06792	0.09663	1.10499	0.10748	1.07392	0.1077	1.12402	0.1077	1.121	0.27373	1.34654	0.32754
1.05991	0.09693	1.06587	0.13374	1.06892	0.09693	1.10599	0.10793	1.07492	0.10793	1.12502	0.10793	1.122	0.27344	1.34752	0.32777
1.06091	0.09719	1.06687	0.13385	1.06992	0.09719	1.10699	0.1083	1.07592	0.1083	1.12602	0.1083	1.123	0.27312	1.3485	0.328
1.06191	0.09756	1.06787	0.13422	1.07092	0.09756	1.10799	0.10896	1.07692	0.10874	1.12702	0.10874	1.124	0.27293	1.34949	0.32823
1.06291	0.09781	1.06887	0.13433	1.07192	0.09781	1.10899	0.1093	1.07792	0.10896	1.12802	0.10896	1.125	0.27264	1.35045	0.32869
1.06391	0.09807	1.06987	0.13444	1.07292	0.09807	1.10999	0.10978	1.07892	0.10941	1.12902	0.10941	1.126	0.27236	1.35144	0.32891
1.06491	0.09844	1.07087	0.13478	1.07392	0.09844	1.11099	0.11022	1.07992	0.10989	1.13002	0.10989	1.127	0.27207	1.3524	0.32937
1.06591	0.09867	1.07187	0.13489	1.07492	0.09867	1.11199	0.11056	1.08092	0.11011	1.13102	0.11011	1.128	0.27175	1.35339	0.3296
1.06691	0.09915	1.07287	0.13511	1.07592	0.09915	1.11299	0.11122	1.08192	0.11067	1.13202	0.11067	1.129	0.27156	1.35435	0.33006
1.06791	0.09941	1.07387	0.13533	1.07691	0.09941	1.11399	0.11159	1.08292	0.111	1.13302	0.111	1.13	0.27127	1.35532	0.33051
1.06891	0.09967	1.07487	0.13544	1.07791	0.09967	1.11499	0.11204	1.08392	0.11137	1.13402	0.11137	1.131	0.27099	1.35628	0.33097
1.06991	0.1	1.07587	0.13593	1.07891	0.1	1.11599	0.11259	1.08492	0.11193	1.13502	0.11193	1.132	0.2707	1.35727	0.3312
1.0709	0.10026	1.07687	0.13593	1.07991	0.10026	1.11699	0.11281	1.08592	0.11226	1.13602	0.11226	1.133	0.27038	1.35823	0.33166
1.0719	0.10056	1.07787	0.13615	1.08091	0.10056	1.11799	0.1133	1.08691	0.1127	1.13702	0.1127	1.134	0.27019	1.3592	0.33211
1.0729	0.10093	1.07887	0.13637	1.08191	0.10093	1.11899	0.11385	1.08791	0.11293	1.13802	0.11293	1.135	0.2699	1.36018	0.33234
1.0739	0.10119	1.07987	0.13648	1.08291	0.10119	1.11999	0.11419	1.08891	0.1133	1.13902	0.1133	1.136	0.26962	1.36116	0.33257
1.0749	0.10159	1.08087	0.13693	1.08391	0.10159	1.12099	0.11467	1.08991	0.11407	1.14002	0.11407	1.137	0.2693	1.36213	0.33303
1.0759	0.10178	1.08187	0.13715	1.08491	0.10178	1.12199	0.11511	1.09091	0.1143	1.14102	0.1143	1.138	0.26911	1.36311	0.33326
1.0769	0.10211	1.08287	0.13715	1.08591	0.10211	1.12299	0.11544	1.09191	0.11452	1.14202	0.11452	1.139	0.26882	1.3641	0.33349
1.0779	0.10248	1.08387	0.13752	1.08691	0.10248	1.12399	0.11589	1.09291	0.11511	1.14302	0.11511	1.14	0.26854	1.36508	0.33371
1.0789	0.10274	1.08487	0.13774	1.08791	0.10274	1.12499	0.11637	1.09391	0.11522	1.14402	0.11522	1.141	0.26825	1.36608	0.33371
1.0799	0.10307	1.08587	0.13785	1.08891	0.10307	1.12599	0.1167	1.09491	0.11589	1.14502	0.11589	1.142	0.26803	1.36706	0.33394
1.0809	0.10348	1.08687	0.13807	1.08991	0.10348	1.12699	0.11726	1.09591	0.11659	1.14602	0.11659	1.143	0.26774	1.36804	0.33417
1.0819	0.10367	1.08787	0.1383	1.09091	0.10367	1.12799	0.11759	1.09691	0.11681	1.14702	0.11681	1.144	0.26745	1.36904	0.33417
1.0829	0.10411	1.08887	0.13863	1.09191	0.10411	1.12899	0.11807	1.09791	0.11726	1.14802	0.11726	1.145	0.26726	1.37003	0.3344
1.0839	0.10433	1.08987	0.13874	1.09291	0.10433	1.12999	0.11852	1.09891	0.11737	1.14902	0.11737	1.146	0.26697	1.37101	0.33463
1.0849	0.10456	1.09087	0.13874	1.09391	0.10456	1.13099	0.11874	1.09991	0.11759	1.15002	0.11759	1.147	0.26666	1.37201	0.33463
1.0859	0.10504	1.09187	0.13911	1.09491	0.10504	1.13199	0.1193	1.10091	0.11841	1.15102	0.11841	1.148	0.26646	1.37299	0.33486
1.0869	0.10526	1.09287	0.13922	1.09591	0.10526	1.13299	0.11956	1.10191	0.11885	1.15202	0.11885	1.149	0.26618	1.37399	0.33486
1.0879	0.10552	1.09387	0.13944	1.09691	0.10552	1.13399	0.12011	1.10291	0.11919	1.15302	0.11919	1.15	0.26589	1.37498	0.33509
1.0889	0.10589	1.09487	0.13967	1.09791	0.10589	1.13499	0.12044	1.10391	0.11956	1.15402	0.11956	1.151	0.2657	1.37598	0.33509
1.0899	0.10611	1.09587	0.13978	1.09891	0.10611	1.13599	0.12078	1.10491	0.11978	1.15502	0.11978	1.152	0.26538	1.37698	0.33509
1.0909	0.10652	1.09687	0.14011	1.09991	0.10652	1.13699	0.12126	1.10591	0.12033	1.15602	0.12033	1.153	0.26519	1.37796	0.33531
1.0919	0.10681	1.09787	0.14033	1.10091	0.10681	1.13799	0.1217	1.10691	0.12067	1.15702	0.12067	1.154	0.2649	1.37896	0.33531
1.0929	0.10711	1.09887	0.14048	1.10191	0.10711	1.13899	0.12193	1.10791	0.12137	1.15802	0.12137	1.155	0.26462	1.37998	0.33509
1.0939	0.10752	1.09987	0.14081	1.10291	0.10752	1.13999	0.12248	1.10891	0.12159	1.15902	0.12159	1.156	0.26443	1.38098	0.33509
1.0949	0.10759	1.10087	0.14093	1.10391	0.10759	1.14099	0.12274	1.10991	0.12181	1.16002	0.12181	1.157	0.26411	1.38198	0.33509
1.0959	0.10781	1.10187	0.14104	1.10491	0.10781	1.14199	0.12307	1.11091	0.12226	1.16102	0.12226	1.158	0.26392	1.38299	0.33486
1.0969	0.10819	1.10287	0.14137	1.10591	0.10819	1.14299	0.12352	1.11191	0.12204	1.16202	0.12204	1.159	0.26363	1.38401	0.33463
1.0979	0.10841	1.10387	0.14137	1.10691	0.10841	1.14399	0.12374	1.11291	0.12226	1.16302	0.12226	1.16	0.26344	1.38503	0.3344
1.0989	0.10885	1.10487	0.14181	1.10791	0.10885	1.14499	0.12433	1.11391	0.12248	1.16402	0.12248	1.161	0.26315	1.38604	0.33417
1.0999	0.10907	1.10587	0.14181	1.10891	0.10907	1.14599	0.12467	1.11491	0.12274	1.16502	0.12274	1.162	0.26296	1.38704	0.33417
1.1009	0.1093	1.10687	0.14219	1.10991	0.1093	1.14699	0.125	1.11591	0.12407	1.16602	0.12407	1.163	0.26274	1.38806	0.33394
1.1019	0.10978	1.10786	0.14252	1.11091	0.10978	1.14799	0.12556	1.1169	0.12567	1.16703	0.12567	1.164	0.26245	1.38908	0.33371
1.1029	0.11011	1.10886	0.14252	1.11191	0.11011	1.14899	0.12578	1.11791	0.12489	1.16802	0.12489	1.165	0.26226	1.3901	0.33349
1.1039	0.11033	1.10986	0.14263	1.11291	0.11033	1.14999	0.12615	1.11891	0.12419	1.16902	0.12419	1.166	0.26197	1.39111	0.33326
1.1049	0.11078	1.11086	0.14307	1.11391	0.11078	1.15099	0.12659	1.11991	0.12385	1.17002	0.12385	1.167	0.26178	1.39213	0.33303
1.10589	0.111	1.11186	0.14307	1.1149	0.111	1.15199	0.1267	1.12091	0.12352	1.17102	0.12352	1.168	0.26146	1.39313	0.33303
1.10689	0.11137	1.11286	0.14341	1.1159	0.11137	1.15299	0.12715	1.12191	0.12419	1.17202	0.12419	1.169	0.26127	1.39415	0.3328
1.10789	0.1117	1.11386	0.14363	1.1169	0.1117	1.15399	0.12763	1.12291	0.125	1.17303	0.125	1.17	0.26108	1.39515	0.3328
1.10889	0.11193	1.11486	0.14378	1.1179	0.11193	1.15499	0.12785	1.1239	0.12593	1.17403	0.12593	1.171	0.2608	1.39616	0.33257
1.10989	0.11237	1.11586	0.14411	1.1189	0.11237	1.15599	0.1283	1.12491	0.12533	1.17503	0.12533	1.172	0.26061	1.39716	0.33257
1.11089	0.1127	1.11686	0.14422	1.1199	0.1127	1.15699	0.12863	1.12591	0.12407	1.17602	0.12407	1.173	0.26041	1.39816	0.33257
1.11189	0.11293	1.11786	0.14444	1.1209	0.11293	1.15799	0.12896	1.12691	0.12374	1.17702	0.12374	1.174	0.26019	1.39916	0.33257
1.11289	0.11341	1.11886	0.14467	1.1219	0.11341	1.15899	0.12944	1.12791	0.12374	1.17802	0.12374	1.175	0.2599	1.40016	0.33257
1.11389	0.11363	1.11986	0.14489	1.1229	0.11363	1.15999	0.12978	1.12891	0.12363	1.17902	0.12363	1.176	0.25971	1.40116	0.33257
1.11489	0.11407	1.12086	0.14511	1.1239	0.11407	1.16099	0.13022	1.12991	0.12385	1.18002	0.12385	1.177	0.25952	1.40216	0.33257
1.11589	0.1143	1.12186	0.14537	1.1249	0.1143	1.16199	0.13044	1.13091	0.12407	1.18102	0.12407	1.178	0.25933	1.40315	0.3328
1.11689	0.11467	1.12286	0.14548	1.1259	0.11467	1.16299	0.13067	1.13191	0.12433	1.18202	0.12433	1.179	0.25914	1.40415	0.3328
1.11789	0.11511	1.12386	0.14581	1.1269	0.11511	1.16399	0.13126	1.13291	0.12467	1.18302	0.12467	1.18	0.25882	1.40515	0.3328
1.11889	0.11533	1.12486	0.14593	1.1279	0.11533	1.16499	0.13148	1.13391	0.12522	1.18403	0.12522	1.181	0.25863	1.40615	0.3328
1.11989	0.11567	1.12586	0.14615	1.1289	0.11567	1.16599	0.1317	1.1349	0.12567	1.18503	0.12567	1.182	0.25844	1.40713	0.33303
1.12089	0.116	1.12686	0.14648	1.1299	0.116	1.16699	0.13215	1.1359	0.12626	1.18603	0.12626	1.183	0.25825	1.40813	0.33303
1.12189	0.11626	1.12786	0.14648	1.1309	0.11626	1.16799	0.13241	1.1369	0.12648	1.18703	0.12648	1.184	0.25806	1.40913	0.33303
1.12289	0.11681	1.12886	0.14681	1.1319	0.11681	1.16899	0.13296	1.1379	0.12715	1.18803	0.12715	1.185	0.25787	1.41013	0.33303
1.12389	0.11704	1.12986	0.14707	1.1329	0.11704	1.16999	0.13319	1.1389	0.12763	1.18903	0.12763	1.186	0.25764	1.41113	0.33303
1.12489	0.11726	1.13086	0.14719	1.1339	0.11726	1.17099	0.13341	1.1399	0.12819	1.19003	0.12819	1.187	0.25745	1.41211	0.33326
1.12589	0.11785	1.13186	0.14763	1.1349	0.11785	1.17199	0.13396	1.1409	0.12922	1.19103	0.12922	1.188	0.25726	1.41311	0.33326
1.12689	0.11807	1.13286	0.14774	1.1359	0.11807	1.17299	0.13433	1.1419	0.12967	1.19203	0.12967	1.189	0.25707	1.41411	0.33326
1.12789	0.11841	1.13386	0.14785	1.1369	0.11841	1.17399	0.13444	1.1429	0.13	1.19303	0.13	1.19	0.25688	1.4151	0.33349
1.12889	0.11874	1.13486	0.14819	1.1379	0.11874	1.17499	0.135	1.1439	0.13044	1.19403	0.13044	1.191	0.25669	1.4161	0.33349
1.12989	0.11907	1.13586	0.14819	1.1389	0.11907	1.17599	0.13511	1.1449	0.13093	1.19503	0.13093	1.192	0.2565	1.4171	0.33349
1.13089	0.11956	1.13686	0.14867	1.1399	0.11956	1.17699	0.13556	1.1459	0.13148	1.19603	0.13148	1.193	0.25627	1.41808	0.33371
1.13189	0.11989	1.13786	0.14889	1.1409	0.11989	1.17799	0.13604	1.1469	0.1317	1.19703	0.1317	1.194	0.25608	1.41908	0.33371
1.13289	0.12022	1.13886	0.149	1.1419	0.12022	1.17899	0.13615	1.1479	0.13226	1.19803	0.13226	1.195	0.25599	1.42006	0.33394
1.13389	0.12067	1.13986	0.14933	1.1429	0.12067	1.17999	0.13659	1.1489	0.13263	1.19903	0.13263	1.196	0.2558	1.42104	0.33417
1.13489	0.12089	1.14086	0.14944	1.1439	0.12089	1.18099	0.13693	1.1499	0.13296	1.20003	0.13296	1.197	0.25561	1.42204	0.33417
1.13589	0.12126	1.14186	0.14956	1.1449	0.12126	1.18199	0.13715	1.1509	0.1333	1.20103	0.1333	1.198	0.25541	1.42303	0.3344
1.13688	0.1217	1.14286	0.14989	1.1459	0.1217	1.18299	0.13752	1.1519	0.13385	1.20203	0.13385	1.199	0.25522	1.42403	0.3344
1.13788	0.12193	1.14386	0.15	1.1469	0.12193	1.18399	0.13785	1.1529	0.13422	1.20303	0.13422	1.2	0.255	1.42501	0.33463
1.13888	0.12248	1.14486	0.15037	1.1479	0.12248	1.18499	0.1383	1.1539	0.13478	1.20403	0.13478	1.201	0.2549	1.42599	0.33486
1.13988	0.12285	1.14586	0.15059	1.14889	0.12285	1.18599	0.13863	1.1549	0.13522	1.20503	0.13522	1.202	0.25471	1.42699	0.33486
1.14088	0.12307	1.14686	0.1507	1.14989	0.12307	1.18699	0.13889	1.1559	0.13556	1.20603	0.13556	1.203	0.25452	1.42798	0.33509
1.14188	0.12352	1.14786	0.15093	1.15089	0.12352	1.18799	0.13933	1.1569	0.13615	1.20703	0.13615	1.204	0.25433	1.42896	0.33531
1.14288	0.12385	1.14886	0.15126	1.15189	0.12385	1.18899	0.13956	1.1579	0.13648	1.20803	0.13648	1.205	0.25424	1.42994	0.33554
1.14388	0.12419	1.14986	0.15126	1.15289	0.12419	1.18999	0.13989	1.1589	0.13693	1.20903	0.13693	1.206	0.25404	1.43094	0.33554
1.14488	0.12478	1.15086	0.1517	1.15389	0.12478	1.19099	0.14022	1.1599	0.13752	1.21003	0.13752	1.207	0.25382	1.43191	0.336
1.14588	0.125	1.15186	0.1517	1.15489	0.125	1.19199	0.14048	1.1609	0.13785	1.21103	0.13785	1.208	0.25373	1.43289	0.33623
1.14688	0.12556	1.15286	0.15219	1.15589	0.12556	1.19299	0.14104	1.1619	0.13852	1.21203	0.13852	1.209	0.25354	1.43387	0.33646
1.14788	0.12578	1.15386	0.1523	1.15689	0.12578	1.19399	0.14126	1.16289	0.13889	1.21303	0.13889	1.21	0.25344	1.43486	0.33669
1.14888	0.12615	1.15486	0.1523	1.15789	0.12615	1.19499	0.14159	1.16389	0.13922	1.21403	0.13922	1.211	0.25325	1.43582	0.33714
1.14988	0.12659	1.15586	0.15274	1.15889	0.12659	1.19599	0.14193	1.16489	0.13978	1.21503	0.13978	1.212	0.25315	1.43679	0.3376
1.15088	0.12693	1.15686	0.15285	1.15989	0.12693	1.19699	0.1423	1.16589	0.14011	1.21603	0.14011	1.213	0.25296	1.43775	0.33806
1.15188	0.12737	1.15785	0.15307	1.16089	0.12737	1.19799	0.14263	1.16689	0.14048	1.21703	0.14048	1.214	0.25287	1.43872	0.33851
1.15288	0.12785	1.15885	0.15344	1.16189	0.12785	1.19899	0.14307	1.16789	0.14093	1.21803	0.14093	1.215	0.25268	1.43969	0.33897
1.15388	0.12819	1.15985	0.15356	1.16289	0.12819	1.19999	0.14319	1.16889	0.14115	1.21903	0.14115	1.216	0.25255	1.44065	0.33943
1.15488	0.12863	1.16085	0.15378	1.16389	0.12863	1.20099	0.14378	1.16989	0.1417	1.22003	0.1417	1.217	0.25236	1.44162	0.33989
1.15588	0.12896	1.16185	0.15411	1.16489	0.12896	1.20199	0.144	1.17089	0.14219	1.22103	0.14219	1.218	0.25226	1.44258	0.34034
1.15688	0.12933	1.16285	0.15411	1.16589	0.12933	1.20299	0.14433	1.17189	0.14252	1.22203	0.14252	1.219	0.25207	1.44355	0.3408
1.15788	0.12989	1.16385	0.15444	1.16689	0.12989	1.20399	0.14467	1.17289	0.14307	1.22303	0.14307	1.22	0.25197	1.44451	0.34126
1.15888	0.13033	1.16485	0.15478	1.16789	0.13033	1.20499	0.14511	1.17389	0.14363	1.22403	0.14363	1.221	0.25188	1.44548	0.34171
1.15988	0.13067	1.16585	0.15489	1.16889	0.13067	1.20599	0.14537	1.17489	0.14411	1.22503	0.14411	1.222	0.25169	1.44645	0.34217
1.16088	0.13115	1.16685	0.15526	1.16989	0.13115	1.20699	0.14581	1.17589	0.14467	1.22603	0.14467	1.223	0.25159	1.44743	0.3424
1.16188	0.13148	1.16785	0.15537	1.17089	0.13148	1.20799	0.14593	1.17689	0.14478	1.22703	0.14478	1.224	0.2515	1.4484	0.34286
1.16287	0.13204	1.16885	0.15559	1.17189	0.13204	1.20899	0.14648	1.17789	0.14548	1.22803	0.14548	1.225	0.2514	1.44938	0.34309
1.16387	0.13226	1.16985	0.15581	1.17289	0.13226	1.20999	0.1467	1.17889	0.1457	1.22903	0.1457	1.226	0.25118	1.45036	0.34331
1.16487	0.13263	1.17085	0.15604	1.17389	0.13263	1.21099	0.14707	1.17989	0.14604	1.23003	0.14604	1.227	0.25108	1.45134	0.34354
1.16587	0.13319	1.17185	0.15637	1.17489	0.13319	1.21199	0.14752	1.18089	0.14659	1.23103	0.14659	1.228	0.25099	1.45234	0.34354
1.16687	0.13352	1.17285	0.15659	1.17589	0.13352	1.21299	0.14785	1.18189	0.14696	1.23203	0.14696	1.229	0.2508	1.45333	0.34377
1.16787	0.13385	1.17385	0.15674	1.17689	0.13385	1.21399	0.14807	1.18289	0.14741	1.23303	0.14741	1.23	0.2507	1.45433	0.34377
1.16887	0.13433	1.17485	0.15696	1.17789	0.13433	1.21499	0.14852	1.18389	0.14796	1.23403	0.14796	1.231	0.25061	1.45531	0.344
1.16987	0.13478	1.17585	0.15707	1.17888	0.13478	1.21599	0.14878	1.18489	0.14807	1.23503	0.14807	1.232	0.25051	1.45631	0.344
1.17087	0.13533	1.17685	0.15752	1.17988	0.13533	1.21699	0.14922	1.18589	0.14878	1.23603	0.14878	1.233	0.25041	1.45729	0.34423
1.17187	0.1357	1.17785	0.15763	1.18088	0.1357	1.21799	0.14956	1.18689	0.14922	1.23703	0.14922	1.234	0.25032	1.45829	0.34423
1.17287	0.13604	1.17885	0.15774	1.18188	0.13604	1.21899	0.14989	1.18789	0.14967	1.23803	0.14967	1.235	0.25013	1.45928	0.34446
1.17387	0.13659	1.17985	0.15819	1.18288	0.13659	1.21999	0.15037	1.18889	0.15037	1.23903	0.15037	1.236	0.25	1.46026	0.34469
1.17487	0.13704	1.18085	0.15844	1.18388	0.13704	1.22099	0.15059	1.18989	0.1507	1.24003	0.1507	1.237	0.2499	1.46124	0.34491
1.17587	0.13752	1.18185	0.15856	1.18488	0.13752	1.22199	0.15081	1.19089	0.15115	1.24103	0.15115	1.238	0.24981	1.46222	0.34514
1.17687	0.13796	1.18285	0.15889	1.18588	0.13796	1.22299	0.15137	1.19189	0.15148	1.24203	0.15148	1.239	0.24971	1.46321	0.34537
1.17787	0.1383	1.18385	0.159	1.18688	0.1383	1.22399	0.1517	1.19289	0.15207	1.24303	0.15207	1.24	0.24962	1.46417	0.34583
1.17887	0.13889	1.18485	0.15922	1.18788	0.13889	1.22499	0.15219	1.19388	0.15252	1.24403	0.15252	1.241	0.24952	1.46516	0.34606
1.17987	0.13922	1.18585	0.15944	1.18888	0.13922	1.22599	0.15241	1.19488	0.15274	1.24503	0.15274	1.242	0.24943	1.46612	0.34651
1.18087	0.13967	1.18685	0.15967	1.18988	0.13967	1.22699	0.15274	1.19588	0.15307	1.24603	0.15307	1.243	0.24933	1.46709	0.34697
1.18187	0.14022	1.18785	0.16004	1.19088	0.14022	1.22799	0.15319	1.19688	0.15389	1.24703	0.15389	1.244	0.24924	1.46805	0.34743
1.18287	0.1407	1.18885	0.16015	1.19188	0.1407	1.22899	0.15356	1.19788	0.15422	1.24803	0.15422	1.245	0.24914	1.46902	0.34789
1.18387	0.14104	1.18985	0.16037	1.19288	0.14104	1.22999	0.154	1.19888	0.15467	1.24903	0.15467	1.246	0.24904	1.46999	0.34834
1.18487	0.14159	1.19085	0.16081	1.19388	0.14159	1.23099	0.15433	1.19988	0.15515	1.25003	0.15515	1.247	0.24904	1.47095	0.3488
1.18587	0.14193	1.19185	0.16081	1.19488	0.14193	1.23199	0.15456	1.20088	0.15537	1.25103	0.15537	1.248	0.24895	1.47192	0.34926
1.18686	0.14252	1.19285	0.16126	1.19588	0.14252	1.23299	0.15504	1.20188	0.15593	1.25203	0.15593	1.249	0.24885	1.47288	0.34971
1.18786	0.14296	1.19385	0.16137	1.19688	0.14296	1.23399	0.15548	1.20288	0.15659	1.25303	0.15659	1.25	0.24873	1.47385	0.35017
1.18886	0.14341	1.19485	0.16163	1.19788	0.14341	1.23499	0.15581	1.20388	0.15685	1.25403	0.15685	1.251	0.24863	1.47482	0.35063
1.18986	0.144	1.19585	0.16196	1.19888	0.144	1.23599	0.15637	1.20488	0.1573	1.25503	0.1573	1.252	0.24854	1.4758	0.35086
1.19086	0.14444	1.19685	0.16207	1.19988	0.14444	1.23699	0.15659	1.20588	0.15763	1.25603	0.15763	1.253	0.24854	1.47678	0.35109
1.19186	0.14489	1.19785	0.1623	1.20088	0.14489	1.23799	0.15696	1.20688	0.15785	1.25703	0.15785	1.254	0.24844	1.47775	0.35154
1.19286	0.14548	1.19885	0.16263	1.20188	0.14548	1.23899	0.15741	1.20788	0.15833	1.25803	0.15833	1.255	0.24834	1.47873	0.35177
1.19386	0.14593	1.19985	0.16274	1.20288	0.14593	1.23999	0.15774	1.20888	0.15867	1.25903	0.15867	1.256	0.24834	1.47971	0.352
1.19486	0.14648	1.20085	0.16307	1.20387	0.14648	1.24099	0.15833	1.20988	0.15911	1.26003	0.15911	1.257	0.24825	1.48071	0.352
1.19586	0.14681	1.20185	0.16344	1.20487	0.14681	1.24199	0.15867	1.21088	0.15967	1.26103	0.15967	1.258	0.24815	1.4817	0.35223
1.19686	0.1473	1.20285	0.16344	1.20587	0.1473	1.24299	0.159	1.21188	0.16015	1.26203	0.16015	1.259	0.24806	1.48268	0.35246
1.19786	0.14785	1.20384	0.16378	1.20687	0.14785	1.24399	0.15956	1.21288	0.1607	1.26303	0.1607	1.26	0.24796	1.48366	0.35269
1.19886	0.1483	1.20484	0.164	1.20787	0.1483	1.24499	0.15978	1.21388	0.16104	1.26403	0.16104	1.261	0.24796	1.48464	0.35291
1.19986	0.14889	1.20584	0.16411	1.20887	0.14889	1.24599	0.16026	1.21488	0.16163	1.26503	0.16163	1.262	0.24787	1.48563	0.35314
1.20086	0.14944	1.20684	0.16456	1.20987	0.14944	1.24699	0.1607	1.21588	0.1623	1.26603	0.1623	1.263	0.24787	1.48661	0.35337
1.20186	0.14978	1.20784	0.16467	1.21087	0.14978	1.24799	0.16115	1.21688	0.16274	1.26703	0.16274	1.264	0.24777	1.48759	0.3536
1.20286	0.15048	1.20884	0.16504	1.21187	0.15048	1.24899	0.16163	1.21788	0.16322	1.26803	0.16322	1.265	0.24777	1.48858	0.35383
1.20386	0.15093	1.20984	0.16537	1.21287	0.15093	1.24999	0.16196	1.21888	0.16367	1.26903	0.16367	1.266	0.24768	1.48956	0.35406
1.20486	0.15137	1.21084	0.16548	1.21387	0.15137	1.25099	0.16241	1.21988	0.16411	1.27003	0.16411	1.267	0.24758	1.49054	0.35429
1.20586	0.15207	1.21184	0.16581	1.21487	0.15207	1.25199	0.16296	1.22088	0.16493	1.27103	0.16493	1.268	0.24758	1.49151	0.35474
1.20686	0.15252	1.21284	0.16604	1.21587	0.15252	1.25299	0.16344	1.22188	0.16526	1.27203	0.16526	1.269	0.24745	1.49249	0.35497
1.20786	0.15296	1.21384	0.16615	1.21687	0.15296	1.25399	0.16367	1.22288	0.16526	1.27303	0.16526	1.27	0.24736	1.49347	0.3552
1.20885	0.15367	1.21484	0.16663	1.21787	0.15367	1.25499	0.16422	1.22388	0.16526	1.27403	0.16526	1.271	0.24736	1.49446	0.35543
1.20985	0.15411	1.21584	0.16685	1.21887	0.15411	1.25599	0.16467	1.22487	0.16537	1.27503	0.16537	1.272	0.24736	1.49544	0.35566
1.21085	0.15478	1.21684	0.16719	1.21987	0.15478	1.25699	0.16537	1.22587	0.16581	1.27603	0.16581	1.273	0.24726	1.49642	0.35589
1.21185	0.15526	1.21784	0.1673	1.22087	0.15526	1.25799	0.16559	1.22687	0.16548	1.27703	0.16548	1.274	0.24726	1.49741	0.35611
1.21285	0.1557	1.21884	0.16741	1.22187	0.1557	1.25899	0.16604	1.22787	0.16537	1.27803	0.16537	1.275	0.24726	1.49839	0.35634
1.21385	0.15648	1.21984	0.16785	1.22287	0.15648	1.25999	0.16663	1.22887	0.16581	1.27903	0.16581	1.276	0.24717	1.49939	0.35634
1.21485	0.15685	1.22084	0.16811	1.22387	0.15685	1.26099	0.16696	1.22987	0.16615	1.28003	0.16615	1.277	0.24707	1.50037	0.35657
1.21585	0.15741	1.22184	0.16833	1.22487	0.15741	1.26199	0.16741	1.23087	0.16652	1.28103	0.16652	1.278	0.24707	1.50137	0.35657
1.21685	0.15807	1.22284	0.16867	1.22586	0.15807	1.26299	0.16811	1.23187	0.16719	1.28203	0.16719	1.279	0.24697	1.50237	0.35657
1.21785	0.15856	1.22384	0.16878	1.22686	0.15856	1.26399	0.16844	1.23287	0.16763	1.28303	0.16763	1.28	0.24697	1.50337	0.35657
1.21885	0.15922	1.22484	0.16922	1.22786	0.15922	1.26499	0.16911	1.23387	0.16833	1.28403	0.16833	1.281	0.24697	1.50437	0.35657
1.21985	0.15978	1.22584	0.16944	1.22886	0.15978	1.26599	0.16956	1.23487	0.169	1.28503	0.169	1.282	0.24697	1.50539	0.35634
1.22085	0.16026	1.22684	0.16956	1.22986	0.16026	1.26699	0.16993	1.23587	0.16944	1.28603	0.16944	1.283	0.24688	1.50641	0.35611
1.22185	0.16093	1.22784	0.16993	1.23086	0.16093	1.26799	0.17059	1.23687	0.17015	1.28703	0.17015	1.284	0.24688	1.50742	0.35589
1.22285	0.16163	1.22884	0.17015	1.23186	0.16163	1.26899	0.17104	1.23787	0.17093	1.28803	0.17093	1.285	0.24688	1.50844	0.35566
1.22385	0.16207	1.22984	0.17037	1.23286	0.16207	1.26999	0.1713	1.23887	0.17163	1.28903	0.17163	1.286	0.24688	1.50946	0.35543
1.22485	0.16274	1.23084	0.17081	1.23386	0.16274	1.27099	0.17207	1.23987	0.17219	1.29003	0.17219	1.287	0.24678	1.51047	0.3552
1.22585	0.16307	1.23184	0.17093	1.23486	0.16307	1.27199	0.17241	1.24087	0.17263	1.29103	0.17263	1.288	0.24678	1.51149	0.35497
1.22684	0.16389	1.23284	0.1713	1.23586	0.16389	1.27299	0.17322	1.24187	0.17367	1.29203	0.17367	1.289	0.24678	1.51252	0.35451
1.22784	0.16444	1.23384	0.17152	1.23686	0.16444	1.27399	0.17367	1.24287	0.17422	1.29303	0.17422	1.29	0.24669	1.51352	0.35451
1.22884	0.16504	1.23484	0.17174	1.23786	0.16504	1.27499	0.17422	1.24387	0.17504	1.29404	0.17504	1.291	0.24669	1.51454	0.35429
1.22984	0.1657	1.23584	0.17207	1.23886	0.1657	1.27599	0.17481	1.24487	0.17581	1.29504	0.17581	1.292	0.24669	1.51556	0.35406
1.23084	0.16615	1.23684	0.1723	1.23986	0.16615	1.27699	0.17526	1.24587	0.1763	1.29604	0.1763	1.293	0.24669	1.51656	0.35406
1.23184	0.16685	1.23784	0.17252	1.24086	0.16685	1.27799	0.17581	1.24687	0.17707	1.29704	0.17707	1.294	0.24659	1.51758	0.35383
1.23284	0.16752	1.23884	0.173	1.24186	0.16752	1.27899	0.17652	1.24787	0.17789	1.29804	0.17789	1.295	0.24659	1.51858	0.35383
1.23384	0.168	1.23984	0.17311	1.24286	0.168	1.27999	0.17696	1.24887	0.17856	1.29904	0.17856	1.296	0.24659	1.51958	0.35383
1.23484	0.16878	1.24084	0.17356	1.24386	0.16878	1.28099	0.17752	1.24986	0.17948	1.30004	0.17948	1.297	0.24659	1.52056	0.35406
1.23584	0.16933	1.24184	0.17389	1.24486	0.16933	1.28199	0.17811	1.25086	0.18015	1.30104	0.18015	1.298	0.24659	1.52156	0.35406
1.23684	0.16993	1.24284	0.174	1.24585	0.16993	1.28299	0.17867	1.25186	0.1807	1.30204	0.1807	1.299	0.24659	1.52254	0.35429
1.23784	0.17059	1.24383	0.17433	1.24685	0.17059	1.28399	0.17937	1.25286	0.18163	1.30304	0.18163	1.3	0.24659	1.52352	0.35451
1.23884	0.17115	1.24483	0.1747	1.24785	0.17115	1.28499	0.17993	1.25386	0.1823	1.30404	0.1823	1.301	0.24659	1.52451	0.35474
1.23984	0.17185	1.24583	0.17493	1.24885	0.17185	1.28599	0.18048	1.25486	0.183	1.30504	0.183	1.302	0.24659	1.52549	0.35497
1.24084	0.17252	1.24683	0.17526	1.24985	0.17252	1.28699	0.18119	1.25586	0.18389	1.30604	0.18389	1.303	0.2465	1.52647	0.3552
1.24184	0.17311	1.24783	0.17548	1.25085	0.17311	1.28799	0.18174	1.25686	0.18459	1.30704	0.18459	1.304	0.24659	1.52746	0.35543
1.24284	0.17389	1.24883	0.17593	1.25185	0.17389	1.28899	0.18256	1.25786	0.18548	1.30804	0.18548	1.305	0.24659	1.52842	0.35589
1.24383	0.17459	1.24983	0.17619	1.25285	0.17459	1.28999	0.18311	1.25886	0.18619	1.30904	0.18619	1.306	0.24659	1.52941	0.35611
1.24483	0.17515	1.25083	0.17641	1.25385	0.17515	1.29099	0.18356	1.25986	0.18685	1.31004	0.18685	1.307	0.24659	1.53039	0.35634
1.24583	0.17593	1.25183	0.17685	1.25485	0.17593	1.29199	0.18437	1.26086	0.18789	1.31104	0.18789	1.308	0.24659	1.53135	0.3568
1.24683	0.17652	1.25283	0.17707	1.25585	0.17652	1.29299	0.18504	1.26186	0.18867	1.31204	0.18867	1.309	0.2465	1.53234	0.35703
1.24783	0.1773	1.25383	0.1773	1.25685	0.1773	1.29399	0.18559	1.26286	0.18937	1.31304	0.18937	1.31	0.24659	1.53332	0.35726
1.24883	0.178	1.25483	0.17778	1.25785	0.178	1.29499	0.18641	1.26386	0.19015	1.31404	0.19015	1.311	0.24659	1.5343	0.35749
1.24983	0.17856	1.25583	0.17789	1.25885	0.17856	1.29599	0.18685	1.26486	0.19085	1.31504	0.19085	1.312	0.24659	1.53529	0.35771
1.25083	0.17937	1.25683	0.17844	1.25985	0.17937	1.29699	0.18767	1.26585	0.19196	1.31604	0.19196	1.313	0.24659	1.53627	0.35794
1.25183	0.18004	1.25783	0.17867	1.26085	0.18004	1.29799	0.18822	1.26685	0.19267	1.31704	0.19267	1.314	0.24659	1.53725	0.35817
1.25283	0.18059	1.25883	0.17889	1.26185	0.18059	1.29899	0.18878	1.26785	0.19344	1.31804	0.19344	1.315	0.24659	1.53823	0.3584
1.25383	0.18152	1.25983	0.17922	1.26284	0.18152	1.29999	0.1897	1.26885	0.19448	1.31904	0.19448	1.316	0.24659	1.53922	0.35863
1.25483	0.18219	1.26083	0.17959	1.26384	0.18219	1.30099	0.19037	1.26985	0.19526	1.32004	0.19526	1.317	0.24659	1.5402	0.35886
1.25583	0.18289	1.26183	0.17981	1.26484	0.18289	1.30199	0.19107	1.27085	0.19607	1.32104	0.19607	1.318	0.24659	1.54118	0.35909
1.25683	0.18356	1.26283	0.18037	1.26584	0.18356	1.30299	0.19185	1.27185	0.19722	1.32204	0.19722	1.319	0.24659	1.54217	0.35931
1.25783	0.18426	1.26383	0.18059	1.26684	0.18426	1.30399	0.19256	1.27285	0.19778	1.32304	0.19778	1.32	0.24669	1.54315	0.35954
1.25882	0.18515	1.26483	0.18107	1.26784	0.18515	1.30499	0.19344	1.27385	0.19904	1.32404	0.19904	1.321	0.24669	1.54413	0.35977
1.25982	0.1857	1.26583	0.18141	1.26884	0.1857	1.30599	0.19404	1.27485	0.1997	1.32504	0.1997	1.322	0.24669	1.54512	0.36
1.26082	0.18652	1.26683	0.18174	1.26984	0.18652	1.30699	0.19481	1.27585	0.20074	1.32604	0.20074	1.323	0.24678	1.5461	0.36023
1.26182	0.1873	1.26783	0.18207	1.27084	0.1873	1.30799	0.19574	1.27685	0.20185	1.32704	0.20185	1.324	0.24678	1.54706	0.36069
1.26282	0.188	1.26883	0.18241	1.27184	0.188	1.30899	0.19641	1.27785	0.20256	1.32804	0.20256	1.325	0.24678	1.54805	0.36091
1.26382	0.18878	1.26983	0.18256	1.27284	0.18878	1.30999	0.19711	1.27885	0.20344	1.32904	0.20344	1.326	0.24678	1.54903	0.36114
1.26482	0.18959	1.27083	0.18322	1.27384	0.18959	1.31099	0.198	1.27985	0.20437	1.33004	0.20437	1.327	0.24678	1.55	0.3616
1.26582	0.19026	1.27183	0.18333	1.27484	0.19026	1.31199	0.19856	1.28084	0.2053	1.33104	0.2053	1.328	0.24688	1.55098	0.36183
1.26682	0.19119	1.27283	0.18389	1.27584	0.19119	1.31299	0.19959	1.28184	0.20652	1.33204	0.20652	1.329	0.24688	1.55196	0.36206
1.26782	0.19185	1.27383	0.18437	1.27684	0.19185	1.31399	0.20041	1.28284	0.20744	1.33304	0.20744	1.33	0.24688	1.55293	0.36251
1.26882	0.19256	1.27483	0.18448	1.27784	0.19256	1.31499	0.20107	1.28384	0.20811	1.33404	0.20811	1.331	0.24688	1.55391	0.36274
1.26982	0.19344	1.27582	0.18504	1.27883	0.19344	1.31599	0.20211	1.28484	0.20926	1.33504	0.20926	1.332	0.24697	1.55488	0.3632
1.27082	0.19426	1.27682	0.18526	1.27983	0.19426	1.31699	0.20278	1.28584	0.21007	1.33604	0.21007	1.333	0.24697	1.55584	0.36366
1.27182	0.19504	1.27782	0.1857	1.28083	0.19504	1.31799	0.20344	1.28684	0.2113	1.33704	0.2113	1.334	0.24707	1.55683	0.36389
1.27281	0.19596	1.27882	0.18619	1.28183	0.19596	1.31899	0.20448	1.28784	0.21233	1.33804	0.21233	1.335	0.24707	1.55779	0.36434
1.27381	0.19663	1.27982	0.18652	1.28283	0.19663	1.31999	0.20515	1.28884	0.213	1.33904	0.213	1.336	0.24707	1.55874	0.36503
1.27481	0.19767	1.28082	0.18707	1.28383	0.19767	1.32099	0.2063	1.28984	0.21426	1.34004	0.21426	1.337	0.24717	1.55971	0.36549
1.27581	0.19833	1.28182	0.18744	1.28483	0.19833	1.32199	0.20722	1.29084	0.21541	1.34104	0.21541	1.338	0.24717	1.56065	0.36617
1.27681	0.19915	1.28282	0.18756	1.28583	0.19915	1.32299	0.20789	1.29184	0.2163	1.34204	0.2163	1.339	0.24726	1.5616	0.36686
1.27781	0.20015	1.28382	0.18822	1.28683	0.20015	1.32399	0.20893	1.29284	0.21744	1.34304	0.21744	1.34	0.24726	1.56255	0.36754
1.27881	0.20085	1.28482	0.18856	1.28783	0.20085	1.32499	0.2097	1.29383	0.21837	1.34404	0.21837	1.341	0.24726	1.5635	0.36823
1.27981	0.20174	1.28582	0.18904	1.28883	0.20174	1.32599	0.21074	1.29483	0.21948	1.34504	0.21948	1.342	0.24736	1.56443	0.36914
1.28081	0.20278	1.28682	0.18959	1.28983	0.20278	1.32699	0.21178	1.29583	0.22074	1.34604	0.22074	1.343	0.24736	1.56536	0.37006
1.28181	0.20344	1.28782	0.18981	1.29083	0.20344	1.32799	0.21244	1.29683	0.22167	1.34704	0.22167	1.344	0.24745	1.5663	0.37097
1.28281	0.20459	1.28882	0.19037	1.29182	0.20459	1.32899	0.21359	1.29783	0.22289	1.34804	0.22289	1.345	0.24745	1.56721	0.37211
1.28381	0.20541	1.28982	0.19085	1.29282	0.20541	1.32999	0.21437	1.29883	0.2237	1.34904	0.2237	1.346	0.24745	1.56813	0.37326
1.2848	0.2063	1.29082	0.19107	1.29382	0.2063	1.33099	0.21541	1.29983	0.22485	1.35004	0.22485	1.347	0.24758	1.56906	0.37417
1.2858	0.20722	1.29182	0.19174	1.29482	0.20722	1.33199	0.21656	1.30083	0.22619	1.35105	0.22619	1.348	0.24758	1.56997	0.37531
1.2868	0.20811	1.29282	0.19219	1.29582	0.20811	1.33299	0.21744	1.30183	0.22744	1.35205	0.22744	1.349	0.24768	1.57089	0.37646
1.2878	0.20904	1.29382	0.19244	1.29682	0.20904	1.33399	0.21837	1.30283	0.22837	1.35305	0.22837	1.35	0.24777	1.5718	0.3776
1.2888	0.21007	1.29482	0.19311	1.29782	0.21007	1.33499	0.21937	1.30383	0.22937	1.35405	0.22937	1.351	0.24777	1.57273	0.37851
1.2898	0.21074	1.29582	0.19344	1.29882	0.21074	1.33599	0.2203	1.30483	0.23041	1.35505	0.23041	1.352	0.24777	1.57366	0.37943
1.2908	0.21189	1.29682	0.19415	1.29982	0.21189	1.33699	0.22144	1.30582	0.23189	1.35605	0.23189	1.353	0.24787	1.5746	0.38034
1.2918	0.21267	1.29782	0.19448	1.30082	0.21267	1.33799	0.22244	1.30682	0.23304	1.35705	0.23304	1.354	0.24796	1.57553	0.38126
1.2928	0.2137	1.29882	0.19493	1.30182	0.2137	1.33899	0.22337	1.30782	0.23415	1.35805	0.23415	1.355	0.24796	1.57648	0.38194
1.2938	0.2147	1.29981	0.19552	1.30282	0.2147	1.33999	0.22463	1.30882	0.23541	1.35905	0.23541	1.356	0.24806	1.57743	0.38263
1.2948	0.21563	1.30081	0.19596	1.30382	0.21563	1.34099	0.22552	1.30982	0.23644	1.36005	0.23644	1.357	0.24815	1.57839	0.38309
1.29579	0.21656	1.30181	0.19652	1.30481	0.21656	1.34199	0.22656	1.31082	0.23759	1.36105	0.23759	1.358	0.24815	1.57937	0.38331
1.29679	0.21767	1.30281	0.19711	1.30581	0.21767	1.34299	0.22767	1.31182	0.23904	1.36205	0.23904	1.359	0.24825	1.58034	0.38377
1.29779	0.21837	1.30381	0.19744	1.30681	0.21837	1.34399	0.2287	1.31282	0.24019	1.36305	0.24019	1.36	0.24825	1.58134	0.38377
1.29879	0.21959	1.30481	0.19822	1.30781	0.21959	1.34499	0.22996	1.31382	0.24167	1.36405	0.24167	1.361	0.24834	1.58234	0.38377
1.29979	0.22052	1.30581	0.19856	1.30881	0.22052	1.34599	0.23096	1.31482	0.24259	1.36505	0.24259	1.362	0.24834	1.58334	0.38377
1.30079	0.22144	1.30681	0.19904	1.30981	0.22144	1.34699	0.23189	1.31582	0.24359	1.36605	0.24359	1.363	0.24844	1.58434	0.38377
1.30179	0.22256	1.30781	0.1997	1.31081	0.22256	1.34799	0.23326	1.31681	0.24507	1.36705	0.24507	1.364	0.24854	1.58536	0.38354
1.30279	0.22348	1.30881	0.20015	1.31181	0.22348	1.34899	0.23415	1.31781	0.24633	1.36805	0.24633	1.365	0.24863	1.58637	0.38331
1.30379	0.22448	1.30981	0.20085	1.31281	0.22448	1.34999	0.23541	1.31881	0.24781	1.36905	0.24781	1.366	0.24873	1.58739	0.38309
1.30479	0.22552	1.31081	0.20152	1.31381	0.22552	1.35099	0.23656	1.31981	0.24896	1.37005	0.24896	1.367	0.24873	1.58841	0.38286
1.30579	0.22656	1.31181	0.202	1.31481	0.22656	1.35199	0.2377	1.32081	0.25019	1.37105	0.25019	1.368	0.24885	1.58943	0.38263
1.30678	0.22778	1.31281	0.20267	1.31581	0.22778	1.35299	0.23904	1.32181	0.25156	1.37205	0.25156	1.369	0.24885	1.59044	0.3824
1.30778	0.2287	1.31381	0.20322	1.3168	0.2287	1.35399	0.24019	1.32281	0.25281	1.37305	0.25281	1.37	0.24895	1.59146	0.38217
1.30878	0.22963	1.31481	0.20381	1.3178	0.22963	1.35499	0.24122	1.32381	0.25419	1.37405	0.25419	1.371	0.24904	1.59248	0.38194
1.30978	0.23085	1.31581	0.20459	1.3188	0.23085	1.35599	0.24248	1.32481	0.25567	1.37505	0.25567	1.372	0.24914	1.59349	0.38171
1.31078	0.23189	1.31681	0.20504	1.3198	0.23189	1.35699	0.2437	1.32581	0.25678	1.37605	0.25678	1.373	0.24914	1.59451	0.38149
1.31178	0.23293	1.31781	0.20574	1.3208	0.23293	1.35799	0.24496	1.3268	0.25815	1.37705	0.25815	1.374	0.24924	1.59551	0.38149
1.31278	0.23404	1.3188	0.20641	1.3218	0.23404	1.35899	0.24633	1.3278	0.25952	1.37805	0.25952	1.375	0.24933	1.59651	0.38149
1.31378	0.23507	1.3198	0.20689	1.3228	0.23507	1.35999	0.24737	1.3288	0.26067	1.37905	0.26067	1.376	0.24943	1.59751	0.38149
1.31478	0.23633	1.3208	0.20778	1.3238	0.23633	1.36099	0.24881	1.3298	0.26237	1.38005	0.26237	1.377	0.24952	1.59849	0.38171
1.31578	0.23722	1.3218	0.20833	1.3248	0.23722	1.36199	0.24985	1.3308	0.26363	1.38105	0.26363	1.378	0.24952	1.59949	0.38171
1.31677	0.23837	1.3228	0.20904	1.3258	0.23837	1.36299	0.25122	1.3318	0.26496	1.38205	0.26496	1.379	0.24962	1.60048	0.38194
1.31777	0.23963	1.3238	0.20981	1.32679	0.23963	1.36399	0.2527	1.3328	0.26644	1.38305	0.26644	1.38	0.24971	1.60144	0.3824
1.31877	0.24074	1.3248	0.21052	1.32779	0.24074	1.36499	0.25396	1.3338	0.2677	1.38405	0.2677	1.381	0.24981	1.60241	0.38286
1.31977	0.24189	1.3258	0.21107	1.32879	0.24189	1.36599	0.25507	1.3348	0.26907	1.38505	0.26907	1.382	0.2499	1.60337	0.38331
1.32077	0.24304	1.3268	0.21189	1.32979	0.24304	1.36699	0.25644	1.3358	0.27067	1.38605	0.27067	1.383	0.25	1.60434	0.38377
1.32177	0.24407	1.3278	0.21244	1.33079	0.24407	1.36799	0.25759	1.33679	0.2717	1.38705	0.2717	1.384	0.25013	1.60531	0.38423
1.32277	0.2453	1.3288	0.21348	1.33179	0.2453	1.36899	0.25919	1.33779	0.27352	1.38805	0.27352	1.385	0.25022	1.60625	0.38491
1.32377	0.24644	1.3298	0.21415	1.33279	0.24644	1.36999	0.26044	1.33879	0.27489	1.38905	0.27489	1.386	0.25022	1.6072	0.3856
1.32477	0.24759	1.3308	0.21459	1.33379	0.24759	1.37099	0.26178	1.33979	0.27622	1.39006	0.27622	1.387	0.25041	1.60815	0.38629
1.32576	0.24896	1.3318	0.21552	1.33479	0.24896	1.37199	0.26326	1.34079	0.27793	1.39106	0.27793	1.388	0.25041	1.6091	0.38697
1.32676	0.24996	1.3328	0.2163	1.33579	0.24996	1.37299	0.26463	1.34179	0.27907	1.39206	0.27907	1.389	0.25051	1.61005	0.38766
1.32776	0.25111	1.33379	0.21689	1.33679	0.25111	1.37399	0.266	1.34279	0.28044	1.39306	0.28044	1.39	0.25061	1.61098	0.38857
1.32876	0.25248	1.33479	0.21789	1.33778	0.25248	1.37499	0.26737	1.34379	0.28193	1.39406	0.28193	1.391	0.2507	1.61193	0.38926
1.32976	0.25359	1.33579	0.21859	1.33878	0.25359	1.37598	0.26874	1.34479	0.28319	1.39506	0.28319	1.392	0.2508	1.61286	0.39017
1.33076	0.25485	1.33679	0.21948	1.33978	0.25485	1.37698	0.27033	1.34578	0.28511	1.39606	0.28511	1.393	0.25089	1.61381	0.39086
1.33176	0.25611	1.33779	0.2203	1.34078	0.25611	1.37798	0.27181	1.34678	0.28681	1.39706	0.28681	1.394	0.25099	1.61476	0.39154
1.33276	0.25726	1.33879	0.22096	1.34178	0.25726	1.37898	0.27319	1.34778	0.28774	1.39806	0.28774	1.395	0.25108	1.61571	0.39223
1.33375	0.25863	1.33979	0.222	1.34278	0.25863	1.37998	0.27478	1.34878	0.28933	1.39906	0.28933	1.396	0.25118	1.61667	0.39269
1.33475	0.25985	1.34079	0.22256	1.34378	0.25985	1.38098	0.27611	1.34978	0.29078	1.40006	0.29078	1.397	0.25127	1.61764	0.39314
1.33575	0.26111	1.34179	0.22337	1.34478	0.26111	1.38198	0.27759	1.35078	0.29237	1.40106	0.29237	1.398	0.2515	1.61861	0.3936
1.33675	0.26248	1.34279	0.22448	1.34578	0.26248	1.38298	0.2793	1.35178	0.29407	1.40206	0.29407	1.399	0.2515	1.61959	0.39383
1.33775	0.26363	1.34379	0.2253	1.34677	0.26363	1.38398	0.28067	1.35278	0.29533	1.40306	0.29533	1.4	0.25169	1.62055	0.39429
1.33875	0.26511	1.34479	0.22619	1.34777	0.26511	1.38498	0.28237	1.35378	0.29704	1.40406	0.29704	1.401	0.25178	1.62154	0.39451
1.33975	0.26611	1.34578	0.22689	1.34877	0.26611	1.38598	0.28374	1.35477	0.29841	1.40506	0.29841	1.402	0.25188	1.62254	0.39451
1.34075	0.26748	1.34678	0.22756	1.34977	0.26748	1.38698	0.28522	1.35577	0.29989	1.40606	0.29989	1.403	0.25197	1.62352	0.39474
1.34175	0.26896	1.34778	0.2287	1.35077	0.26896	1.38798	0.28693	1.35677	0.30159	1.40706	0.30159	1.404	0.25207	1.6245	0.39497
1.34274	0.27011	1.34878	0.22963	1.35177	0.27011	1.38898	0.28841	1.35777	0.30307	1.40806	0.30307	1.405	0.25217	1.62549	0.3952
1.34374	0.27144	1.34978	0.23052	1.35277	0.27144	1.38998	0.29	1.35877	0.30467	1.40906	0.30467	1.406	0.25226	1.62647	0.39543
1.34474	0.27293	1.35078	0.23144	1.35377	0.27293	1.39098	0.2917	1.35977	0.30626	1.41006	0.30626	1.407	0.25245	1.62745	0.39566
1.34574	0.27396	1.35178	0.23222	1.35477	0.27396	1.39198	0.2933	1.36077	0.30763	1.41106	0.30763	1.408	0.25255	1.62842	0.39611
1.34674	0.27556	1.35278	0.23326	1.35576	0.27556	1.39298	0.295	1.36177	0.30944	1.41206	0.30944	1.409	0.25268	1.62938	0.39657
1.34774	0.27693	1.35378	0.23426	1.35676	0.27693	1.39398	0.2967	1.36276	0.31093	1.41306	0.31093	1.41	0.25277	1.63033	0.39726
1.34874	0.27819	1.35478	0.23507	1.35776	0.27819	1.39498	0.29819	1.36376	0.31241	1.41406	0.31241	1.411	0.25287	1.63128	0.39794
1.34973	0.27978	1.35578	0.23622	1.35876	0.27978	1.39598	0.30011	1.36476	0.31411	1.41506	0.31411	1.412	0.25296	1.63223	0.39863
1.35073	0.28111	1.35678	0.237	1.35976	0.28111	1.39698	0.3017	1.36576	0.3157	1.41606	0.3157	1.413	0.25315	1.63316	0.39954
1.35173	0.28259	1.35777	0.23804	1.36076	0.28259	1.39798	0.3033	1.36676	0.3173	1.41706	0.3173	1.414	0.25325	1.63409	0.40046
1.35273	0.28419	1.35877	0.23919	1.36176	0.28419	1.39898	0.30522	1.36776	0.31911	1.41806	0.31911	1.415	0.25334	1.63501	0.4016
1.35373	0.28533	1.35977	0.23996	1.36276	0.28533	1.39998	0.30681	1.36876	0.32048	1.41906	0.32048	1.416	0.25344	1.63592	0.40274
1.35473	0.28704	1.36077	0.24122	1.36375	0.28704	1.40098	0.309	1.36976	0.32241	1.42006	0.32241	1.417	0.25363	1.63684	0.40389
1.35573	0.28852	1.36177	0.24222	1.36475	0.28852	1.40198	0.31059	1.37076	0.324	1.42106	0.324	1.418	0.25373	1.63777	0.4048
1.35673	0.28967	1.36277	0.24315	1.36575	0.28967	1.40298	0.31241	1.37175	0.32581	1.42207	0.32581	1.419	0.25382	1.63868	0.40594
1.35772	0.29126	1.36377	0.24452	1.36675	0.29126	1.40398	0.31444	1.37275	0.32785	1.42307	0.32785	1.42	0.25395	1.6396	0.40709
1.35872	0.29263	1.36477	0.24541	1.36775	0.29263	1.40498	0.31615	1.37375	0.32933	1.42407	0.32933	1.421	0.25414	1.64053	0.408
1.35972	0.29407	1.36577	0.24644	1.36875	0.29407	1.40598	0.31796	1.37475	0.33093	1.42507	0.33093	1.422	0.25424	1.64146	0.40891
1.36072	0.29581	1.36677	0.24781	1.36975	0.29581	1.40698	0.32015	1.37575	0.33274	1.42607	0.33274	1.423	0.25433	1.64241	0.4096
1.36172	0.29715	1.36776	0.2487	1.37075	0.29715	1.40798	0.32196	1.37675	0.33444	1.42707	0.33444	1.424	0.25452	1.64338	0.41006
1.36272	0.29885	1.36876	0.2503	1.37174	0.29885	1.40898	0.32422	1.37775	0.33674	1.42807	0.33674	1.425	0.25462	1.64436	0.41029
1.36371	0.30081	1.36976	0.25167	1.37274	0.30081	1.40998	0.32648	1.37874	0.33911	1.42907	0.33911	1.426	0.25481	1.64534	0.41051
1.36471	0.3023	1.37076	0.2527	1.37374	0.3023	1.41098	0.32833	1.37974	0.34059	1.43007	0.34059	1.427	0.2549	1.64634	0.41051
1.36571	0.30411	1.37176	0.25419	1.37474	0.30411	1.41198	0.33059	1.38074	0.34252	1.43107	0.34252	1.428	0.2551	1.64734	0.41051
1.36671	0.30559	1.37276	0.25556	1.37574	0.30559	1.41298	0.33274	1.38174	0.34437	1.43207	0.34437	1.429	0.25522	1.64836	0.41029
1.36771	0.3073	1.37376	0.25678	1.37674	0.3073	1.41398	0.33493	1.38274	0.3463	1.43307	0.3463	1.43	0.25532	1.64938	0.41006
1.36871	0.30911	1.37476	0.25837	1.37774	0.30911	1.41498	0.3373	1.38374	0.34867	1.43407	0.34867	1.431	0.25551	1.65041	0.4096
1.36971	0.31081	1.37575	0.25963	1.37873	0.31081	1.41598	0.33933	1.38473	0.35085	1.43507	0.35085	1.432	0.25561	1.65143	0.40937
1.3707	0.31285	1.37675	0.26133	1.37973	0.31285	1.41698	0.34196	1.38573	0.35333	1.43607	0.35333	1.433	0.2558	1.65246	0.40891
1.3717	0.31467	1.37775	0.26293	1.38073	0.31467	1.41798	0.34437	1.38673	0.35515	1.43707	0.35515	1.434	0.25589	1.65348	0.40869
1.3727	0.31637	1.37875	0.26452	1.38173	0.31637	1.41898	0.34663	1.38773	0.35707	1.43807	0.35707	1.435	0.25608	1.6545	0.40846
1.3737	0.31841	1.37975	0.26622	1.38273	0.31841	1.41998	0.34937	1.38873	0.35948	1.43907	0.35948	1.436	0.25618	1.65551	0.40823
1.3747	0.32048	1.38075	0.26793	1.38373	0.32048	1.42098	0.35207	1.38973	0.36196	1.44007	0.36196	1.437	0.25637	1.65651	0.40823
1.37569	0.32252	1.38174	0.26963	1.38472	0.32252	1.42198	0.35493	1.39072	0.36459	1.44107	0.36459	1.438	0.2565	1.65751	0.40823
1.37669	0.32478	1.38274	0.2717	1.38572	0.32478	1.42298	0.35756	1.39172	0.36744	1.44207	0.36744	1.439	0.25669	1.6585	0.40846
1.37769	0.32674	1.38374	0.27352	1.38672	0.32674	1.42398	0.35981	1.39272	0.36948	1.44307	0.36948	1.44	0.25688	1.65948	0.40869
1.37869	0.32922	1.38474	0.27578	1.38772	0.32922	1.42498	0.363	1.39372	0.37222	1.44407	0.37222	1.441	0.25697	1.66045	0.40914
1.37969	0.33141	1.38574	0.27781	1.38872	0.33141	1.42598	0.36607	1.39472	0.37519	1.44508	0.37519	1.442	0.25707	1.66141	0.4096
1.38068	0.33367	1.38673	0.28	1.38971	0.33367	1.42698	0.36904	1.39571	0.37815	1.44608	0.37815	1.443	0.25726	1.66236	0.41029
1.38168	0.3363	1.38773	0.28259	1.39071	0.3363	1.42798	0.37259	1.39671	0.38148	1.44708	0.38148	1.444	0.25745	1.66333	0.41074
1.38268	0.33889	1.38873	0.28489	1.39171	0.33889	1.42898	0.37593	1.39771	0.38444	1.44808	0.38444	1.445	0.25755	1.66427	0.41143
1.38368	0.34152	1.38973	0.28726	1.39271	0.34152	1.42998	0.37926	1.39871	0.38741	1.44908	0.38741	1.446	0.25774	1.66521	0.41234
1.38467	0.34437	1.39073	0.29011	1.39371	0.34437	1.43098	0.38296	1.3997	0.39074	1.45008	0.39074	1.447	0.25796	1.66616	0.41303
1.38567	0.34696	1.39172	0.29274	1.3947	0.34696	1.43198	0.3863	1.4007	0.39407	1.45108	0.39407	1.448	0.25806	1.66709	0.41394
1.38667	0.35004	1.39272	0.29581	1.3957	0.35004	1.43298	0.39037	1.4017	0.39815	1.45208	0.39815	1.449	0.25825	1.66802	0.41486
1.38767	0.35311	1.39372	0.29874	1.3967	0.35311	1.43398	0.39444	1.4027	0.40185	1.45308	0.40185	1.45	0.25844	1.66895	0.41577
1.38866	0.35619	1.39471	0.30193	1.3977	0.35619	1.43498	0.39815	1.40369	0.40593	1.45408	0.40593	1.451	0.25863	1.66988	0.41669
1.38966	0.35959	1.39571	0.30533	1.39869	0.35959	1.43598	0.40259	1.40469	0.41	1.45508	0.41	1.452	0.25873	1.6708	0.41783
1.39066	0.363	1.39671	0.30863	1.39969	0.363	1.43698	0.40704	1.40569	0.4137	1.45608	0.4137	1.453	0.25892	1.67171	0.41897
1.39165	0.36641	1.3977	0.31252	1.40069	0.36641	1.43798	0.41148	1.40668	0.41815	1.45708	0.41815	1.454	0.25901	1.67261	0.42034
1.39265	0.3703	1.3987	0.31659	1.40168	0.3703	1.43898	0.4163	1.40768	0.42296	1.45808	0.42296	1.455	0.25924	1.67351	0.42171
1.39365	0.37407	1.3997	0.32026	1.40268	0.37407	1.43998	0.42111	1.40868	0.42741	1.45909	0.42741	1.456	0.25943	1.67439	0.42331
1.39464	0.37815	1.40069	0.32478	1.40368	0.37815	1.44098	0.42667	1.40967	0.43259	1.46009	0.43259	1.457	0.25962	1.67527	0.42491
1.39564	0.38259	1.40169	0.32922	1.40467	0.38259	1.44198	0.43185	1.41067	0.43778	1.46109	0.43778	1.458	0.25981	1.67613	0.42674
1.39663	0.38667	1.40268	0.33378	1.40567	0.38667	1.44298	0.43741	1.41167	0.44296	1.46209	0.44296	1.459	0.2599	1.67699	0.42857
1.39763	0.39148	1.40368	0.33889	1.40666	0.39148	1.44398	0.44333	1.41266	0.44889	1.46309	0.44889	1.46	0.2601	1.67782	0.43086
1.39862	0.39593	1.40467	0.34389	1.40766	0.39593	1.44497	0.44926	1.41366	0.45481	1.46409	0.45481	1.461	0.26029	1.67865	0.43314
1.39962	0.40111	1.40567	0.34948	1.40866	0.40111	1.44597	0.45556	1.41465	0.46074	1.46509	0.46074	1.462	0.26051	1.67947	0.43566
1.40061	0.4063	1.40666	0.35526	1.40965	0.4063	1.44697	0.46259	1.41565	0.46704	1.46609	0.46704	1.463	0.2607	1.68026	0.4384
1.40161	0.41148	1.40766	0.36119	1.41065	0.41148	1.44797	0.46926	1.41664	0.4737	1.46709	0.4737	1.464	0.26089	1.68104	0.44137
1.4026	0.41741	1.40865	0.36767	1.41164	0.41741	1.44897	0.47704	1.41764	0.48111	1.4681	0.48111	1.465	0.26108	1.68182	0.44434
1.4036	0.42333	1.40965	0.37407	1.41264	0.42333	1.44997	0.48444	1.41863	0.48815	1.4691	0.48815	1.466	0.26127	1.68258	0.44754
1.40459	0.42926	1.41064	0.38074	1.41363	0.42926	1.45097	0.49222	1.41963	0.49556	1.4701	0.49556	1.467	0.26146	1.68334	0.45074
1.40559	0.43593	1.41163	0.38852	1.41463	0.43593	1.45197	0.50037	1.42062	0.50407	1.4711	0.50407	1.468	0.26169	1.6841	0.45394
1.40658	0.44259	1.41262	0.39593	1.41562	0.44259	1.45297	0.50889	1.42161	0.51185	1.4721	0.51185	1.469	0.26178	1.68486	0.45714
1.40757	0.44963	1.41362	0.40407	1.41662	0.44963	1.45397	0.51778	1.42261	0.52074	1.4731	0.52074	1.47	0.26207	1.68564	0.46011
1.40857	0.45704	1.41461	0.41259	1.41761	0.45704	1.45497	0.52741	1.4236	0.53	1.47411	0.53	1.471	0.26226	1.68643	0.46286
1.40956	0.46444	1.4156	0.42111	1.4186	0.46444	1.45597	0.53704	1.42459	0.53889	1.47511	0.53889	1.472	0.26245	1.68725	0.46537
1.41055	0.47259	1.41659	0.43037	1.4196	0.47259	1.45697	0.54778	1.42559	0.54889	1.47611	0.54889	1.473	0.26264	1.68808	0.46766
1.41154	0.48074	1.41758	0.44	1.42059	0.48074	1.45797	0.55815	1.42658	0.55889	1.47711	0.55889	1.474	0.26283	1.68894	0.46949
1.41254	0.48963	1.41857	0.45	1.42158	0.48963	1.45897	0.56889	1.42757	0.56963	1.47811	0.56963	1.475	0.26306	1.68982	0.47109
1.41353	0.49889	1.41956	0.46074	1.42257	0.49889	1.45997	0.58111	1.42856	0.58074	1.47912	0.58074	1.476	0.26325	1.69072	0.47246
1.41452	0.50852	1.42055	0.47185	1.42356	0.50852	1.46097	0.59296	1.42955	0.59222	1.48012	0.59222	1.477	0.26344	1.69167	0.47314
1.41551	0.51852	1.42154	0.48333	1.42456	0.51852	1.46197	0.60556	1.43054	0.60407	1.48112	0.60407	1.478	0.26363	1.69263	0.4736
1.4165	0.52889	1.42253	0.49556	1.42555	0.52889	1.46297	0.61926	1.43153	0.61741	1.48212	0.61741	1.479	0.26382	1.69363	0.4736
1.41749	0.53963	1.42352	0.50815	1.42654	0.53963	1.46396	0.63259	1.43252	0.63	1.48313	0.63	1.48	0.26401	1.69465	0.47337
1.41848	0.55111	1.42451	0.52148	1.42753	0.55111	1.46496	0.64741	1.43351	0.6437	1.48413	0.6437	1.481	0.26433	1.6957	0.47269
1.41947	0.56259	1.42549	0.53519	1.42852	0.56259	1.46596	0.66222	1.4345	0.65741	1.48513	0.65741	1.482	0.26452	1.69679	0.47154
1.42046	0.57481	1.42648	0.54963	1.42951	0.57481	1.46696	0.67778	1.43549	0.67185	1.48613	0.67185	1.483	0.26471	1.69789	0.47017
1.42144	0.58778	1.42746	0.56481	1.4305	0.58778	1.46796	0.69407	1.43648	0.68704	1.48714	0.68704	1.484	0.2649	1.69902	0.46834
1.42243	0.60074	1.42845	0.58037	1.43149	0.60074	1.46896	0.71074	1.43747	0.70259	1.48814	0.70259	1.485	0.2651	1.70018	0.46629
1.42342	0.61481	1.42943	0.5963	1.43247	0.61481	1.46996	0.72852	1.43846	0.71889	1.48914	0.71889	1.486	0.26529	1.70135	0.464
1.4244	0.62926	1.43042	0.6137	1.43346	0.62926	1.47096	0.74704	1.43944	0.73593	1.49015	0.73593	1.487	0.26561	1.70254	0.46149
1.42539	0.64407	1.4314	0.63111	1.43445	0.64407	1.47196	0.7663	1.44043	0.75296	1.49115	0.75296	1.488	0.2658	1.70372	0.45897
1.42637	0.66	1.43238	0.65	1.43544	0.66	1.47296	0.7863	1.44142	0.77111	1.49215	0.77111	1.489	0.26599	1.70491	0.45646
1.42736	0.6763	1.43337	0.66926	1.43642	0.6763	1.47395	0.80667	1.4424	0.78963	1.49316	0.78963	1.49	0.26627	1.70612	0.45371
1.42834	0.69296	1.43435	0.68889	1.43741	0.69296	1.47495	0.82778	1.44339	0.80889	1.49416	0.80889	1.491	0.26646	1.7073	0.4512
1.42933	0.71074	1.43533	0.71	1.43839	0.71074	1.47595	0.85037	1.44437	0.82963	1.49517	0.82963	1.492	0.26666	1.70848	0.44891
1.43031	0.72852	1.43631	0.73148	1.43938	0.72852	1.47695	0.87333	1.44536	0.84963	1.49617	0.84963	1.493	0.26697	1.70965	0.44663
1.43129	0.74741	1.43729	0.75407	1.44036	0.74741	1.47795	0.89741	1.44634	0.87148	1.49717	0.87148	1.494	0.26717	1.71078	0.4448
1.43227	0.76741	1.43826	0.77741	1.44134	0.76741	1.47895	0.92259	1.44732	0.8937	1.49818	0.8937	1.495	0.26745	1.71192	0.44297
1.43325	0.78778	1.43924	0.80148	1.44233	0.78778	1.47995	0.94852	1.44831	0.91667	1.49918	0.91667	1.496	0.26764	1.71304	0.44137
1.43423	0.80889	1.44022	0.82704	1.44331	0.80889	1.48095	0.97556	1.44929	0.94037	1.50019	0.94037	1.497	0.26783	1.71412	0.44023
1.43521	0.83074	1.44119	0.85296	1.44429	0.83074	1.48194	1.00296	1.45027	0.96444	1.50119	0.96444	1.498	0.26815	1.71521	0.43909
1.43619	0.85333	1.44217	0.88	1.44527	0.85333	1.48294	1.03185	1.45125	0.98963	1.5022	0.98963	1.499	0.26834	1.71626	0.4384
1.43717	0.87704	1.44314	0.90815	1.44625	0.87704	1.48394	1.06185	1.45223	1.01593	1.5032	1.01593	1.5	0.26863	1.71729	0.43794
1.43815	0.90148	1.44411	0.93704	1.44723	0.90148	1.48494	1.09222	1.45321	1.04222	1.50421	1.04222	1.501	0.26882	1.71833	0.43749
1.43912	0.92667	1.44508	0.96704	1.44821	0.92667	1.48594	1.12481	1.45419	1.07037	1.50521	1.07037	1.502	0.26911	1.71933	0.43749
1.4401	0.95296	1.44605	0.99852	1.44918	0.95296	1.48694	1.15667	1.45517	1.09926	1.50622	1.09926	1.503	0.2693	1.72033	0.43749
1.44107	0.98	1.44702	1.03037	1.45016	0.98	1.48793	1.19074	1.45615	1.12778	1.50723	1.12778	1.504	0.26962	1.72131	0.43771
1.44204	1.00815	1.44799	1.06444	1.45114	1.00815	1.48893	1.22593	1.45712	1.15778	1.50823	1.15778	1.505	0.26981	1.72228	0.43817
1.44302	1.03704	1.44896	1.09852	1.45211	1.03704	1.48993	1.26259	1.4581	1.18852	1.50924	1.18852	1.506	0.2701	1.72323	0.43886
1.44399	1.06704	1.44993	1.13407	1.45309	1.06704	1.49093	1.3	1.45908	1.22037	1.51024	1.22037	1.507	0.27038	1.72417	0.43954
1.44496	1.09778	1.45089	1.17037	1.45406	1.09778	1.49192	1.33963	1.46005	1.25333	1.51125	1.25333	1.508	0.27057	1.72512	0.44023
1.44593	1.12963	1.45186	1.20778	1.45503	1.12963	1.49292	1.37963	1.46103	1.28741	1.51226	1.28741	1.509	0.27089	1.72606	0.44114
1.4469	1.16111	1.45282	1.24778	1.45601	1.16111	1.49392	1.42185	1.462	1.32259	1.51326	1.32259	1.51	0.27108	1.72699	0.44206
1.44787	1.19556	1.45378	1.28852	1.45698	1.19556	1.49492	1.46481	1.46297	1.35815	1.51427	1.35815	1.511	0.27137	1.72792	0.44297
1.44883	1.23074	1.45474	1.33074	1.45795	1.23074	1.49592	1.50926	1.46395	1.39444	1.51528	1.39444	1.512	0.27166	1.72887	0.44366
1.4498	1.26704	1.4557	1.37407	1.45892	1.26704	1.49691	1.55481	1.46492	1.43296	1.51629	1.43296	1.513	0.27197	1.7298	0.44457
1.45076	1.30444	1.45666	1.41815	1.45988	1.30444	1.49791	1.60259	1.46589	1.47185	1.51729	1.47185	1.514	0.27217	1.73075	0.44526
1.45173	1.34333	1.45761	1.46481	1.46085	1.34333	1.49891	1.65037	1.46686	1.51148	1.5183	1.51148	1.515	0.27245	1.7317	0.44594
1.45269	1.38296	1.45857	1.51259	1.46182	1.38296	1.4999	1.70148	1.46783	1.55259	1.51931	1.55259	1.516	0.27274	1.73265	0.44663
1.45365	1.42407	1.45952	1.56037	1.46278	1.42407	1.5009	1.75259	1.46879	1.59444	1.52032	1.59444	1.517	0.27303	1.73359	0.44731
1.45461	1.46593	1.46047	1.61148	1.46375	1.46593	1.5019	1.80593	1.46976	1.63778	1.52133	1.63778	1.518	0.27334	1.73454	0.448
1.45557	1.51037	1.46142	1.66259	1.46471	1.51037	1.5029	1.86074	1.47073	1.68333	1.52234	1.68333	1.519	0.27363	1.73551	0.44846
1.45653	1.55481	1.46237	1.7163	1.46567	1.55481	1.50389	1.9163	1.47169	1.72889	1.52335	1.72889	1.52	0.27382	1.73646	0.44914
1.45748	1.60148	1.46332	1.77185	1.46663	1.60148	1.50489	1.97444	1.47266	1.77519	1.52436	1.77519	1.521	0.2742	1.73742	0.4496
1.45844	1.64926	1.46427	1.82778	1.46759	1.64926	1.50589	2.03333	1.47362	1.82296	1.52536	1.82296	1.522	0.27439	1.73837	0.45029
1.45939	1.69815	1.46521	1.88556	1.46855	1.69815	1.50688	2.09481	1.47458	1.87185	1.52637	1.87185	1.523	0.27471	1.73934	0.45074
1.46034	1.74815	1.46616	1.94481	1.4695	1.74815	1.50788	2.15852	1.47555	1.92185	1.52738	1.92185	1.524	0.275	1.74029	0.45143
1.46129	1.79926	1.4671	2.0063	1.47046	1.79926	1.50888	2.22222	1.47651	1.97222	1.52839	1.97222	1.525	0.27529	1.74125	0.45189
1.46224	1.85259	1.46804	2.06889	1.47141	1.85259	1.50987	2.28815	1.47747	2.02556	1.52941	2.02556	1.526	0.27557	1.7422	0.45257
1.46319	1.90741	1.46898	2.13481	1.47237	1.90741	1.51087	2.3563	1.47843	2.08	1.53042	2.08	1.527	0.27589	1.74317	0.45303
1.46414	1.96407	1.46991	2.20185	1.47332	1.96407	1.51186	2.42704	1.47939	2.13593	1.53143	2.13593	1.528	0.27618	1.74412	0.45371
1.46508	2.02333	1.47085	2.27111	1.47427	2.02333	1.51286	2.49963	1.48034	2.19593	1.53244	2.19593	1.529	0.27646	1.74508	0.45417
1.46603	2.08111	1.47178	2.34037	1.47522	2.08111	1.51386	2.57259	1.4813	2.25296	1.53345	2.25296	1.53	0.27675	1.74603	0.45486
1.46697	2.14259	1.47271	2.41222	1.47617	2.14259	1.51485	2.64741	1.48225	2.31222	1.53446	2.31222	1.531	0.27717	1.74698	0.45554
1.46791	2.20519	1.47364	2.48593	1.47711	2.20519	1.51585	2.72481	1.48321	2.37222	1.53547	2.37222	1.532	0.27745	1.74795	0.456
1.46885	2.26889	1.47457	2.56111	1.47806	2.26889	1.51684	2.80333	1.48416	2.43481	1.53649	2.43481	1.533	0.27774	1.74889	0.45669
1.46979	2.33481	1.4755	2.63963	1.479	2.33481	1.51784	2.88519	1.48511	2.49963	1.5375	2.49963	1.534	0.27803	1.74984	0.45737
1.47072	2.40296	1.47642	2.71926	1.47994	2.40296	1.51883	2.96815	1.48606	2.56333	1.53851	2.56333	1.535	0.27834	1.75078	0.45829
1.47166	2.47111	1.47735	2.80111	1.48088	2.47111	1.51983	3.05222	1.48701	2.62815	1.53953	2.62815	1.536	0.27863	1.75172	0.45897
1.47259	2.54296	1.47827	2.88519	1.48182	2.54296	1.52082	3.14	1.48796	2.6963	1.54054	2.6963	1.537	0.27901	1.75266	0.45989
1.47352	2.61556	1.47919	2.96926	1.48276	2.61556	1.52182	3.22852	1.48891	2.76593	1.54155	2.76593	1.538	0.2793	1.7536	0.46057
1.47445	2.68963	1.4801	3.05704	1.4837	2.68963	1.52281	3.31963	1.48985	2.83741	1.54257	2.83741	1.539	0.27959	1.75454	0.46149
1.47538	2.76704	1.48102	3.14667	1.48463	2.76704	1.52381	3.41296	1.4908	2.90889	1.54358	2.90889	1.54	0.2799	1.75547	0.4624
1.4763	2.84407	1.48193	3.23889	1.48557	2.84407	1.5248	3.50852	1.49175	2.98185	1.5446	2.98185	1.541	0.28029	1.7564	0.46331
1.47723	2.92481	1.48284	3.33333	1.4865	2.92481	1.5258	3.6063	1.49269	3.05593	1.54561	3.05593	1.542	0.28057	1.75733	0.46423
1.47815	3.00704	1.48375	3.43	1.48743	3.00704	1.52679	3.7037	1.49363	3.13074	1.54663	3.13074	1.543	0.28099	1.75825	0.46537
1.47907	3.09	1.48466	3.52778	1.48835	3.09	1.52779	3.80741	1.49457	3.20926	1.54764	3.20926	1.544	0.28127	1.75918	0.46629
1.47999	3.1763	1.48556	3.62889	1.48928	3.1763	1.52878	3.91111	1.49551	3.29	1.54866	3.29	1.545	0.28156	1.76009	0.46743
1.48091	3.26259	1.48647	3.72963	1.49021	3.26259	1.52978	4.01481	1.49645	3.37074	1.54967	3.37074	1.546	0.28194	1.76101	0.46857
1.48182	3.3537	1.48736	3.83704	1.49113	3.3537	1.53077	4.12593	1.49739	3.45259	1.55069	3.45259	1.547	0.28226	1.76192	0.46971
1.48273	3.44593	1.48826	3.94444	1.49205	3.44593	1.53176	4.23704	1.49833	3.53778	1.55171	3.53778	1.548	0.28264	1.76284	0.47086
1.48365	3.53889	1.48916	4.05556	1.49297	3.53889	1.53276	4.34815	1.49926	3.62444	1.55272	3.62444	1.549	0.28293	1.76375	0.472
1.48455	3.63556	1.49005	4.16667	1.49389	3.63556	1.53375	4.46296	1.50019	3.71852	1.55374	3.71852	1.55	0.28331	1.76467	0.47314
1.48546	3.73333	1.49094	4.28148	1.4948	3.73333	1.53474	4.58148	1.50112	3.80741	1.55476	3.80741	1.551	0.28373	1.76556	0.47451
1.48637	3.83333	1.49183	4.4	1.49572	3.83333	1.53574	4.7037	1.50205	3.9	1.55578	3.9	1.552	0.28401	1.76648	0.47566
1.48727	3.93704	1.49272	4.51852	1.49663	3.93704	1.53673	4.82593	1.50298	3.99259	1.5568	3.99259	1.553	0.28439	1.76739	0.4768
1.48817	4.04074	1.4936	4.64074	1.49754	4.04074	1.53772	4.95185	1.50391	4.08889	1.55782	4.08889	1.554	0.28468	1.76831	0.47794
1.48907	4.14815	1.49448	4.76667	1.49845	4.14815	1.53872	5.07778	1.50484	4.18148	1.55884	4.18148	1.555	0.2851	1.76922	0.47909
1.48996	4.25926	1.49536	4.8963	1.49935	4.25926	1.53971	5.20741	1.50577	4.27778	1.55986	4.27778	1.556	0.28548	1.77014	0.48023
1.49086	4.36667	1.49624	5.02222	1.50026	4.36667	1.5407	5.34074	1.50669	4.37778	1.56088	4.37778	1.557	0.28586	1.77105	0.48137
1.49175	4.48148	1.49711	5.15556	1.50116	4.48148	1.54169	5.47407	1.50761	4.48148	1.5619	4.48148	1.558	0.28627	1.77197	0.48251
1.49264	4.5963	1.49799	5.28889	1.50207	4.5963	1.54269	5.61111	1.50853	4.58519	1.56292	4.58519	1.559	0.28656	1.7729	0.48343
1.49353	4.71852	1.49885	5.42963	1.50296	4.71852	1.54368	5.75185	1.50945	4.69259	1.56394	4.69259	1.56	0.28694	1.77381	0.48457
1.49442	4.83704	1.49972	5.57037	1.50386	4.83704	1.54467	5.8963	1.51037	4.7963	1.56496	4.7963	1.561	0.28736	1.77474	0.48549
1.4953	4.95926	1.50058	5.71481	1.50475	4.95926	1.54566	6.04074	1.51129	4.90741	1.56598	4.90741	1.562	0.28774	1.77568	0.4864
1.49618	5.08519	1.50145	5.85926	1.50565	5.08519	1.54665	6.19259	1.51221	5.01852	1.567	5.01852	1.563	0.28803	1.77661	0.48731
1.49706	5.21481	1.50231	6.00741	1.50654	5.21481	1.54764	6.34074	1.51312	5.13333	1.56803	5.13333	1.564	0.28841	1.77754	0.48823
1.49794	5.34444	1.50316	6.15926	1.50743	5.34444	1.54864	6.49259	1.51404	5.24444	1.56905	5.24444	1.565	0.28882	1.77847	0.48914
1.49881	5.47778	1.50402	6.31481	1.50831	5.47778	1.54963	6.65185	1.51495	5.35926	1.57007	5.35926	1.566	0.2892	1.7794	0.49006
1.49968	5.61481	1.50487	6.47037	1.50919	5.61481	1.55062	6.80741	1.51586	5.48148	1.5711	5.48148	1.567	0.28959	1.78033	0.49097
1.50055	5.74815	1.50572	6.62963	1.51008	5.74815	1.55161	6.97037	1.51677	5.6	1.57212	5.6	1.568	0.2901	1.78128	0.49166
1.50142	5.88889	1.50656	6.79259	1.51096	5.88889	1.5526	7.13704	1.51769	5.70741	1.57314	5.70741	1.569	0.29038	1.78221	0.49257
1.50228	6.03333	1.5074	6.95926	1.51184	6.03333	1.55359	7.3	1.51859	5.82963	1.57417	5.82963	1.57	0.29076	1.78316	0.49326
1.50314	6.18148	1.50824	7.12963	1.51271	6.18148	1.55458	7.47037	1.51948	5.97407	1.57519	5.97407	1.571	0.29127	1.7841	0.49417
1.504	6.32963	1.50908	7.3037	1.51358	6.32963	1.55557	7.64444	1.52039	6.1037	1.57622	6.1037	1.572	0.29166	1.78504	0.49486
1.50486	6.47407	1.50991	7.47778	1.51446	6.47407	1.55656	7.81481	1.52129	6.23333	1.57725	6.23333	1.573	0.29204	1.78598	0.49577
1.50572	6.62222	1.51075	7.65556	1.51533	6.62222	1.55755	7.99259	1.52219	6.36667	1.57827	6.36667	1.574	0.29242	1.78692	0.49646
1.50658	6.77407	1.51158	7.83333	1.5162	6.77407	1.55854	8.17037	1.52308	6.5037	1.5793	6.5037	1.575	0.29283	1.78787	0.49714
1.50743	6.93333	1.5124	8.01481	1.51707	6.93333	1.55953	8.35556	1.52398	6.64074	1.58033	6.64074	1.576	0.29322	1.78881	0.49806
1.50828	7.0963	1.51323	8.2037	1.51793	7.0963	1.56052	8.54444	1.52487	6.78148	1.58136	6.78148	1.577	0.29369	1.78975	0.49874
1.50912	7.26296	1.51405	8.39259	1.51878	7.26296	1.56151	8.73333	1.52576	6.92593	1.58239	6.92593	1.578	0.29411	1.79069	0.49966
1.50996	7.42963	1.51486	8.58889	1.51964	7.42963	1.5625	8.92593	1.52663	7.1037	1.58342	7.1037	1.579	0.29459	1.79163	0.50034
1.51079	7.6037	1.51567	8.78519	1.52049	7.6037	1.56349	9.12222	1.52751	7.25926	1.58445	7.25926	1.58	0.29497	1.79257	0.50126
1.51164	7.77037	1.51649	8.98519	1.52135	7.77037	1.56448	9.31852	1.5284	7.40741	1.58548	7.40741	1.581	0.29538	1.79351	0.50194
1.51247	7.94815	1.51729	9.19259	1.5222	7.94815	1.56547	9.52222	1.52929	7.55556	1.58651	7.55556	1.582	0.29586	1.79445	0.50286
1.5133	8.12222	1.51809	9.4	1.52305	8.12222	1.56645	9.73333	1.53017	7.71111	1.58754	7.71111	1.583	0.29624	1.7954	0.50354
1.51413	8.3	1.51889	9.61111	1.5239	8.3	1.56744	9.93333	1.53105	7.87037	1.58857	7.87037	1.584	0.29675	1.79633	0.50446
1.51496	8.48148	1.51969	9.82593	1.52474	8.48148	1.56843	10.1407	1.53193	8.02593	1.58961	8.02593	1.585	0.29723	1.79726	0.50537
1.51576	8.7	1.52048	10.0407	1.52555	8.7	1.56942	10.3519	1.53281	8.18889	1.59064	8.18889	1.586	0.29764	1.79819	0.50629
1.51654	8.92593	1.52128	10.2593	1.52636	8.92593	1.57041	10.5704	1.53369	8.35185	1.59167	8.35185	1.587	0.29812	1.79912	0.5072
1.51736	9.12222	1.52206	10.4852	1.52719	9.12222	1.5714	10.7926	1.53456	8.51852	1.5927	8.51852	1.588	0.2985	1.80004	0.50834
1.51817	9.31852	1.52286	10.7037	1.52802	9.31852	1.57238	11.0333	1.53543	8.68519	1.59374	8.68519	1.589	0.29901	1.80097	0.50926
1.51897	9.52963	1.52364	10.937	1.52884	9.52963	1.57337	11.2667	1.53631	8.85185	1.59477	8.85185	1.59	0.29949	1.80188	0.5104
1.51977	9.73704	1.52441	11.1704	1.52967	9.73704	1.57436	11.4778	1.53717	9.02963	1.59581	9.02963	1.591	0.29987	1.8028	0.51154
1.52058	9.93704	1.52521	11.3852	1.53049	9.93704	1.57534	11.7148	1.53804	9.21111	1.59684	9.21111	1.592	0.30038	1.80373	0.51246
1.52139	10.1444	1.52598	11.6259	1.53132	10.1444	1.57633	11.9556	1.5389	9.39259	1.59788	9.39259	1.593	0.30086	1.80464	0.5136
1.52219	10.3519	1.52676	11.863	1.53214	10.3519	1.57732	12.1926	1.53976	9.57037	1.59891	9.57037	1.594	0.30134	1.80554	0.51497
1.52299	10.563	1.52752	12.1148	1.53296	10.563	1.5783	12.4333	1.54063	9.75185	1.59995	9.75185	1.595	0.30185	1.80646	0.51611
1.52379	10.7778	1.52828	12.363	1.53377	10.7778	1.57929	12.6704	1.54148	9.95185	1.60099	9.95185	1.596	0.30232	1.80737	0.51726
1.52458	11	1.52903	12.6259	1.53458	11	1.58028	12.9222	1.54233	10.1407	1.60203	10.1407	1.597	0.30283	1.80827	0.51863
1.52536	11.2296	1.52979	12.8852	1.53539	11.2296	1.58126	13.1704	1.54317	10.3519	1.60307	10.3519	1.598	0.30331	1.80918	0.51977
1.52617	11.4296	1.53054	13.1481	1.53622	11.4296	1.58225	13.4333	1.54401	10.563	1.60411	10.563	1.599	0.30379	1.81008	0.52114
1.52695	11.6593	1.53129	13.4111	1.53702	11.6593	1.58323	13.6926	1.54487	10.7556	1.60515	10.7556	1.6	0.3043	1.81098	0.52251
1.52774	11.8852	1.53203	13.6815	1.53783	11.8852	1.58422	13.9667	1.54573	10.9407	1.60619	10.9407	1.601	0.30478	1.81188	0.52389
1.52851	12.1259	1.53279	13.9444	1.53862	12.1259	1.5852	14.2037	1.54658	11.137	1.60723	11.137	1.602	0.30525	1.81277	0.52526
1.52929	12.3519	1.53353	14.2185	1.53943	12.3519	1.58619	14.5	1.54745	11.3074	1.60826	11.3074	1.603	0.30576	1.81367	0.52663
1.52999	12.6704	1.53427	14.4889	1.54015	12.6704	1.58717	14.7741	1.54828	11.5333	1.60931	11.5333	1.604	0.30624	1.81457	0.528
1.53075	12.9222	1.535	14.7741	1.54094	12.9222	1.58816	15.0481	1.54913	11.737	1.61035	11.737	1.605	0.30685	1.81545	0.5296
1.53151	13.1815	1.53568	15.1148	1.54172	13.1815	1.58914	15.3296	1.54996	11.9556	1.61139	11.9556	1.606	0.30732	1.81633	0.5312
1.53227	13.4333	1.53638	15.4222	1.5425	13.4333	1.59013	15.6037	1.55081	12.1593	1.61243	12.1593	1.607	0.3078	1.81721	0.5328
1.53303	13.6815	1.5371	15.7185	1.54329	13.6815	1.59111	15.9	1.55165	12.3741	1.61347	12.3741	1.608	0.30841	1.81809	0.5344
1.53376	13.9667	1.53782	16.0148	1.54404	13.9667	1.59209	16.1741	1.55248	12.5926	1.61452	12.5926	1.609	0.30889	1.81895	0.53623
1.53453	14.2185	1.53855	16.3074	1.54483	14.2185	1.59308	16.4815	1.55332	12.8074	1.61556	12.8074	1.61	0.30939	1.81983	0.53783
1.53528	14.4778	1.53925	16.6148	1.54561	14.4778	1.59406	16.7852	1.55416	13.0222	1.6166	13.0222	1.611	0.30997	1.8207	0.53966
1.53603	14.7407	1.53995	16.9333	1.54638	14.7407	1.59504	17.0704	1.55498	13.2518	1.61765	13.2518	1.612	0.31048	1.82156	0.54149
1.53677	15.0111	1.54067	17.2296	1.54715	15.0111	1.59603	17.3556	1.55583	13.4556	1.61869	13.4556	1.613	0.31105	1.82243	0.54331
1.53751	15.2852	1.54137	17.5481	1.54792	15.2852	1.59701	17.663	1.55665	13.6926	1.61974	13.6926	1.614	0.31162	1.82327	0.54537
1.53824	15.5704	1.54205	17.8889	1.54867	15.5704	1.59799	17.9704	1.55748	13.9111	1.62078	13.9111	1.615	0.31213	1.82414	0.5472
1.53896	15.8667	1.54275	18.2074	1.54942	15.8667	1.59898	18.2667	1.5583	14.1481	1.62183	14.1481	1.616	0.31271	1.825	0.54903
1.53961	16.2407	1.54344	18.5259	1.5501	16.2407	1.59996	18.5704	1.5591	14.4222	1.62288	14.4222	1.617	0.31331	1.82584	0.55109
1.54033	16.537	1.54413	18.8556	1.55084	16.537	1.60094	18.8667	1.55992	14.6593	1.62393	14.6593	1.618	0.31379	1.82671	0.55291
1.54105	16.8333	1.54482	19.1852	1.55159	16.8333	1.60192	19.2074	1.56073	14.9111	1.62498	14.9111	1.619	0.31439	1.82757	0.55474
1.54177	17.1296	1.5455	19.5259	1.55234	17.1296	1.60291	19.537	1.56155	15.1481	1.62603	15.1481	1.62	0.31497	1.82845	0.55634
1.54249	17.4222	1.54618	19.8556	1.55309	17.4222	1.60388	19.9259	1.56237	15.3889	1.62708	15.3889	1.621	0.31554	1.82932	0.55817
1.54321	17.7185	1.54686	20.2	1.55383	17.7185	1.60487	20.2667	1.56319	15.6259	1.62813	15.6259	1.622	0.31615	1.8302	0.55977
1.54393	18.0148	1.54753	20.5407	1.55458	18.0148	1.60585	20.6074	1.56399	15.8889	1.62918	15.8889	1.623	0.31672	1.83109	0.56114
1.54459	18.3667	1.54818	20.9148	1.55528	18.3667	1.60683	20.9481	1.56478	16.163	1.63023	16.163	1.624	0.31732	1.83199	0.56251
1.54525	18.7296	1.54885	21.2667	1.55597	18.7296	1.60781	21.2667	1.56558	16.4333	1.63129	16.4333	1.625	0.3179	1.83289	0.56389
1.54595	19.0481	1.54951	21.6185	1.55669	19.0481	1.60879	21.5963	1.56631	16.7852	1.63236	16.7852	1.626	0.31847	1.8338	0.56503
1.54664	19.3778	1.55013	22.0185	1.55741	19.3778	1.60977	21.9481	1.5671	17.0593	1.63341	17.0593	1.627	0.31911	1.83472	0.56617
1.54733	19.6963	1.55076	22.4148	1.55814	19.6963	1.61075	22.2889	1.5679	17.3222	1.63446	17.3222	1.628	0.31975	1.83565	0.56709
1.54802	20.0259	1.55139	22.8037	1.55886	20.0259	1.61173	22.6185	1.56871	17.5815	1.63552	17.5815	1.629	0.32038	1.83658	0.568
1.54872	20.3444	1.55201	23.2	1.55959	20.3444	1.61271	23.0296	1.56949	17.8667	1.63657	17.8667	1.63	0.32102	1.83751	0.56891
1.54939	20.6889	1.55266	23.5741	1.56029	20.6889	1.61369	23.4519	1.57028	18.1518	1.63763	18.1518	1.631	0.32166	1.83846	0.5696
1.54999	21.1185	1.5533	23.9519	1.56092	21.1185	1.61467	23.8037	1.57105	18.4481	1.63869	18.4481	1.632	0.32229	1.83941	0.57029
1.55065	21.4704	1.55394	24.337	1.56162	21.4704	1.61565	24.1778	1.57182	18.7556	1.63975	18.7556	1.633	0.32293	1.84034	0.5712
1.55133	21.8148	1.55456	24.737	1.56233	21.8148	1.61663	24.5296	1.57263	19.0037	1.6408	19.0037	1.634	0.32357	1.84129	0.57189
1.55198	22.1778	1.55518	25.1333	1.56302	22.1778	1.61761	24.8963	1.57341	19.3	1.64186	19.3	1.635	0.3242	1.84224	0.57257
1.55262	22.563	1.55581	25.5296	1.56369	22.563	1.61859	25.2593	1.5742	19.5741	1.64291	19.5741	1.636	0.32484	1.84319	0.57326
1.55329	22.9037	1.55643	25.9296	1.56439	22.9037	1.61956	25.6444	1.57497	19.8815	1.64398	19.8815	1.637	0.32548	1.84412	0.57417
1.55394	23.2815	1.55706	26.3148	1.56507	23.2815	1.62054	26.0667	1.57576	20.163	1.64503	20.163	1.638	0.32611	1.84507	0.57486
1.55454	23.7	1.55769	26.7037	1.56571	23.7	1.62152	26.4296	1.57653	20.4593	1.64609	20.4593	1.639	0.32675	1.846	0.57577
1.5552	24.063	1.55832	27.1	1.5664	24.063	1.6225	26.863	1.57732	20.7444	1.64715	20.7444	1.64	0.32739	1.84692	0.57691
1.55584	24.4407	1.55888	27.5667	1.56708	24.4407	1.62347	27.237	1.57808	21.063	1.64821	21.063	1.641	0.32803	1.84785	0.57783
1.55647	24.8259	1.55949	27.9778	1.56775	24.8259	1.62445	27.6222	1.57886	21.3482	1.64927	21.3482	1.642	0.32866	1.84876	0.57897
1.5571	25.2148	1.56009	28.3963	1.56842	25.2148	1.62543	28.0444	1.57963	21.6556	1.65033	21.6556	1.643	0.3293	1.84966	0.58034
1.55771	25.6333	1.56069	28.8185	1.56906	25.6333	1.62641	28.4185	1.58041	21.9481	1.65139	21.9481	1.644	0.33025	1.85057	0.58149
1.55834	26.0222	1.56128	29.2481	1.56972	26.0222	1.62739	28.7963	1.58117	22.2667	1.65245	22.2667	1.645	0.33089	1.85147	0.58286
1.55895	26.4296	1.56185	29.7037	1.57038	26.4296	1.62836	29.2037	1.58193	22.5852	1.65352	22.5852	1.646	0.33153	1.85235	0.58446
1.55958	26.8259	1.56244	30.137	1.57104	26.8259	1.62934	29.6259	1.58262	22.9852	1.6546	22.9852	1.647	0.33217	1.85325	0.58583
1.56022	27.2037	1.56302	30.5815	1.57171	27.2037	1.63031	30.1259	1.58338	23.3037	1.65566	23.3037	1.648	0.3328	1.85413	0.58743
1.56084	27.6	1.5636	31.0222	1.57237	27.6	1.63129	30.5444	1.58416	23.6	1.65672	23.6	1.649	0.33344	1.85501	0.58903
1.56145	28.0111	1.56419	31.4556	1.57302	28.0111	1.63227	30.9556	1.58492	23.9185	1.65778	23.9185	1.65	0.33439	1.85589	0.59063
1.562	28.4889	1.56477	31.9	1.57361	28.4889	1.63324	31.3518	1.58568	24.2333	1.65885	24.2333	1.651	0.33503	1.85677	0.59223
1.56259	28.9185	1.56535	32.3444	1.57425	28.9185	1.63422	31.8074	1.58642	24.5778	1.65992	24.5778	1.652	0.33599	1.85765	0.59383
1.56319	29.3407	1.56588	32.8333	1.57488	29.3407	1.63519	32.2407	1.58718	24.8963	1.66098	24.8963	1.653	0.33662	1.85853	0.59543
1.56381	29.7519	1.56648	33.263	1.57553	29.7519	1.63617	32.6741	1.58793	25.2259	1.66205	25.2259	1.654	0.33726	1.85941	0.59703
1.56442	30.1593	1.56704	33.7296	1.57618	30.1593	1.63715	33.0815	1.58867	25.5667	1.66311	25.5667	1.655	0.3379	1.86028	0.59886
1.56503	30.5704	1.56761	34.1741	1.57683	30.5704	1.63812	33.5481	1.58942	25.8963	1.66418	25.8963	1.656	0.33885	1.86116	0.60046
1.56561	31.0111	1.56812	34.6963	1.57745	31.0111	1.6391	34.0037	1.59013	26.2815	1.66526	26.2815	1.657	0.33949	1.86204	0.60206
1.56621	31.4333	1.56866	35.1852	1.57809	31.4333	1.64007	34.4593	1.59089	26.6	1.66632	26.6	1.658	0.34013	1.86292	0.60366
1.5668	31.8667	1.56918	35.6852	1.57872	31.8667	1.64104	34.9111	1.59162	26.9519	1.66739	26.9519	1.659	0.34108	1.86382	0.60503
1.56726	32.4333	1.5697	36.1963	1.57924	32.4333	1.64202	35.3556	1.59235	27.3185	1.66846	27.3185	1.66	0.34172	1.8647	0.60663
1.56785	32.8667	1.57023	36.6852	1.57987	32.8667	1.64299	35.8111	1.59307	27.6815	1.66954	27.6815	1.661	0.34268	1.86558	0.60823
1.56839	33.3556	1.57076	37.1852	1.58045	33.3556	1.64397	36.2444	1.59376	28.1	1.67062	28.1	1.662	0.34331	1.86646	0.60983
1.56896	33.8111	1.57116	37.8148	1.58106	33.8111	1.64494	36.7	1.5945	28.4407	1.67169	28.4407	1.663	0.34427	1.86734	0.61143
1.56952	34.2778	1.57171	38.2963	1.58166	34.2778	1.64592	37.1852	1.59521	28.8185	1.67276	28.8185	1.664	0.3449	1.86822	0.61303
1.57008	34.7407	1.57225	38.7778	1.58226	34.7407	1.64689	37.6667	1.59595	29.1704	1.67383	29.1704	1.665	0.34586	1.8691	0.61463
1.57066	35.1852	1.57276	39.2963	1.58288	35.1852	1.64787	38.1111	1.59669	29.5111	1.6749	29.5111	1.666	0.3465	1.86998	0.61623
1.57122	35.6407	1.57327	39.8148	1.58349	35.6407	1.64884	38.6296	1.59739	29.9111	1.67598	29.9111	1.667	0.34745	1.87084	0.61806
1.57174	36.1519	1.57371	40.4074	1.58405	36.1519	1.64981	39.1111	1.5981	30.2963	1.67706	30.2963	1.668	0.34809	1.87172	0.61966
1.57228	36.6407	1.57422	40.9259	1.58464	36.6407	1.65078	39.5926	1.59883	30.6482	1.67813	30.6482	1.669	0.34904	1.87259	0.62149
1.5728	37.1482	1.57472	41.4444	1.5852	37.1482	1.65176	40.0741	1.59953	31.0481	1.67921	31.0481	1.67	0.35	1.87345	0.62331
1.5733	37.6667	1.57527	41.9259	1.58576	37.6667	1.65273	40.5185	1.60019	31.4889	1.6803	31.4889	1.671	0.35064	1.87431	0.62514
1.57385	38.1482	1.57578	42.4444	1.58635	38.1482	1.6537	41	1.6009	31.8778	1.68138	31.8778	1.672	0.35159	1.87518	0.62697
1.57439	38.6296	1.57625	43	1.58693	38.6296	1.65467	41.5556	1.60161	32.263	1.68245	32.263	1.673	0.35255	1.87604	0.6288
1.57494	39.1111	1.57676	43.5185	1.58752	39.1111	1.65565	42	1.60225	32.7407	1.68355	32.7407	1.674	0.35318	1.87689	0.63086
1.57548	39.5926	1.57723	44.0741	1.58811	39.5926	1.65662	42.4815	1.60292	33.1741	1.68463	33.1741	1.675	0.35414	1.87775	0.63269
1.57602	40.0741	1.57771	44.6296	1.5887	40.0741	1.65759	42.963	1.60363	33.5593	1.68571	33.5593	1.676	0.3551	1.87861	0.63451
1.57653	40.5926	1.57814	45.2222	1.58925	40.5926	1.65857	43.4815	1.60434	33.9444	1.68679	33.9444	1.677	0.35605	1.87946	0.63657
1.57704	41.1111	1.57869	45.7037	1.58981	41.1111	1.65954	44	1.60505	34.3222	1.68786	34.3222	1.678	0.35669	1.88032	0.6384
1.57748	41.7037	1.57916	46.2593	1.5903	41.7037	1.6605	44.5556	1.60575	34.7185	1.68894	34.7185	1.679	0.35764	1.88117	0.64046
1.57792	42.2963	1.57967	46.7778	1.59079	42.2963	1.66147	45.1852	1.60643	35.1407	1.69003	35.1407	1.68	0.3586	1.88203	0.64229
1.57843	42.8148	1.58011	47.3704	1.59135	42.8148	1.66244	45.7407	1.60706	35.6296	1.69113	35.6296	1.681	0.35955	1.8829	0.64411
1.57893	43.3333	1.58055	47.963	1.59191	43.3333	1.66341	46.2593	1.60776	36.037	1.69221	36.037	1.682	0.36051	1.88374	0.64617
1.57941	43.8889	1.58092	48.6296	1.59243	43.8889	1.66438	46.7407	1.60841	36.4926	1.6933	36.4926	1.683	0.36146	1.88461	0.648
1.57992	44.4074	1.58139	49.1852	1.59299	44.4074	1.66536	47.2222	1.60909	36.9148	1.69438	36.9148	1.684	0.36242	1.88547	0.64983
1.58036	45	1.58183	49.7778	1.59348	45	1.66633	47.7407	1.60975	37.3704	1.69547	37.3704	1.685	0.36338	1.88635	0.65143
1.58083	45.5556	1.5823	50.3333	1.594	45.5556	1.6673	48.2593	1.61041	37.8148	1.69656	37.8148	1.686	0.36433	1.88721	0.65326
1.5813	46.1111	1.5827	50.963	1.59453	46.1111	1.66827	48.7778	1.6111	38.2222	1.69764	38.2222	1.687	0.36529	1.88808	0.65509
1.58181	46.6296	1.58307	51.6296	1.59509	46.6296	1.66924	49.3704	1.61177	38.6667	1.69873	38.6667	1.688	0.36624	1.88896	0.65669
1.58225	47.2222	1.58351	52.2222	1.59558	47.2222	1.6702	49.963	1.61243	39.1111	1.69982	39.1111	1.689	0.3672	1.88982	0.65851
1.58269	47.8148	1.58398	52.7778	1.59607	47.8148	1.67117	50.4815	1.6131	39.5556	1.70091	39.5556	1.69	0.36815	1.8907	0.66011
1.58313	48.4074	1.58439	53.4074	1.59656	48.4074	1.67214	51.037	1.61376	40	1.702	40	1.691	0.36911	1.89157	0.66194
1.5836	48.963	1.58479	54.037	1.59709	48.963	1.67311	51.5556	1.6144	40.4815	1.7031	40.4815	1.692	0.37006	1.89245	0.66354
1.58404	49.5556	1.58523	54.6296	1.59758	49.5556	1.67408	52.1111	1.61506	40.9259	1.70419	40.9259	1.693	0.37102	1.89331	0.66537
1.58448	50.1482	1.58567	55.2222	1.59807	50.1482	1.67505	52.6667	1.61567	41.4444	1.70529	41.4444	1.694	0.37197	1.89417	0.6672
1.58495	50.7037	1.58611	55.8148	1.5986	50.7037	1.67602	53.2593	1.61633	41.8889	1.70638	41.8889	1.695	0.37293	1.89504	0.66903
1.58535	51.3333	1.58647	56.4815	1.59906	51.3333	1.67698	53.8518	1.61697	42.3704	1.70747	42.3704	1.696	0.3742	1.89592	0.67063
1.58572	52	1.58681	57.1852	1.59949	52	1.67796	54.3333	1.61758	42.8889	1.70858	42.8889	1.697	0.37516	1.89676	0.67269
1.58602	52.7407	1.58721	57.8148	1.59985	52.7407	1.67892	54.9259	1.61818	43.4074	1.70968	43.4074	1.698	0.37611	1.89763	0.67451
1.58646	53.3333	1.58758	58.4815	1.60035	53.3333	1.67989	55.5185	1.61882	43.8889	1.71078	43.8889	1.699	0.37739	1.89849	0.67634
1.5869	53.9259	1.58802	59.0741	1.60084	53.9259	1.68086	56.1111	1.61946	44.3704	1.71187	44.3704	1.7	0.37834	1.89934	0.6784
1.58723	54.6296	1.58839	59.7407	1.60124	54.6296	1.68183	56.6667	1.62009	44.8518	1.71297	44.8518	1.701	0.3793	1.9002	0.68023
1.5876	55.2963	1.58875	60.4074	1.60167	55.2963	1.68279	57.2593	1.62067	45.4074	1.71408	45.4074	1.702	0.38025	1.90105	0.68229
1.58804	55.8889	1.58912	61.0741	1.60216	55.8889	1.68376	57.8889	1.62128	45.9259	1.71519	45.9259	1.703	0.38153	1.90189	0.68434
1.58851	56.4444	1.58939	61.8518	1.60268	56.4444	1.68472	58.5185	1.62189	46.4444	1.71629	46.4444	1.704	0.3828	1.90274	0.6864
1.58891	57.0741	1.58975	62.5185	1.60314	57.0741	1.68569	59.1111	1.62238	47.1111	1.71742	47.1111	1.705	0.38376	1.90359	0.68846
1.58932	57.7037	1.59016	63.1482	1.60361	57.7037	1.68666	59.7037	1.62302	47.5926	1.71852	47.5926	1.706	0.38503	1.90443	0.69051
1.58968	58.3704	1.59052	63.8148	1.60403	58.3704	1.68762	60.3704	1.62363	48.1111	1.71962	48.1111	1.707	0.38599	1.90528	0.69257
1.59009	59	1.59086	64.5185	1.6045	59	1.68858	61.037	1.62424	48.6296	1.72073	48.6296	1.708	0.38726	1.90613	0.69463
1.59039	59.7407	1.59116	65.2593	1.60486	59.7407	1.68955	61.6667	1.62484	49.1482	1.72183	49.1482	1.709	0.38822	1.90695	0.69691
1.59054	60.6296	1.59145	66	1.6051	60.6296	1.69051	62.2593	1.6254	49.7407	1.72295	49.7407	1.71	0.38949	1.9078	0.69897
1.59091	61.2963	1.59182	66.6667	1.60553	61.2963	1.69148	62.9259	1.62598	50.2963	1.72406	50.2963	1.711	0.39045	1.90865	0.70103
1.59128	61.963	1.59219	67.3333	1.60596	61.963	1.69244	63.6296	1.62656	50.8518	1.72517	50.8518	1.712	0.39172	1.90948	0.70331
1.59161	62.6667	1.59242	68.1482	1.60636	62.6667	1.6934	64.2593	1.62708	51.4815	1.7263	51.4815	1.713	0.39299	1.91032	0.70537
1.59188	63.4444	1.59261	69	1.60669	63.4444	1.69436	64.9259	1.62769	52	1.7274	52	1.714	0.39427	1.91115	0.70766
1.59224	64.1111	1.59291	69.7407	1.60712	64.1111	1.69533	65.5926	1.62821	52.6296	1.72853	52.6296	1.715	0.39522	1.91198	0.70994
1.59258	64.8148	1.59328	70.4074	1.60752	64.8148	1.69629	66.2593	1.62874	53.2593	1.72965	53.2593	1.716	0.3965	1.91283	0.712
1.59291	65.5185	1.59365	71.0741	1.60792	65.5185	1.69725	66.8889	1.62929	53.8518	1.73077	53.8518	1.717	0.39777	1.91366	0.71429
1.59307	66.4074	1.59391	71.8518	1.60816	66.4074	1.69821	67.5926	1.62981	54.4815	1.7319	54.4815	1.718	0.39904	1.91449	0.71657
1.59333	67.1852	1.59414	72.6667	1.60849	67.1852	1.69916	68.6296	1.63031	55.1482	1.73303	55.1482	1.719	0.40032	1.91532	0.71886
1.59359	67.963	1.59429	73.5556	1.60882	67.963	1.70012	69.2963	1.63083	55.7778	1.73416	55.7778	1.72	0.40159	1.91615	0.72114
1.59389	68.7037	1.59431	74.5926	1.60919	68.7037	1.70108	69.963	1.63136	56.4074	1.73528	56.4074	1.721	0.40287	1.91699	0.7232
1.59405	69.5926	1.59447	75.4815	1.60943	69.5926	1.70204	70.6296	1.63191	57	1.7364	57	1.722	0.40414	1.91782	0.72549
1.59428	70.4074	1.59473	76.2593	1.60973	70.4074	1.703	71.3704	1.63246	57.5926	1.73752	57.5926	1.723	0.40541	1.91865	0.72777
1.59458	71.1482	1.59506	76.963	1.6101	71.1482	1.70396	72.0741	1.63296	58.2593	1.73865	58.2593	1.724	0.40669	1.91948	0.73006
1.5948	71.963	1.59526	77.8148	1.6104	71.963	1.70492	72.7778	1.63348	58.8889	1.73978	58.8889	1.725	0.40796	1.92031	0.73234
1.59507	72.7407	1.59534	78.7778	1.61073	72.7407	1.70588	73.6296	1.63392	59.6296	1.74093	59.6296	1.726	0.40924	1.92114	0.73463
1.59519	73.6667	1.59564	79.5185	1.61094	73.6667	1.70683	74.4074	1.63419	60.5926	1.74212	60.5926	1.727	0.41051	1.92197	0.73691
1.59535	74.5556	1.59594	80.2593	1.61118	74.5556	1.70779	75.1482	1.63472	61.2222	1.74324	61.2222	1.728	0.41178	1.9228	0.7392
1.59561	75.3333	1.5961	81.1482	1.61151	75.3333	1.70875	75.8889	1.63521	61.8889	1.74438	61.8889	1.729	0.41338	1.92363	0.74149
1.5958	76.1852	1.5964	81.8889	1.61179	76.1852	1.7097	76.7778	1.63568	62.5926	1.74552	62.5926	1.73	0.41465	1.92446	0.74377
1.59599	77.037	1.59662	82.7037	1.61206	77.037	1.71065	77.6667	1.63615	63.2963	1.74666	63.2963	1.731	0.41592	1.92528	0.74606
1.59622	77.8518	1.59678	83.5926	1.61236	77.8518	1.71161	78.4444	1.63664	63.963	1.74779	63.963	1.732	0.4172	1.92611	0.74834
1.59631	78.8148	1.59705	84.3704	1.61253	78.8148	1.71256	79.2222	1.63708	64.7037	1.74894	64.7037	1.733	0.41879	1.92694	0.75063
1.59654	79.6296	1.59717	85.2963	1.61284	79.6296	1.71352	80.037	1.6375	65.4815	1.7501	65.4815	1.734	0.42006	1.92777	0.75291
1.59673	80.4815	1.59743	86.0741	1.61311	80.4815	1.71447	80.8518	1.63796	66.1852	1.75124	66.1852	1.735	0.42134	1.9286	0.7552
1.59689	81.3704	1.59759	86.963	1.61335	81.3704	1.71543	81.6667	1.63838	66.963	1.75239	66.963	1.736	0.42293	1.92943	0.75749
1.59708	82.2222	1.59771	87.8889	1.61362	82.2222	1.71638	82.4815	1.63882	67.7037	1.75354	67.7037	1.737	0.42452	1.93026	0.75977
1.59727	83.0741	1.59797	88.6667	1.61389	83.0741	1.71733	83.4074	1.63928	68.4074	1.75468	68.4074	1.738	0.4258	1.93109	0.76206
1.59743	83.963	1.5982	89.4815	1.61413	83.963	1.71829	84.1852	1.6397	69.1852	1.75584	69.1852	1.739	0.42739	1.9319	0.76457
1.59748	84.963	1.59832	90.4074	1.61427	84.963	1.71923	85.2222	1.64002	70.0741	1.75701	70.0741	1.74	0.42866	1.93273	0.76686
1.59764	85.8518	1.59817	91.6296	1.61451	85.8518	1.72018	86.1111	1.64044	70.8518	1.75817	70.8518	1.741	0.43025	1.93354	0.76937
1.59769	86.8518	1.59818	92.6667	1.61465	86.8518	1.72113	86.963	1.64082	71.6667	1.75933	71.6667	1.742	0.43185	1.93437	0.77166
1.59785	87.7407	1.59838	93.5185	1.61489	87.7407	1.72208	87.8518	1.64112	72.5926	1.76052	72.5926	1.743	0.43312	1.93518	0.77417
1.59801	88.6296	1.59808	94.8889	1.61513	88.6296	1.72303	88.7778	1.64156	73.3333	1.76167	73.3333	1.744	0.43471	1.936	0.77669
1.59813	89.5556	1.5983	95.7037	1.61534	89.5556	1.72397	89.7407	1.64189	74.2222	1.76284	74.2222	1.745	0.43631	1.93681	0.7792
1.59825	90.4815	1.59846	96.5926	1.61555	90.4815	1.72492	90.7778	1.64227	75.037	1.76401	75.037	1.746	0.4379	1.93764	0.78149
1.5982	91.5926	1.59873	97.3704	1.6156	91.5926	1.72586	91.7037	1.64252	76.037	1.76521	76.037	1.747	0.43949	1.93845	0.784
1.59829	92.5556	1.59906	98.0741	1.61577	92.5556	1.72681	92.6296	1.64284	76.9259	1.76639	76.9259	1.748	0.44108	1.93926	0.78651
1.59841	93.4815	1.59918	99	1.61598	93.4815	1.72776	93.5926	1.64314	77.8518	1.76757	77.8518	1.749	0.44268	1.94008	0.78903
1.5985	94.4444	1.59927	99.963	1.61616	94.4444	1.7287	94.7037	1.64347	78.7407	1.76875	78.7407	1.75	0.44427	1.9409	0.79131
1.59855	95.4444	1.59936	100.926	1.6163	95.4444	1.72963	95.8148	1.64388	79.5185	1.7699	79.5185	1.751	0.44586	1.94172	0.79383
1.59864	96.4074	1.59951	101.815	1.61648	96.4074	1.73058	96.7407	1.64421	80.4074	1.77108	80.4074	1.752	0.44745	1.94255	0.79611
1.59873	97.3704	1.59939	103	1.61665	97.3704	1.73153	97.6667	1.64454	81.2963	1.77226	81.2963	1.753	0.44904	1.94338	0.7984
1.59881	98.3333	1.59923	104.222	1.61683	98.3333	1.73247	98.6667	1.64487	82.1852	1.77344	82.1852	1.754	0.45064	1.9442	0.80069
1.5989	99.2963	1.59946	105.037	1.617	99.2963	1.73339	100.111	1.6452	83.0741	1.77461	83.0741	1.755	0.45255	1.94505	0.80274
1.59899	100.259	1.59976	105.778	1.61718	100.259	1.73434	101.148	1.64552	83.963	1.77579	83.963	1.756	0.45414	1.94588	0.80503
1.59876	101.556	1.59974	106.852	1.61707	101.556	1.73528	102.148	1.64571	85.037	1.77701	85.037	1.757	0.45573	1.94673	0.80709
1.59881	102.556	1.59972	107.926	1.61721	102.556	1.73622	103.185	1.64598	86	1.7782	86	1.758	0.45764	1.94757	0.80914
1.59893	103.481	1.59967	109.037	1.61742	103.481	1.73717	104.185	1.64623	87	1.7794	87	1.759	0.45924	1.9484	0.81143
1.59895	104.519	1.59934	110.444	1.61753	104.519	1.73811	105.222	1.64653	87.9259	1.78059	87.9259	1.76	0.46083	1.94925	0.81349
1.59911	105.407	1.59918	111.667	1.61777	105.407	1.73904	106.37	1.64688	88.7778	1.78176	88.7778	1.761	0.46274	1.95008	0.81577
1.59909	106.481	1.59811	113.852	1.61785	106.481	1.73999	107.333	1.6471	89.8148	1.78296	89.8148	1.762	0.46433	1.95091	0.81806
1.59921	107.407	1.59833	114.667	1.61806	107.407	1.74093	108.481	1.6474	90.7407	1.78415	90.7407	1.763	0.46624	1.95172	0.82057
1.59941	108.259	1.59849	115.556	1.61833	108.259	1.74186	109.556	1.6477	91.6667	1.78533	91.6667	1.764	0.46815	1.95255	0.82286
1.59949	109.222	1.59872	116.37	1.61851	109.222	1.7428	110.63	1.64797	92.6296	1.78653	92.6296	1.765	0.46975	1.95334	0.8256
1.59951	110.259	1.59888	117.259	1.61862	110.259	1.74375	111.667	1.64816	93.7037	1.78774	93.7037	1.766	0.47166	1.95414	0.82834
1.59963	111.185	1.59911	118.074	1.61883	111.185	1.74461	114.074	1.64843	94.6667	1.78893	94.6667	1.767	0.47357	1.95493	0.83109
1.59853	113.407	1.59937	118.852	1.61792	113.407	1.74555	115.111	1.64868	95.6667	1.79013	95.6667	1.768	0.47548	1.9557	0.83429
1.59869	114.296	1.59917	120.111	1.61816	114.296	--	--	1.64895	96.6296	1.79133	96.6296	1.769	0.47739	1.95647	0.83726
1.59881	115.222	1.59919	121.148	1.61837	115.222	--	--	1.64919	97.6296	1.79253	97.6296	1.77	0.4793	1.95723	0.84046
1.59882	116.259	1.59967	121.704	1.61848	116.259	--	--	1.64944	98.6296	1.79373	98.6296	1.771	0.48121	1.958	0.84366
1.59888	117.259	1.59968	122.741	1.61863	117.259	--	--	1.64943	99.963	1.79499	99.963	1.772	0.48312	1.95874	0.84709
1.59868	118.519	1.59995	123.519	1.61855	118.519	--	--	1.64973	100.889	1.79618	100.889	1.773	0.48503	1.95948	0.85051
1.5987	119.556	1.59923	125.333	1.61866	119.556	--	--	1.65	101.852	1.79737	101.852	1.774	0.48694	1.96023	0.85394
1.59886	120.444	1.59924	126.37	1.6189	120.444	--	--	1.65019	102.926	1.79859	102.926	1.775	0.48885	1.96097	0.85737
1.59867	121.704	1.59951	127.148	1.61882	121.704	--	--	1.65046	103.889	1.79978	103.889	1.776	0.49076	1.96172	0.8608
1.59847	122.963	1.59931	128.407	1.61874	122.963	--	--	1.65062	105	1.801	105	1.777	0.49299	1.96248	0.864
1.59863	123.852	1.59954	129.222	1.61898	123.852	--	--	1.65095	105.889	1.80218	105.889	1.778	0.4949	1.96324	0.8672
1.59865	124.889	1.59959	130.222	1.6191	124.889	--	--	1.65111	107	1.8034	107	1.779	0.49682	1.964	0.8704
1.5988	125.778	1.5994	131.481	1.61933	125.778	--	--	1.65132	108.037	1.80461	108.037	1.78	0.49904	1.96478	0.87337
1.59893	126.704	1.59952	132.407	1.61954	126.704	--	--	1.65154	109.074	1.80581	109.074	1.781	0.50096	1.96557	0.87611
1.59894	127.741	1.59957	133.407	1.61965	127.741	--	--	1.65173	110.148	1.80703	110.148	1.782	0.50318	1.96638	0.87863
1.59879	128.963	1.5997	134.333	1.61961	128.963	--	--	1.65194	111.185	1.80824	111.185	1.783	0.50541	1.9672	0.88114
1.59891	129.889	1.59908	136.037	1.61982	129.889	--	--	1.6511	113.63	1.80973	113.63	1.784	0.50732	1.96803	0.88343
1.59903	130.815	1.59913	137.037	1.62002	130.815	--	--	1.65131	114.667	1.81093	114.667	1.785	0.50955	1.96885	0.88571
1.59919	131.704	1.59905	138.185	1.62026	131.704	--	--	1.65156	115.667	1.81213	115.667	1.786	0.51178	1.9697	0.88777
1.59942	132.519	1.59777	140.593	1.62056	132.519	--	--	1.65177	116.704	1.81334	116.704	1.787	0.51401	1.97055	0.88983
1.59947	133.519	1.59782	141.593	--	--	--	--	1.6519	117.852	1.81457	117.852	1.788	0.51624	1.97139	0.89189
1.59959	134.444	--	--	--	--	--	--	1.6519	119.185	1.81584	119.185	1.789	0.51847	1.97224	0.89394
1.5994	135.704	--	--	--	--	--	--	1.65236	119.889	--	--	1.79	0.5207	1.9731	0.89577
1.59913	137.037	--	--	--	--	--	--	1.65261	120.889	--	--	1.791	0.52293	1.97395	0.89783
1.59926	137.963	--	--	--	--	--	--	1.65274	122.037	--	--	1.792	0.52516	1.97478	0.90011
1.59952	138.741	--	--	--	--	--	--	1.65279	123.296	--	--	1.793	0.52739	1.97563	0.90217
1.59975	139.556	--	--	--	--	--	--	1.65284	124.556	--	--	1.794	0.52994	1.97646	0.90446
1.60001	140.333	--	--	--	--	--	--	1.65291	125.778	--	--	1.795	0.53217	1.97728	0.90674
1.60024	141.148	--	--	--	--	--	--	1.65313	126.815	--	--	1.796	0.53439	1.9781	0.90926
1.6005	141.926	--	--	--	--	--	--	1.65326	127.963	--	--	1.797	0.53694	1.97891	0.91177
--	--	--	--	--	--	--	--	1.65342	129.074	--	--	1.798	0.53917	1.97972	0.91429
--	--	--	--	--	--	--	--	1.65364	130.111	--	--	1.799	0.54172	1.98053	0.9168
--	--	--	--	--	--	--	--	1.65394	131.037	--	--	1.8	0.54427	1.98133	0.91954
--	--	--	--	--	--	--	--	1.65418	132.037	--	--	1.801	0.54682	1.98212	0.92229
--	--	--	--	--	--	--	--	1.65448	132.963	--	--	1.802	0.54904	1.98292	0.92503
--	--	--	--	--	--	--	--	1.65472	133.963	--	--	1.803	0.55159	1.9837	0.928
--	--	--	--	--	--	--	--	1.65469	135.333	--	--	1.804	0.55414	1.98449	0.93074
--	--	--	--	--	--	--	--	1.65499	136.259	--	--	1.805	0.55669	1.98529	0.93349
--	--	--	--	--	--	--	--	1.65532	137.148	--	--	1.806	0.55924	1.98607	0.93646
--	--	--	--	--	--	--	--	1.65553	138.185	--	--	1.807	0.56178	1.98686	0.9392
--	--	--	--	--	--	--	--	1.65583	139.111	--	--	1.808	0.56465	1.98766	0.94194
--	--	--	--	--	--	--	--	1.65591	140.333	--	--	1.809	0.5672	1.98845	0.94469
--	--	--	--	--	--	--	--	1.65621	141.259	--	--	1.81	0.56975	1.98925	0.94743
--	--	--	--	--	--	--	--	1.65626	142.519	--	--	1.811	0.57261	1.99004	0.95017
--	--	--	--	--	--	--	--			--	--	1.812	0.57516	1.99084	0.95291
--	--	--	--	--	--	--	--			--	--	1.813	0.57803	1.99165	0.95543
--	--	--	--	--	--	--	--			--	--	1.814	0.58089	1.99244	0.95817
--	--	--	--	--	--	--	--			--	--	1.815	0.58344	1.99324	0.96091
--	--	--	--	--	--	--	--			--	--	1.816	0.58631	1.99405	0.96343
--	--	--	--	--	--	--	--			--	--	1.817	0.58917	1.99485	0.96617
--	--	--	--	--	--	--	--			--	--	1.818	0.59204	1.99564	0.96891
--	--	--	--	--	--	--	--			--	--	1.819	0.5949	1.99644	0.97166
--	--	--	--	--	--	--	--			--	--	1.82	0.59777	1.99723	0.9744
--	--	--	--	--	--	--	--			--	--	1.821	0.60064	1.99803	0.97714
--	--	--	--	--	--	--	--			--	--	1.822	0.60382	1.99882	0.97989
--	--	--	--	--	--	--	--			--	--	1.823	0.60669	1.9996	0.98286
--	--	--	--	--	--	--	--			--	--	1.824	0.60955	2.0004	0.9856
--	--	--	--	--	--	--	--			--	--	1.825	0.61274	2.00117	0.98857
--	--	--	--	--	--	--	--			--	--	1.826	0.61561	2.00195	0.99154
												1.827	0.61879	2.00273	0.99451
												1.828	0.62197	2.00349	0.99771
												1.829	0.62516	2.00427	1.00069
												1.83	0.62834	2.00503	1.00389
												1.831	0.63153	2.00579	1.00709
												1.832	0.63471	2.00653	1.01051
												1.833	0.6379	2.0073	1.01371
												1.834	0.64108	2.00806	1.01691
												1.835	0.64459	2.0088	1.02034
												1.836	0.64777	2.00954	1.02377
												1.837	0.65127	2.01031	1.02697
												1.838	0.65446	2.01105	1.0304
												1.839	0.65796	2.01179	1.03383
												1.84	0.66146	2.01255	1.03703
												1.841	0.66497	2.0133	1.04046
												1.842	0.66847	2.01406	1.04366
												1.843	0.67197	2.01482	1.04686
												1.844	0.67548	2.01558	1.05006
												1.845	0.67898	2.01636	1.05303
												1.846	0.6828	2.01714	1.056
												1.847	0.68631	2.01792	1.05897
												1.848	0.69013	2.01869	1.06194
												1.849	0.69395	2.01949	1.06469
												1.85	0.69745	2.02028	1.06743
												1.851	0.70127	2.02108	1.07017
												1.852	0.7051	2.02187	1.07291
												1.853	0.70892	2.02267	1.07566
												1.854	0.71306	2.02347	1.0784
												1.855	0.71688	2.02426	1.08114
												1.856	0.7207	2.02507	1.08366
												1.857	0.72484	2.02587	1.0864
												1.858	0.72866	2.02666	1.08914
												1.859	0.7328	2.02746	1.09189
												1.86	0.73694	2.02827	1.0944
												1.861	0.74108	2.02907	1.09714
												1.862	0.74522	2.02988	1.09966
												1.863	0.74936	2.03069	1.10217
												1.864	0.7535	2.0315	1.10469
												1.865	0.75764	2.03231	1.1072
												1.866	0.7621	2.03314	1.10949
												1.867	0.76624	2.03396	1.112
												1.868	0.7707	2.03479	1.11429
												1.869	0.77516	2.0356	1.1168
												1.87	0.77962	2.03643	1.11909
												1.871	0.78408	2.03724	1.1216
												1.872	0.78854	2.03807	1.12389
												1.873	0.79299	2.03888	1.1264
												1.874	0.79777	2.03969	1.12891
												1.875	0.80223	2.0405	1.13143
												1.876	0.80701	2.04132	1.13394
												1.877	0.81178	2.04211	1.13669
												1.878	0.81624	2.04292	1.1392
												1.879	0.82102	2.0437	1.14217
												1.88	0.82611	2.04448	1.14514
												1.881	0.83089	2.04526	1.14811
												1.882	0.83567	2.04604	1.15109
												1.883	0.84076	2.0468	1.15429
												1.884	0.84554	2.04754	1.15771
												1.885	0.85064	2.0483	1.16091
												1.886	0.85573	2.04905	1.16434
												1.887	0.86083	2.04977	1.168
												1.888	0.86592	2.05052	1.17143
												1.889	0.87134	2.05126	1.17486
												1.89	0.87643	2.05199	1.17851
												1.891	0.88185	2.05273	1.18194
												1.892	0.88694	2.05348	1.18537
												1.893	0.89236	2.0542	1.18903
												1.894	0.89777	2.05496	1.19223
												1.895	0.90318	2.05571	1.19566
												1.896	0.90892	2.05647	1.19886
												1.897	0.91433	2.05721	1.20229
												1.898	0.91975	2.05797	1.20549
												1.899	0.92548	2.05875	1.20846
												1.9	0.93121	2.05951	1.21166
												1.901	0.93662	2.06027	1.21486
												1.902	0.94268	2.06104	1.21806
												1.903	0.94841	2.0618	1.22126
												1.904	0.95414	2.06256	1.22446
												1.905	0.95987	2.0633	1.22789
												1.906	0.97962	2.06405	1.23131
												1.907	0.98567	2.06477	1.23497
												1.908	0.9914	2.0655	1.23863
												1.909	0.99745	2.06621	1.24251
												1.91	1.00318	2.0669	1.24663
												1.911	1.01019	2.06758	1.25097
												1.912	1.01592	2.06824	1.25554
												1.913	1.02166	2.06889	1.26011
												1.914	1.02866	2.06955	1.26469
												1.915	1.03439	2.07019	1.26949
												1.916	1.0414	2.07082	1.27451
												1.917	1.04713	2.07144	1.27954
												1.918	1.05414	2.07209	1.28434
												1.919	1.05987	2.07271	1.28937
												1.92	1.06688	2.07335	1.29417
												1.921	1.07357	2.07401	1.29874
												1.922	1.08057	2.07467	1.30331
												1.923	1.08758	2.07534	1.30766
												1.924	1.09331	2.07602	1.312
												1.925	1.10032	2.07673	1.31589
												1.926	1.10701	2.07746	1.31954
												1.927	1.11401	2.07818	1.3232
												1.928	1.12166	2.07894	1.3264
												1.929	1.12866	2.07971	1.3296
												1.93	1.13535	2.08047	1.3328
												1.931	1.14236	2.08124	1.33577
												1.932	1.15	2.08202	1.33874
												1.933	1.15701	2.08282	1.34149
												1.934	1.16369	2.0836	1.34446
												1.935	1.17166	2.08436	1.34766
												1.936	1.17866	2.08514	1.35063
												1.937	1.18631	2.08588	1.35406
												1.938	1.19427	2.08664	1.35726
												1.939	1.20096	2.08738	1.36069
												1.94	1.20892	2.08811	1.36434
												1.941	1.21688	2.08884	1.368
												1.942	1.22452	2.08956	1.37166
												1.943	1.23248	2.09027	1.37554
												1.944	1.24013	2.09098	1.37943
												1.945	1.24809	2.09171	1.38309
												1.946	1.25605	2.09242	1.38697
												1.947	1.26369	2.09313	1.39086
												1.948	1.27166	2.09386	1.39451
												1.949	1.28057	2.09457	1.3984
												1.95	1.28822	2.09529	1.40206
												1.951	1.29618	2.096	1.40594
												1.952	1.30478	2.09673	1.4096
												1.953	1.31274	2.09744	1.41349
												1.954	1.32166	2.09815	1.41737
												1.955	1.33025	2.09886	1.42126
												1.956	1.33822	2.09957	1.42514
												1.957	1.34713	2.10025	1.42949
												1.958	1.35573	2.10094	1.4336
												1.959	1.36465	2.10161	1.43794
												1.96	1.37357	2.10227	1.44251
												1.961	1.38217	2.10293	1.44709
												1.962	1.39108	2.10357	1.45189
												1.963	1.4	2.10423	1.45646
												1.964	1.40892	2.10486	1.46149
												1.965	1.41752	2.1055	1.46629
												1.966	1.42643	2.10614	1.47109
												1.967	1.43631	2.10678	1.47589
												1.968	1.4449	2.10744	1.48046
												1.969	1.45478	2.1081	1.48503
												1.97	1.46369	2.10877	1.48937
												1.971	1.47357	2.10947	1.49349
												1.972	1.48312	2.11016	1.4976
												1.973	1.49204	2.11089	1.50126
												1.974	1.50191	2.11161	1.50491
												1.975	1.51178	2.11234	1.50857
												1.976	1.52134	2.11308	1.512
												1.977	1.53121	2.11384	1.5152
												1.978	1.54108	2.11462	1.51817
												1.979	1.55096	2.11538	1.52137
												1.98	1.56051	2.11616	1.52434
												1.981	1.57134	2.11691	1.52777
												1.982	1.58121	2.11767	1.53097
												1.983	1.59108	2.11841	1.5344
												1.984	1.60191	2.11917	1.5376
												1.985	1.61146	2.11992	1.54103
												1.986	1.62229	2.12068	1.54423
												1.987	1.63217	2.12144	1.54743
												1.988	1.64299	2.1222	1.55063
												1.989	1.65382	2.12296	1.55383
												1.99	1.66433	2.12374	1.5568
												1.991	1.67516	2.1245	1.56
												1.992	1.68599	2.12526	1.5632
												1.993	1.69682	2.12604	1.56617
												1.994	1.70764	2.12682	1.56914
												1.995	1.71847	2.12758	1.57234
												1.996	1.73025	2.12796	1.58057
												1.997	1.74076	--	--
												1.998	1.75255	--	--
												1.999	1.76338	--	--
												2	1.77516	--	--
												2.001	1.78599	--	--
												2.002	1.79777	--	--
												2.003	1.80955	--	--
												2.004	1.82134	--	--
												2.005	1.83312	--	--
												2.006	1.84459	--	--
												2.007	1.85637	--	--
												2.008	1.86815	--	--
												2.009	1.87994	--	--
												2.01	1.89268	--	--
												2.011	1.90446	--	--
												2.012	1.91624	--	--
												2.013	1.92898	--	--
												2.014	1.94172	--	--
												2.015	1.9535	--	--
												2.016	1.96624	--	--
												2.017	1.97898	--	--
												2.018	1.99172	--	--
												2.019	2.00446	--	--
												2.02	2.0172	--	--
												2.021	2.02994	--	--
												2.022	2.04268	--	--
												2.023	2.05541	--	--
												2.024	2.06911	--	--
												2.025	2.08185	--	--
												2.026	2.09459	--	--
												2.027	2.10828	--	--
												2.028	2.12102	--	--
												2.029	2.13471	--	--
												2.03	2.14841	--	--
												2.031	2.1621	--	--
												2.032	2.1758	--	--
												2.033	2.18949	--	--
												2.034	2.20318	--	--
												2.035	2.21688	--	--
												2.036	2.23089	--	--
												2.037	2.24459	--	--
												2.038	2.25924	--	--
												2.039	2.27293	--	--
												2.04	2.28662	--	--
												2.041	2.30127	--	--
												2.042	2.31592	--	--
												2.043	2.32962	--	--
												2.044	2.34427	--	--
												2.045	2.35892	--	--
												2.046	2.37389	--	--
												2.047	2.38854	--	--
												2.048	2.40318	--	--
												2.049	2.41783	--	--
												2.05	2.43248	--	--
												2.051	2.44713	--	--
												2.052	2.4621	--	--
												2.053	2.47771	--	--
												2.054	2.49236	--	--
												2.055	2.50796	--	--
												2.056	2.52261	--	--
												2.057	2.53822	--	--
												2.058	2.55318	--	--
												2.059	2.56879	--	--
												2.06	2.58439	--	--
												2.061	2.59904	--	--
												2.062	2.61465	--	--
												2.063	2.63057	--	--
												2.064	2.64618	--	--
												2.065	2.66178	--	--
												2.066	2.67739	--	--
												2.067	2.69427	--	--
												2.068	2.70987	--	--
												2.069	2.72548	--	--
												2.07	2.74204	--	--
												2.071	2.75796	--	--
												2.072	2.77357	--	--
												2.073	2.79013	--	--
												2.074	2.80573	--	--
												2.075	2.82261	--	--
												2.076	2.83917	--	--
												2.077	2.85478	--	--
												2.078	2.87134	--	--
												2.079	2.88822	--	--
												2.08	2.90382	--	--
												2.081	2.92038	--	--
												2.082	2.93694	--	--
												2.083	2.95382	--	--
												2.084	2.97038	--	--
												2.085	2.98694	--	--
												2.086	3.00382	--	--
												2.087	3.02038	--	--
												2.088	3.03694	--	--
												2.089	3.05382	--	--
												2.09	3.07038	--	--
												2.091	3.0879	--	--
												2.092	3.10478	--	--
												2.093	3.12134	--	--
												2.094	3.1379	--	--
												2.095	3.15541	--	--
												2.096	3.17229	--	--

## Sheet: Figure 2b
Figure 2b: Tafel slope
W-Ir-B alloy		W-Ir-B alloy after cycle		IrO2		Iro2 after cycle		Ir/C		Ir/C after cycle
log j	potential (V)	log j	potential (V)	log j	potential (V)	log j	potential (V)	log j	potential (V)	log j	potential (V)
0.50192	1.47999	0.5104	1.48193	0.50192	1.48928	0.41037	1.51386	0.40881	1.48606	0.40881	1.53851
0.51356	1.48091	0.52288	1.48284	0.51356	1.49021	0.42282	1.51485	0.41965	1.48701	0.41965	1.53953
0.52552	1.48182	0.53529	1.48375	0.52552	1.49113	0.43534	1.51585	0.43077	1.48796	0.43077	1.54054
0.53731	1.48273	0.5475	1.48466	0.53731	1.49205	0.44767	1.51684	0.44184	1.48891	0.44184	1.54155
0.54887	1.48365	0.55977	1.48556	0.54887	1.49297	0.46017	1.51784	0.45292	1.48985	0.45292	1.54257
0.56057	1.48455	0.57167	1.48647	0.56057	1.49389	0.47249	1.51883	0.46373	1.4908	0.46373	1.54358
0.5721	1.48546	0.584	1.48736	0.5721	1.4948	0.48462	1.51983	0.47449	1.49175	0.47449	1.5446
0.58358	1.48637	0.59599	1.48826	0.58358	1.49572	0.49693	1.52082	0.48514	1.49269	0.48514	1.54561
0.59517	1.48727	0.60805	1.48916	0.59517	1.49663	0.509	1.52182	0.49565	1.49363	0.49565	1.54663
0.60646	1.48817	0.61979	1.49005	0.60646	1.49754	0.52109	1.52281	0.5064	1.49457	0.5064	1.54764
0.61785	1.48907	0.63159	1.49094	0.61785	1.49845	0.53313	1.52381	0.5172	1.49551	0.5172	1.54866
0.62933	1.48996	0.64345	1.49183	0.62933	1.49935	0.54512	1.5248	0.52773	1.49645	0.52773	1.54967
0.64015	1.49086	0.655	1.49272	0.64015	1.50026	0.55706	1.5258	0.53815	1.49739	0.53815	1.55069
0.65142	1.49175	0.66659	1.4936	0.65142	1.50116	0.56864	1.52679	0.54873	1.49833	0.54873	1.55171
0.66241	1.49264	0.67821	1.49448	0.66241	1.50207	0.58063	1.52779	0.55924	1.49926	0.55924	1.55272
0.67381	1.49353	0.68987	1.49536	0.67381	1.50296	0.5923	1.52878	0.57037	1.50019	0.57037	1.55374
0.68458	1.49442	0.7009	1.49624	0.68458	1.50386	0.60367	1.52978	0.58063	1.50112	0.58063	1.55476
0.69542	1.4953	0.71228	1.49711	0.69542	1.50475	0.61552	1.53077	0.59106	1.50205	0.59106	1.55578
0.70631	1.49618	0.72336	1.49799	0.70631	1.50565	0.62706	1.53176	0.60125	1.50298	0.60125	1.5568
0.71724	1.49706	0.73477	1.49885	0.71724	1.50654	0.6383	1.53276	0.61161	1.50391	0.61161	1.55782
0.7279	1.49794	0.74588	1.49972	0.7279	1.50743	0.64962	1.53375	0.62133	1.50484	0.62133	1.55884
0.7386	1.49881	0.757	1.50058	0.7386	1.50831	0.66101	1.53474	0.63122	1.50577	0.63122	1.55986
0.74934	1.49968	0.76784	1.50145	0.74934	1.50919	0.67244	1.53574	0.64125	1.50669	0.64125	1.56088
0.75953	1.50055	0.77869	1.50231	0.75953	1.51008	0.68358	1.53673	0.65142	1.50761	0.65142	1.5619
0.77003	1.50142	0.78953	1.50316	0.77003	1.51096	0.69477	1.53772	0.66136	1.50853	0.66136	1.56292
0.78056	1.50228	0.80036	1.50402	0.78056	1.51184	0.70567	1.53872	0.67141	1.50945	0.67141	1.56394
0.79109	1.50314	0.81093	1.50487	0.79109	1.51271	0.71662	1.53971	0.68091	1.51037	0.68091	1.56496
0.80138	1.504	0.82149	1.50572	0.80138	1.51358	0.7276	1.5407	0.69085	1.51129	0.69085	1.56598
0.81118	1.50486	0.83204	1.50656	0.81118	1.51446	0.73831	1.54169	0.70058	1.51221	0.70058	1.567
0.821	1.50572	0.84256	1.5074	0.821	1.51533	0.74905	1.54269	0.7104	1.51312	0.7104	1.56803
0.83085	1.50658	0.85307	1.50824	0.83085	1.5162	0.75981	1.54368	0.7197	1.51404	0.7197	1.56905
0.84094	1.50743	0.86354	1.50908	0.84094	1.51707	0.77058	1.54467	0.7291	1.51495	0.7291	1.57007
0.85103	1.50828	0.87377	1.50991	0.85103	1.51793	0.78109	1.54566	0.7389	1.51586	0.7389	1.5711
0.86111	1.50912	0.88398	1.51075	0.86111	1.51878	0.79187	1.54665	0.74819	1.51677	0.74819	1.57212
0.87097	1.50996	0.89395	1.51158	0.87097	1.51964	0.80214	1.54764	0.75644	1.51769	0.75644	1.57314
0.88103	1.51079	0.90389	1.5124	0.88103	1.52049	0.81242	1.54864	0.76564	1.51859	0.76564	1.57417
0.89044	1.51164	0.91401	1.51323	0.89044	1.52135	0.82294	1.54963	0.77627	1.51948	0.77627	1.57519
0.90027	1.51247	0.9239	1.51405	0.90027	1.5222	0.83298	1.55062	0.78559	1.52039	0.78559	1.57622
0.90967	1.5133	0.93394	1.51486	0.90967	1.52305	0.84326	1.55161	0.79472	1.52129	0.79472	1.57725
0.91908	1.51413	0.94375	1.51567	0.91908	1.5239	0.85352	1.5526	0.80391	1.52219	0.80391	1.57827
0.92847	1.51496	0.95353	1.51649	0.92847	1.52474	0.86332	1.55359	0.81316	1.52308	0.81316	1.5793
0.93952	1.51576	0.96344	1.51729	0.93952	1.52555	0.87334	1.55458	0.82222	1.52398	0.82222	1.58033
0.95065	1.51654	0.97313	1.51809	0.95065	1.52636	0.88335	1.55557	0.83132	1.52487	0.83132	1.58136
0.9601	1.51736	0.98277	1.51889	0.9601	1.52719	0.89292	1.55656	0.84048	1.52576	0.84048	1.58239
0.96935	1.51817	0.99237	1.51969	0.96935	1.52802	0.90269	1.55755	0.85148	1.52663	0.85148	1.58342
0.97908	1.51897	1.00177	1.52048	0.97908	1.52884	0.91224	1.55854	0.86089	1.52751	0.86089	1.58445
0.98843	1.51977	1.01112	1.52128	0.98843	1.52967	0.92198	1.55953	0.86967	1.5284	0.86967	1.58548
0.99726	1.52058	1.02058	1.52206	0.99726	1.53049	0.93168	1.56052	0.87827	1.52929	0.87827	1.58651
1.00623	1.52139	1.02953	1.52286	1.00623	1.53132	0.94118	1.56151	0.88712	1.53017	0.88712	1.58754
1.01502	1.52219	1.0389	1.52364	1.01502	1.53214	0.95065	1.5625	0.896	1.53105	0.896	1.58857
1.02379	1.52299	1.04807	1.52441	1.02379	1.53296	0.9601	1.56349	0.9045	1.53193	0.9045	1.58961
1.03253	1.52379	1.05634	1.52521	1.03253	1.53377	0.96935	1.56448	0.91322	1.53281	0.91322	1.59064
1.04139	1.52458	1.06543	1.52598	1.04139	1.53458	0.97874	1.56547	0.92178	1.53369	0.92178	1.59167
1.05037	1.52536	1.07419	1.52676	1.05037	1.53539	0.98826	1.56645	0.93036	1.53456	0.93036	1.5927
1.05803	1.52617	1.08332	1.52752	1.05803	1.53622	0.9971	1.56744	0.93878	1.53543	0.93878	1.59374
1.06667	1.52695	1.09212	1.52828	1.06667	1.53702	1.00607	1.56843	0.94703	1.53631	0.94703	1.59477
1.07501	1.52774	1.10126	1.52903	1.07501	1.53783	1.01502	1.56942	0.95567	1.53717	0.95567	1.59581
1.08371	1.52851	1.11009	1.52979	1.08371	1.53862	1.02409	1.57041	0.96431	1.53804	0.96431	1.59684
1.09173	1.52929	1.11886	1.53054	1.09173	1.53943	1.03313	1.5714	0.97279	1.5389	0.97279	1.59788
1.10279	1.52999	1.12746	1.53129	1.10279	1.54015	1.04271	1.57238	0.98093	1.53976	0.98093	1.59891
1.11134	1.53075	1.13613	1.53203	1.11134	1.54094	1.0518	1.57337	0.98909	1.54063	0.98909	1.59995
1.11996	1.53151	1.1444	1.53279	1.11996	1.54172	1.05986	1.57436	0.9979	1.54148	0.9979	1.60099
1.12818	1.53227	1.15285	1.53353	1.12818	1.5425	1.06874	1.57534	1.00607	1.54233	1.00607	1.60203
1.13613	1.53303	1.16104	1.53427	1.13613	1.54329	1.07757	1.57633	1.01502	1.54317	1.01502	1.60307
1.14509	1.53376	1.1695	1.535	1.14509	1.54404	1.0861	1.57732	1.02379	1.54401	1.02379	1.60411
1.15285	1.53453	1.1794	1.53568	1.15285	1.54483	1.09459	1.5783	1.03163	1.54487	1.03163	1.60515
1.1607	1.53528	1.18815	1.53638	1.1607	1.54561	1.10279	1.57929	1.03905	1.54573	1.03905	1.60619
1.16852	1.53603	1.19641	1.5371	1.16852	1.54638	1.11134	1.58028	1.04677	1.54658	1.04677	1.60723
1.17641	1.53677	1.20452	1.53782	1.17641	1.54715	1.1196	1.58126	1.05336	1.54745	1.05336	1.60826
1.18427	1.53751	1.21238	1.53855	1.18427	1.54792	1.12818	1.58225	1.06195	1.54828	1.06195	1.60931
1.1923	1.53824	1.2205	1.53925	1.1923	1.54867	1.13649	1.58323	1.06956	1.54913	1.06956	1.61035
1.20049	1.53896	1.22874	1.53995	1.20049	1.54942	1.14509	1.58422	1.07757	1.54996	1.07757	1.61139
1.21061	1.53961	1.23628	1.54067	1.21061	1.5501	1.1524	1.5852	1.08491	1.55081	1.08491	1.61243
1.21846	1.54033	1.24423	1.54137	1.21846	1.55084	1.16137	1.58619	1.09251	1.55165	1.09251	1.61347
1.22617	1.54105	1.25258	1.54205	1.22617	1.55159	1.1695	1.58717	1.10012	1.55248	1.10012	1.61452
1.23375	1.54177	1.26025	1.54275	1.23375	1.55234	1.17748	1.58816	1.10746	1.55332	1.10746	1.61556
1.2411	1.54249	1.26778	1.54344	1.2411	1.55309	1.18553	1.58914	1.11469	1.55416	1.11469	1.6166
1.24843	1.54321	1.27544	1.54413	1.24843	1.55383	1.19323	1.59013	1.12228	1.55498	1.12228	1.61765
1.25563	1.54393	1.28297	1.54482	1.25563	1.55458	1.2014	1.59111	1.1289	1.55583	1.1289	1.61869
1.26403	1.54459	1.29061	1.5455	1.26403	1.55528	1.20882	1.59209	1.13649	1.55665	1.13649	1.61974
1.27253	1.54525	1.29788	1.54618	1.27253	1.55597	1.217	1.59308	1.14336	1.55748	1.14336	1.62078
1.27985	1.54595	1.30535	1.54686	1.27985	1.55669	1.22493	1.59406	1.1507	1.5583	1.1507	1.62183
1.2873	1.54664	1.31262	1.54753	1.2873	1.55741	1.23224	1.59504	1.15903	1.5591	1.15903	1.62288
1.29438	1.54733	1.32045	1.54818	1.29438	1.55814	1.23944	1.59603	1.16611	1.55992	1.16611	1.62393
1.30159	1.54802	1.3277	1.54885	1.30159	1.55886	1.24706	1.59701	1.17351	1.56073	1.17351	1.62498
1.30845	1.54872	1.33483	1.54951	1.30845	1.55959	1.25456	1.59799	1.18036	1.56155	1.18036	1.62603
1.31574	1.54939	1.34279	1.55013	1.31574	1.56029	1.26166	1.59898	1.18721	1.56237	1.18721	1.62708
1.32466	1.54999	1.35054	1.55076	1.32466	1.56092	1.26882	1.59996	1.19385	1.56319	1.19385	1.62813
1.33184	1.55065	1.35801	1.55139	1.33184	1.56162	1.2757	1.60094	1.20109	1.56399	1.20109	1.62918
1.33875	1.55133	1.36549	1.55201	1.33875	1.56233	1.28347	1.60192	1.20852	1.56478	1.20852	1.63023
1.34592	1.55198	1.37243	1.55266	1.34592	1.56302	1.29086	1.60291	1.21573	1.56558	1.21573	1.63129
1.3534	1.55262	1.37934	1.5533	1.3534	1.56369	1.29942	1.60388	1.22493	1.56631	1.22493	1.63236
1.35991	1.55329	1.38627	1.55394	1.35991	1.56439	1.30678	1.60487	1.23196	1.5671	1.23196	1.63341
1.36701	1.55394	1.39335	1.55456	1.36701	1.56507	1.31402	1.60585	1.2386	1.5679	1.2386	1.63446
1.37475	1.55454	1.40025	1.55518	1.37475	1.56571	1.32115	1.60683	1.24506	1.56871	1.24506	1.63552
1.38135	1.5552	1.40704	1.55581	1.38135	1.5664	1.3277	1.60781	1.25204	1.56949	1.25204	1.63657
1.38811	1.55584	1.4138	1.55643	1.38811	1.56708	1.33438	1.60879	1.25892	1.57028	1.25892	1.63763
1.39491	1.55647	1.4202	1.55706	1.39491	1.56775	1.3414	1.60977	1.26595	1.57105	1.26595	1.63869
1.40166	1.5571	1.42657	1.55769	1.40166	1.56842	1.34809	1.61075	1.27313	1.57182	1.27313	1.63975
1.40881	1.55771	1.43297	1.55832	1.40881	1.56906	1.35446	1.61173	1.27884	1.57263	1.27884	1.6408
1.41534	1.55834	1.44038	1.55888	1.41534	1.56972	1.36229	1.61271	1.28556	1.57341	1.28556	1.64186
1.42209	1.55895	1.44681	1.55949	1.42209	1.57038	1.37018	1.61369	1.29168	1.5742	1.29168	1.64291
1.42855	1.55958	1.45326	1.56009	1.42855	1.57104	1.37664	1.61467	1.29845	1.57497	1.29845	1.64398
1.43463	1.56022	1.45967	1.56069	1.43463	1.57171	1.38342	1.61565	1.30455	1.57576	1.30455	1.64503
1.44091	1.56084	1.4661	1.56128	1.44091	1.57237	1.38969	1.61663	1.31089	1.57653	1.31089	1.64609
1.44733	1.56145	1.47281	1.56185	1.44733	1.57302	1.39613	1.61761	1.3169	1.57732	1.3169	1.64715
1.45468	1.562	1.4791	1.56244	1.45468	1.57361	1.40242	1.61859	1.32352	1.57808	1.32352	1.64821
1.46118	1.56259	1.48546	1.56302	1.46118	1.57425	1.40899	1.61956	1.32936	1.57886	1.32936	1.64927
1.46747	1.56319	1.49167	1.5636	1.46747	1.57488	1.41609	1.62054	1.33557	1.57963	1.33557	1.65033
1.47351	1.56381	1.4977	1.56419	1.47351	1.57553			1.3414	1.58041	1.3414	1.65139
1.47942	1.56442	1.50379	1.56477	1.47942	1.57618			1.34766	1.58117	1.34766	1.65245
1.4853	1.56503	1.5098	1.56535	1.4853	1.57683			1.35382	1.58193	1.35382	1.65352
1.49152	1.56561	1.51631	1.56588	1.49152	1.57745			1.36145	1.58262	1.36145	1.6546
1.49739	1.56621			1.49739	1.57809			1.36742	1.58338	1.36742	1.65566
1.50334	1.5668			1.50334	1.57872			1.37291	1.58416	1.37291	1.65672
1.51099	1.56726							1.37873	1.58492	1.37873	1.65778
								1.38441	1.58568	1.38441	1.65885
								1.39054	1.58642	1.39054	1.65992
								1.39613	1.58718	1.39613	1.66098
								1.40185	1.58793	1.40185	1.66205
								1.40767	1.58867	1.40767	1.66311

## Sheet: Figure 2c
Figure 2c: Chronopotentiometry curves for every 24 h											Inset in Figure 2c: LSV cures recorded after evey 24 h-OER
1-24 h		2-24 h		3-24 h		4-24 h		5-24 h			Initial W-Ir-B		After 24 h		After 48 h		After 72 h		After 96 h		After 120 h
Time (h)	Potential (V)	Time (h)	Potential (V)	Time (h)	Potential (V)	Time (h)	Potential (V)	Time (h)	Potential (V)		potential (V)	current density (mA cm-2)	potential (V)	current density (mA cm-2)	potential (V)	current density (mA cm-2)	potential (V)	current density (mA cm-2)	potential (V)	current density (mA cm-2)	potential (V)	current density (mA cm-2)
0	1.609	0	1.61	0.12444	1.611	0	1.607	0	1.601		0.83005	-0.07674	0.83991	0.125	0.85024	-0.31963	0.84044	-0.5763	0.83134	-1.77481	0.83749	-2.87781
0.000606061	1.609	0.000289855	1.611	0.12489	1.611	0.000468247	1.609	0.000682448	1.602		0.83105	-0.07241	0.84091	0.12478	0.85123	-0.30304	0.84142	-0.55111	0.83227	-1.67926	0.83839	-2.75563
0.000909091	1.609	0.000869565	1.61	0.12533	1.612	0.000936494	1.61	0.00136	1.605		0.83205	-0.06889	0.84191	0.1233	0.85222	-0.28948	0.8424	-0.52889	0.83321	-1.59519	0.83929	-2.64692
0.00152	1.609	0.00145	1.611	0.12578	1.612	0.0014	1.612	0.00205	1.606		0.83305	-0.06559	0.84291	0.12193	0.85321	-0.27711	0.84339	-0.50963	0.83414	-1.51222	0.84021	-2.54569
0.00212	1.609	0.00174	1.611	0.12622	1.611	0.00187	1.613	0.00273	1.608		0.83404	-0.06274	0.84391	0.12044	0.8542	-0.26596	0.84437	-0.49185	0.83508	-1.43259	0.84112	-2.44795
0.00242	1.609	0.00232	1.611	0.12667	1.611	0.00234	1.613	0.00341	1.609		0.83504	-0.06	0.84491	0.11907	0.85519	-0.2557	0.84536	-0.47444	0.83603	-1.35963	0.84204	-2.3557
0.00303	1.609	0.00261	1.611	0.12711	1.612	0.00281	1.614	0.00409	1.61		0.83604	-0.05763	0.84591	0.11796	0.85619	-0.24593	0.84635	-0.45815	0.83698	-1.29148	0.84297	-2.27043
0.00333	1.609	0.00319	1.611	0.12756	1.612	0.00328	1.614	0.00478	1.612		0.83704	-0.05537	0.84691	0.1167	0.85718	-0.23696	0.84734	-0.44333	0.83793	-1.23	0.8439	-2.18915
0.00394	1.609	0.00377	1.611	0.128	1.611	0.00375	1.615	0.00546	1.613		0.83804	-0.0533	0.84791	0.11567	0.85817	-0.22819	0.84832	-0.42963	0.83889	-1.17333	0.84483	-2.11235
0.00455	1.609	0.00406	1.611	0.12844	1.612	0.00421	1.615	0.00614	1.614		0.83904	-0.05122	0.84891	0.11478	0.85917	-0.22011	0.84931	-0.41667	0.83984	-1.11741	0.84577	-2.04054
0.00485	1.609	0.00464	1.611	0.12889	1.612	0.00468	1.615	0.00682	1.613		0.84004	-0.04937	0.84991	0.11385	0.86016	-0.2123	0.8503	-0.40333	0.8408	-1.06407	0.84671	-1.97173
0.00545	1.609	0.00493	1.611	0.12933	1.612	0.00515	1.615	0.00751	1.614		0.84103	-0.04763	0.85091	0.11307	0.86115	-0.20478	0.8513	-0.39074	0.84177	-1.01407	0.84765	-1.90441
0.00576	1.609	0.00551	1.611	0.12978	1.611	0.00562	1.615	0.00819	1.614		0.84203	-0.04611	0.85192	0.11215	0.86215	-0.19785	0.85229	-0.37926	0.84273	-0.96852	0.8486	-1.84158
0.00636	1.609	0.00609	1.611	0.13022	1.611	0.00609	1.615	0.00887	1.614		0.84303	-0.04463	0.85292	0.11148	0.86314	-0.19111	0.85328	-0.36774	0.8437	-0.92407	0.84954	-1.77874
0.00697	1.609	0.00638	1.611	0.13067	1.611	0.00656	1.615	0.00955	1.614		0.84403	-0.04311	0.85392	0.11078	0.86414	-0.18452	0.85427	-0.35715	0.84467	-0.88111	0.85049	-1.7219
0.00727	1.609	0.00696	1.611	0.13111	1.611	0.00702	1.616	0.01024	1.614		0.84503	-0.04181	0.85492	0.11022	0.86513	-0.17841	0.85526	-0.34681	0.84564	-0.84222	0.85144	-1.66555
0.00788	1.609	0.00725	1.611	0.13156	1.612	0.00749	1.616	0.01092	1.614		0.84603	-0.04044	0.85592	0.10978	0.86613	-0.17237	0.85625	-0.33667	0.84661	-0.80593	0.8524	-1.61169
0.00818	1.609	0.00783	1.611	0.132	1.612	0.00796	1.616	0.0116	1.614		0.84703	-0.03926	0.85692	0.1093	0.86713	-0.16656	0.85725	-0.32689	0.84758	-0.77074	0.85335	-1.56133
0.00879	1.609	0.00841	1.611	0.13244	1.612	0.00843	1.616	0.01228	1.615		0.84803	-0.03815	0.85792	0.10863	0.86812	-0.16111	0.85824	-0.31781	0.84856	-0.73778	0.85431	-1.51246
0.00939	1.61	0.0087	1.611	0.13289	1.611	0.0089	1.616	0.01297	1.614		0.84903	-0.03698	0.85892	0.10819	0.86912	-0.15578	0.85923	-0.30859	0.84953	-0.70481	0.85527	-1.46508
0.0097	1.609	0.00928	1.611	0.13333	1.611	0.00936	1.617	0.01365	1.614		0.85003	-0.03592	0.85992	0.1077	0.87011	-0.15063	0.86023	-0.29985	0.85051	-0.67519	0.85623	-1.41871
0.0103	1.609	0.00957	1.611	0.13378	1.611	0.00983	1.617	0.01433	1.614		0.85102	-0.03494	0.86092	0.10737	0.87111	-0.14574	0.86122	-0.29152	0.85149	-0.64667	0.85719	-1.37582
0.01061	1.608	0.01014	1.611	0.13422	1.612	0.0103	1.617	0.01501	1.613		0.85202	-0.03394	0.86192	0.10704	0.87211	-0.14085	0.86221	-0.28333	0.85247	-0.61963	0.85815	-1.33343
0.01121	1.608	0.01072	1.611	0.13467	1.611	0.01077	1.617	0.0157	1.613		0.85302	-0.03311	0.86292	0.10659	0.8731	-0.13619	0.86321	-0.27563	0.85345	-0.59444	0.85912	-1.29354
0.01182	1.608	0.01101	1.611	0.13511	1.612	0.01124	1.617	0.01638	1.613		0.85402	-0.03213	0.86392	0.10633	0.8741	-0.13167	0.8642	-0.26789	0.85443	-0.56815	0.86009	-1.25365
0.01212	1.608	0.01159	1.611	0.13556	1.611	0.01171	1.617	0.01706	1.613		0.85502	-0.03117	0.86492	0.10611	0.8751	-0.12733	0.8652	-0.26037	0.85541	-0.5437	0.86105	-1.21675
0.01273	1.609	0.01188	1.611	0.136	1.611	0.01217	1.617	0.01774	1.613		0.85602	-0.03043	0.86592	0.10578	0.87609	-0.12322	0.86619	-0.25322	0.85639	-0.52185	0.86202	-1.17985
0.01303	1.608	0.01246	1.611	0.13644	1.612	0.01264	1.617	0.01843	1.614		0.85702	-0.02959	0.86692	0.10567	0.87709	-0.11893	0.86719	-0.24615	0.85738	-0.50037	0.86299	-1.14643
0.01364	1.609	0.01304	1.611	0.13689	1.612	0.01311	1.617	0.01911	1.614		0.85802	-0.02885	0.86792	0.10533	0.87809	-0.11504	0.86818	-0.23944	0.85836	-0.48074	0.86396	-1.11253
0.01424	1.609	0.01333	1.611	0.13733	1.611	0.01358	1.617	0.01979	1.613		0.85902	-0.02816	0.86892	0.10511	0.87908	-0.11119	0.86918	-0.23285	0.85935	-0.46148	0.86494	-1.08061
0.01455	1.609	0.01391	1.611	0.13778	1.611	0.01405	1.617	0.02047	1.613		0.86002	-0.02734	0.86992	0.105	0.88008	-0.10733	0.87017	-0.22637	0.86033	-0.44259	0.86591	-1.04521
0.01515	1.609	0.0142	1.611	0.13822	1.611	0.01452	1.617	0.02116	1.613		0.86102	-0.02677	0.87092	0.10463	0.88108	-0.10378	0.87117	-0.22022	0.86132	-0.42444	0.8669	-1.04072
0.01545	1.609	0.01478	1.611	0.13867	1.612	0.01498	1.617	0.02184	1.613		0.86202	-0.02599	0.87192	0.10463	0.88208	-0.10015	0.87216	-0.214	0.86231	-0.40741	0.86788	-1.0103
0.01606	1.609	0.01536	1.611	0.13911	1.612	0.01545	1.617	0.02252	1.613		0.86302	-0.02537	0.87292	0.10441	0.88307	-0.09663	0.87316	-0.20807	0.8633	-0.39148	0.86885	-0.97938
0.01667	1.609	0.01565	1.611	0.13956	1.611	0.01592	1.617	0.0232	1.613		0.86402	-0.02477	0.87392	0.1043	0.88407	-0.09333	0.87415	-0.20248	0.86428	-0.3763	0.86982	-0.95046
0.01697	1.609	0.01623	1.612	0.14	1.612	0.01639	1.617	0.02389	1.613		0.86502	-0.02414	0.87492	0.1043	0.88507	-0.09004	0.87515	-0.19681	0.86527	-0.36126	0.8708	-0.92303
0.01758	1.609	0.01652	1.611	0.14044	1.611	0.01686	1.617	0.02457	1.613		0.86602	-0.02355	0.87592	0.10407	0.88607	-0.08674	0.87614	-0.19137	0.86626	-0.34681	0.87178	-0.8966
0.01788	1.608	0.0171	1.611	0.14089	1.611	0.01733	1.617	0.02525	1.613		0.86702	-0.02306	0.87692	0.10396	0.88706	-0.08367	0.87714	-0.18589	0.86725	-0.33281	0.87276	-0.87217
0.01848	1.609	0.01768	1.611	0.14133	1.611	0.01779	1.617	0.02593	1.613		0.86802	-0.02244	0.87792	0.10396	0.88806	-0.08059	0.87814	-0.18078	0.86824	-0.31974	0.87373	-0.84773
0.01909	1.609	0.01797	1.611	0.14178	1.611	0.01826	1.617	0.02662	1.612		0.86902	-0.02191	0.87892	0.10374	0.88906	-0.07774	0.87913	-0.17589	0.86923	-0.30733	0.87471	-0.8233
0.01939	1.608	0.01855	1.611	0.14222	1.612	0.01873	1.617	0.0273	1.614		0.87002	-0.02134	0.87992	0.10385	0.89006	-0.07467	0.88013	-0.171	0.87022	-0.29519	0.87569	-0.80186
0.02	1.609	0.01884	1.611	0.14267	1.611	0.0192	1.617	0.02798	1.613		0.87101	-0.02085	0.88092	0.10385	0.89105	-0.07185	0.88113	-0.166	0.87121	-0.28359	0.87668	-0.78041
0.0203	1.609	0.01942	1.611	0.14311	1.611	0.01967	1.617	0.02866	1.613		0.87201	-0.0204	0.88192	0.10363	0.89205	-0.06922	0.88212	-0.16133	0.87221	-0.27222	0.87766	-0.76047
0.02091	1.609	0.02	1.611	0.14356	1.611	0.02013	1.617	0.02935	1.613		0.87301	-0.01989	0.88292	0.10374	0.89305	-0.06637	0.88312	-0.15644	0.8732	-0.2613	0.87864	-0.73753
0.02152	1.609	0.02029	1.611	0.144	1.611	0.0206	1.617	0.03003	1.612		0.87401	-0.01939	0.88392	0.10363	0.89405	-0.06389	0.88411	-0.152	0.87419	-0.25093	0.87962	-0.71858
0.02182	1.609	0.02087	1.611	0.14444	1.611	0.02107	1.617	0.03071	1.613		0.87501	-0.01899	0.88492	0.10363	0.89505	-0.06126	0.88511	-0.14759	0.87518	-0.24104	0.88061	-0.69963
0.02242	1.609	0.02116	1.611	0.14489	1.611	0.02154	1.617	0.03139	1.613		0.87601	-0.01854	0.88592	0.10374	0.89604	-0.05867	0.88611	-0.14337	0.87617	-0.23126	0.88159	-0.68168
0.02273	1.608	0.02174	1.611	0.14533	1.611	0.02201	1.618	0.03208	1.613		0.87701	-0.01811	0.88692	0.10363	0.89704	-0.05626	0.88711	-0.13937	0.87717	-0.22207	0.88258	-0.66422
0.02333	1.609	0.02232	1.611	0.14578	1.611	0.02248	1.618	0.03276	1.612		0.87801	-0.01761	0.88792	0.10374	0.89804	-0.05378	0.8881	-0.13507	0.87816	-0.21296	0.88356	-0.64677
0.02394	1.609	0.02261	1.611	0.14622	1.611	0.02294	1.617	0.03344	1.613		0.87901	-0.01719	0.88892	0.10363	0.89904	-0.05148	0.8891	-0.13107	0.87915	-0.20433	0.88455	-0.63031
0.02424	1.609	0.02319	1.612	0.14667	1.611	0.02341	1.618	0.03412	1.612		0.88001	-0.01689	0.88992	0.10363	0.90004	-0.04896	0.8901	-0.12711	0.88015	-0.196	0.88553	-0.61436
0.02485	1.609	0.02348	1.611	0.14711	1.611	0.02388	1.617	0.0348	1.612		0.88101	-0.01643	0.89092	0.10374	0.90104	-0.04667	0.89109	-0.12311	0.88114	-0.1877	0.88652	-0.5989
0.02515	1.609	0.02406	1.611	0.14756	1.611	0.02435	1.617	0.03549	1.612		0.88201	-0.01604	0.89192	0.10385	0.90203	-0.04452	0.89209	-0.11948	0.88214	-0.18011	0.88751	-0.58394
0.02576	1.609	0.02464	1.611	0.148	1.611	0.02482	1.618	0.03617	1.612		0.88301	-0.01563	0.89292	0.10374	0.90303	-0.04237	0.89309	-0.11574	0.88313	-0.17259	0.88849	-0.56948
0.02636	1.608	0.02493	1.611	0.14844	1.611	0.02529	1.617	0.03685	1.613		0.88401	-0.01521	0.89392	0.10385	0.90403	-0.04011	0.89408	-0.11211	0.88412	-0.16519	0.88948	-0.55502
0.02667	1.609	0.02551	1.611	0.14889	1.611	0.02575	1.617	0.03753	1.613		0.88501	-0.01494	0.89492	0.10385	0.90503	-0.03811	0.89508	-0.10881	0.88512	-0.15826	0.89047	-0.54105
0.02727	1.609	0.0258	1.611	0.14933	1.611	0.02622	1.617	0.03822	1.613		0.88601	-0.01457	0.89592	0.10396	0.90603	-0.03597	0.89608	-0.10504	0.88611	-0.15133	0.89146	-0.52759
0.02758	1.609	0.02638	1.611	0.14978	1.611	0.02669	1.617	0.0389	1.613		0.88701	-0.01419	0.89692	0.10396	0.90703	-0.03392	0.89708	-0.10163	0.88711	-0.14485	0.89245	-0.51462
0.02818	1.609	0.02696	1.611	0.15022	1.611	0.02716	1.617	0.03958	1.613		0.88801	-0.01385	0.89792	0.10396	0.90802	-0.03205	0.89807	-0.09833	0.8881	-0.13848	0.89343	-0.50216
0.02879	1.609	0.02725	1.611	0.15067	1.611	0.02763	1.617	0.04026	1.613		0.88901	-0.01351	0.89892	0.10407	0.90902	-0.03005	0.89907	-0.09493	0.8891	-0.13211	0.89442	-0.48989
0.02909	1.609	0.02783	1.611	0.15111	1.611	0.02809	1.617	0.04095	1.612		0.89001	-0.01317	0.89992	0.10407	0.91002	-0.02823	0.90007	-0.09185	0.8901	-0.1263	0.89541	-0.47797
0.0297	1.609	0.02812	1.611	0.15156	1.611	0.02856	1.617	0.04163	1.612		0.89101	-0.01287	0.90092	0.1043	0.91102	-0.02631	0.90107	-0.08867	0.89109	-0.12041	0.8964	-0.4663
0.03	1.61	0.0287	1.61	0.152	1.611	0.02903	1.617	0.04231	1.612		0.89201	-0.01254	0.90192	0.10441	0.91202	-0.02442	0.90206	-0.08559	0.89209	-0.1147	0.89739	-0.45483
0.03061	1.61	0.02928	1.611	0.15244	1.611	0.0295	1.617	0.04299	1.612		0.89301	-0.01222	0.90292	0.1043	0.91302	-0.02272	0.90306	-0.08263	0.89308	-0.10937	0.89838	-0.44396
0.03121	1.61	0.02957	1.611	0.15289	1.611	0.02997	1.617	0.04368	1.612		0.89401	-0.01189	0.90392	0.10463	0.91402	-0.02084	0.90406	-0.07956	0.89408	-0.10404	0.89938	-0.43324
0.03152	1.61	0.03014	1.611	0.15333	1.611	0.03044	1.617	0.04436	1.612		0.89501	-0.01156	0.90492	0.10463	0.91501	-0.01919	0.90506	-0.07674	0.89507	-0.09889	0.90037	-0.42282
0.03212	1.609	0.03043	1.611	0.15378	1.611	0.0309	1.617	0.04504	1.612		0.89601	-0.01131	0.90592	0.10463	0.91601	-0.01752	0.90606	-0.07378	0.89607	-0.094	0.90136	-0.41275
0.03242	1.609	0.03101	1.61	0.15422	1.611	0.03137	1.617	0.04572	1.612		0.89701	-0.01097	0.90692	0.105	0.91701	-0.01575	0.90705	-0.07093	0.89707	-0.08911	0.90235	-0.40262
0.03303	1.609	0.03159	1.61	0.15467	1.611	0.03184	1.617	0.04641	1.611		0.89801	-0.01064	0.90792	0.105	0.91801	-0.01412	0.90805	-0.06819	0.89806	-0.08448	0.90334	-0.393
0.03364	1.609	0.03188	1.611	0.15511	1.611	0.03231	1.617	0.04709	1.612		0.89901	-0.01045	0.90892	0.105	0.91901	-0.01257	0.90905	-0.06559	0.89906	-0.08004	0.90433	-0.38347
0.03394	1.609	0.03246	1.611	0.15556	1.611	0.03278	1.617	0.04777	1.611		0.90001	-0.01009	0.90992	0.10522	0.92001	-0.01086	0.91005	-0.06274	0.90006	-0.07548	0.90532	-0.3743
0.03455	1.609	0.03275	1.61	0.156	1.611	0.03325	1.617	0.04845	1.611		0.90101	-0.00991	0.91092	0.10522	0.92101	-0.00941	0.91105	-0.06026	0.90105	-0.07137	0.90632	-0.36572
0.03485	1.609	0.03333	1.611	0.15644	1.611	0.03371	1.617	0.04914	1.611		0.90201	-0.00956	0.91192	0.10556	0.92201	-0.00776	0.91204	-0.05752	0.90205	-0.06719	0.90731	-0.3567
0.03545	1.61	0.03391	1.611	0.15689	1.611	0.03418	1.617	0.04982	1.611		0.90301	-0.00927	0.91292	0.10567	0.923	-0.00629	0.91304	-0.055	0.90305	-0.06319	0.9083	-0.34827
0.03606	1.609	0.0342	1.611	0.15733	1.611	0.03465	1.617	0.0505	1.611		0.90401	-0.00901	0.91392	0.10567	0.924	-0.00477	0.91404	-0.05263	0.90404	-0.05933	0.90929	-0.33999
0.03636	1.61	0.03478	1.611	0.15778	1.611	0.03512	1.617	0.05118	1.613		0.90501	-0.00873	0.91492	0.10589	0.925	-0.00326	0.91504	-0.05	0.90504	-0.05537	0.91029	-0.33161
0.03697	1.61	0.03507	1.611	0.15822	1.611	0.03559	1.617	0.05187	1.613		0.90601	-0.00846	0.91592	0.106	0.926	-0.00193	0.91604	-0.04744	0.90604	-0.05181	0.91128	-0.32408
0.03727	1.609	0.03565	1.61	0.15867	1.611	0.03606	1.617	0.05255	1.613		0.90701	-0.00821	0.91692	0.106	0.927	-0.000384074	0.91703	-0.04515	0.90704	-0.048	0.91227	-0.31596
0.03788	1.609	0.03623	1.61	0.15911	1.611	0.03652	1.617	0.05323	1.612		0.90801	-0.00788	0.91792	0.10622	0.928	0.00133	0.91803	-0.04263	0.90803	-0.04452	0.91327	-0.30877
0.03848	1.609	0.03652	1.61	0.15956	1.611	0.03699	1.617	0.05391	1.612		0.90901	-0.00771	0.91892	0.10622	0.929	0.0026	0.91903	-0.04056	0.90903	-0.04126	0.91426	-0.30159
0.03879	1.609	0.0371	1.611	0.16	1.611	0.03746	1.617	0.0546	1.613		0.91001	-0.00743	0.91992	0.10659	0.93	0.00405	0.92003	-0.03811	0.91003	-0.03774	0.91525	-0.29421
0.03939	1.609	0.03739	1.611	0.16044	1.611	0.03793	1.617	0.05528	1.612		0.91101	-0.00721	0.92092	0.1067	0.931	0.00539	0.92103	-0.03598	0.91103	-0.03458	0.91625	-0.28718
0.0397	1.609	0.03797	1.611	0.16089	1.611	0.0384	1.617	0.05596	1.612		0.91201	-0.00703	0.92192	0.1067	0.93199	0.00666	0.92203	-0.03399	0.91202	-0.03156	0.91724	-0.2806
0.0403	1.61	0.03855	1.611	0.16133	1.611	0.03886	1.617	0.05664	1.612		0.913	-0.00664	0.92292	0.10693	0.93299	0.00808	0.92302	-0.03155	0.91302	-0.02854	0.91824	-0.27372
0.04091	1.609	0.03884	1.611	0.16178	1.611	0.03933	1.616	0.05733	1.612		0.914	-0.00646	0.92392	0.10715	0.93399	0.00912	0.92402	-0.0296	0.91402	-0.02567	0.91923	-0.26729
0.04121	1.609	0.03942	1.611	0.16222	1.611	0.0398	1.616	0.05801	1.612		0.915	-0.00629	0.92492	0.10715	0.93499	0.01029	0.92502	-0.02755	0.91502	-0.02281	0.92023	-0.261
0.04182	1.609	0.03971	1.61	0.16267	1.611	0.04027	1.617	0.05869	1.612		0.916	-0.006	0.92592	0.10748	0.93599	0.01164	0.92602	-0.0254	0.91601	-0.01984	0.92122	-0.25457
0.04212	1.609	0.04029	1.611	0.16311	1.611	0.04074	1.617	0.05937	1.611		0.917	-0.00573	0.92692	0.10748	0.93699	0.01284	0.92702	-0.0235	0.91701	-0.01723	0.92222	-0.24844
0.04273	1.609	0.04087	1.611	0.16356	1.611	0.04121	1.616	0.06006	1.611		0.918	-0.00544	0.92792	0.10781	0.93799	0.01418	0.92802	-0.02129	0.91801	-0.01447	0.92321	-0.2425
0.04333	1.609	0.04116	1.611	0.164	1.611	0.04167	1.616	0.06074	1.611		0.919	-0.00531	0.92892	0.10781	0.93899	0.01533	0.92901	-0.01944	0.91901	-0.01198	0.9242	-0.23667
0.04364	1.609	0.04174	1.611	0.16444	1.611	0.04214	1.616	0.06142	1.611		0.92	-0.00511	0.92992	0.10793	0.93999	0.01647	0.93001	-0.01759	0.92001	-0.00951	0.9252	-0.23098
0.04424	1.609	0.04203	1.611	0.16489	1.611	0.04261	1.616	0.0621	1.611		0.921	-0.0048	0.93092	0.1083	0.94099	0.01775	0.93101	-0.01561	0.92101	-0.00684	0.9262	-0.22535
0.04455	1.609	0.04261	1.611	0.16533	1.611	0.04308	1.616	0.06279	1.611		0.922	-0.00464	0.93192	0.1083	0.94199	0.0188	0.93201	-0.0138	0.922	-0.00447	0.92719	-0.21996
0.04515	1.609	0.04319	1.611	0.16578	1.611	0.04355	1.616	0.06347	1.611		0.923	-0.00437	0.93292	0.10841	0.94298	0.02005	0.93301	-0.01196	0.923	-0.00214	0.92819	-0.21463
0.04576	1.609	0.04348	1.611	0.16622	1.611	0.04402	1.616	0.06415	1.611		0.924	-0.00415	0.93392	0.10874	0.94398	0.02118	0.93401	-0.01001	0.924	0.000161815	0.92918	-0.20939
0.04606	1.61	0.04406	1.611	0.16667	1.611	0.04448	1.616	0.06483	1.611		0.925	-0.00399	0.93492	0.10874	0.94498	0.02218	0.93501	-0.0085	0.925	0.00251	0.93018	-0.2045
0.04667	1.609	0.04435	1.611	0.16711	1.611	0.04495	1.616	0.06552	1.61		0.926	-0.00369	0.93592	0.10896	0.94598	0.0234	0.936	-0.00646	0.926	0.00477	0.93117	-0.19932
0.04697	1.609	0.04493	1.611	0.16756	1.611	0.04542	1.616	0.0662	1.61		0.927	-0.00345	0.93692	0.10919	0.94698	0.02439	0.937	-0.00475	0.92699	0.00672	0.93217	-0.19443
0.04758	1.609	0.04551	1.611	0.168	1.611	0.04589	1.616	0.06688	1.613		0.928	-0.00331	0.93792	0.10919	0.94798	0.02542	0.938	-0.00317	0.92799	0.00868	0.93316	-0.18979
0.04818	1.609	0.0458	1.611	0.16844	1.611	0.04636	1.616	0.06756	1.612		0.929	-0.00298	0.93892	0.10941	0.94898	0.02659	0.939	-0.00142	0.92899	0.0107	0.93416	-0.18491
0.04848	1.609	0.04638	1.61	0.16889	1.611	0.04682	1.616	0.06824	1.612		0.93	-0.00278	0.93992	0.10963	0.94998	0.0276	0.94	0.000309667	0.92999	0.01259	0.93516	-0.18047
0.04909	1.609	0.04667	1.61	0.16933	1.611	0.04729	1.616	0.06893	1.612		0.931	-0.00261	0.94092	0.10978	0.95098	0.02858	0.941	0.0018	0.93099	0.01448	0.93615	-0.17603
0.04939	1.61	0.04725	1.611	0.16978	1.611	0.04776	1.616	0.06961	1.612		0.932	-0.00231	0.94192	0.11011	0.95198	0.02967	0.942	0.00356	0.93199	0.01638	0.93715	-0.17144
0.05	1.609	0.04783	1.611	0.17022	1.611	0.04823	1.616	0.07029	1.612		0.933	-0.00219	0.94292	0.11011	0.95298	0.03061	0.943	0.00497	0.93299	0.01801	0.93814	-0.1673
0.05061	1.609	0.04812	1.611	0.17067	1.611	0.0487	1.616	0.07097	1.612		0.934	-0.00169	0.94392	0.11033	0.95398	0.0317	0.94399	0.00672	0.93398	0.01989	0.93914	-0.16286
0.05091	1.609	0.0487	1.611	0.17111	1.611	0.04917	1.616	0.07166	1.612		0.935	-0.00149	0.94492	0.11044	0.95498	0.03263	0.94499	0.00819	0.93498	0.02153	0.94014	-0.15873
0.05152	1.609	0.04899	1.611	0.17156	1.611	0.04963	1.616	0.07234	1.612		0.936	-0.00131	0.94592	0.11067	0.95597	0.03356	0.94599	0.0096	0.93598	0.02317	0.94113	-0.15474
0.05182	1.609	0.04957	1.611	0.172	1.611	0.0501	1.616	0.07302	1.612		0.937	-0.00104	0.94692	0.11089	0.95697	0.03463	0.94699	0.01125	0.93698	0.02499	0.94213	-0.1506
0.05242	1.609	0.05014	1.611	0.17244	1.611	0.05057	1.616	0.0737	1.611		0.938	-0.000859259	0.94792	0.111	0.95797	0.03545	0.94799	0.01273	0.93798	0.02647	0.94313	-0.14696
0.05303	1.609	0.05043	1.611	0.17289	1.611	0.05104	1.616	0.07439	1.611		0.939	-0.000652593	0.94892	0.11111	0.95897	0.03641	0.94899	0.01415	0.93898	0.02803	0.94412	-0.14327
0.05333	1.609	0.05101	1.611	0.17333	1.611	0.05151	1.616	0.07507	1.612		0.94	-0.000386296	0.94992	0.11137	0.95997	0.03737	0.94999	0.01567	0.93998	0.02936	0.94512	-0.13928
0.05394	1.609	0.0513	1.61	0.17378	1.611	0.05198	1.616	0.07575	1.612		0.941	-0.000191926	0.95092	0.11137	0.96097	0.03815	0.95099	0.01701	0.94098	0.03089	0.94612	-0.13564
0.05424	1.609	0.05188	1.611	0.17422	1.611	0.05244	1.616	0.07643	1.611		0.942	4.00741e-05	0.95192	0.11181	0.96197	0.03919	0.95199	0.01851	0.94198	0.03243	0.94711	-0.13195
0.05485	1.609	0.05246	1.611	0.17467	1.611	0.05291	1.616	0.07712	1.611		0.943	0.000253852	0.95292	0.11193	0.96297	0.04007	0.95298	0.0199	0.94297	0.03404	0.94811	-0.12826
0.05545	1.609	0.05275	1.611	0.17511	1.611	0.05338	1.616	0.0778	1.611		0.944	0.000431111	0.95392	0.11204	0.96397	0.04085	0.95398	0.02115	0.94397	0.03522	0.94911	-0.12507
0.05576	1.609	0.05333	1.611	0.17556	1.61	0.05385	1.616	0.07848	1.611		0.945	0.000708519	0.95492	0.11226	0.96497	0.04185	0.95498	0.02262	0.94497	0.03672	0.95011	-0.12153
0.05636	1.609	0.05362	1.611	0.176	1.61	0.05432	1.616	0.07916	1.611		0.946	0.000914444	0.95592	0.11237	0.96597	0.04267	0.95598	0.02394	0.94597	0.03796	0.9511	-0.11818
0.05667	1.609	0.0542	1.611	0.17644	1.61	0.05478	1.616	0.07985	1.611		0.947	0.00107	0.95691	0.11259	0.96697	0.04348	0.95698	0.02518	0.94697	0.0393	0.9521	-0.11509
0.05727	1.61	0.05478	1.61	0.17689	1.611	0.05525	1.616	0.08053	1.611		0.948	0.00137	0.95791	0.11281	0.96797	0.04437	0.95798	0.02669	0.94797	0.04063	0.9531	-0.1116
0.05788	1.609	0.05507	1.611	0.17733	1.611	0.05572	1.616	0.08121	1.611		0.949	0.00173	0.95891	0.11341	0.96897	0.04563	0.95898	0.02848	0.94897	0.04259	0.95409	-0.10746
0.05818	1.609	0.05565	1.61	0.17778	1.61	0.05619	1.616	0.08189	1.61		0.95	0.0018	0.95991	0.1133	0.96997	0.04626	0.95998	0.02932	0.94997	0.04359	0.95509	-0.10467
0.05879	1.61	0.05594	1.61	0.17822	1.611	0.05666	1.616	0.08258	1.611		0.951	0.00202	0.96091	0.11341	0.97096	0.04693	0.96098	0.03048	0.95097	0.04463	0.95609	-0.10193
0.05909	1.609	0.05652	1.61	0.17867	1.61	0.05713	1.616	0.08326	1.61		0.952	0.00214	0.96191	0.11363	0.97196	0.04763	0.96198	0.03167	0.95197	0.0457	0.95709	-0.09904
0.0597	1.609	0.0571	1.61	0.17911	1.611	0.05759	1.616	0.08394	1.61		0.953	0.00246	0.96291	0.11374	0.97296	0.04852	0.96298	0.03299	0.95296	0.04689	0.95808	-0.09594
0.0603	1.609	0.05739	1.611	0.17956	1.611	0.05806	1.616	0.08462	1.61		0.954	0.00269	0.96391	0.11385	0.97396	0.04922	0.96397	0.03416	0.95396	0.04781	0.95908	-0.09335
0.06061	1.609	0.05797	1.61	0.18	1.611	0.05853	1.616	0.08531	1.612		0.955	0.00284	0.96491	0.11407	0.97496	0.04996	0.96497	0.03527	0.95496	0.04896	0.96008	-0.09031
0.06121	1.609	0.05826	1.61	0.18044	1.611	0.059	1.616	0.08599	1.611		0.956	0.00312	0.96591	0.1143	0.97596	0.0507	0.96597	0.03645	0.95596	0.05015	0.96108	-0.08752
0.06152	1.608	0.05884	1.61	0.18089	1.611	0.05947	1.616	0.08667	1.611		0.957	0.00327	0.96691	0.11441	0.97696	0.05148	0.96697	0.03756	0.95696	0.05107	0.96207	-0.08507
0.06212	1.608	0.05942	1.61	0.18133	1.611	0.05994	1.616	0.08735	1.611		0.958	0.00354	0.96791	0.11467	0.97796	0.05233	0.96797	0.03878	0.95796	0.05222	0.96307	-0.08218
0.06273	1.608	0.05971	1.61	0.18178	1.611	0.0604	1.616	0.08804	1.611		0.959	0.00374	0.96891	0.11489	0.97896	0.05296	0.96897	0.03981	0.95896	0.05326	0.96407	-0.07959
0.06303	1.608	0.06029	1.61	0.18222	1.61	0.06087	1.616	0.08872	1.611		0.96	0.00393	0.96991	0.11489	0.97996	0.05363	0.96997	0.04089	0.95996	0.05407	0.96507	-0.07714
0.06364	1.609	0.06058	1.61	0.18267	1.611	0.06134	1.616	0.0894	1.611		0.961	0.00415	0.97091	0.11522	0.98096	0.05444	0.97097	0.04211	0.96096	0.05519	0.96606	-0.07435
0.06394	1.608	0.06116	1.61	0.18311	1.61	0.06181	1.616	0.09008	1.611		0.962	0.00443	0.97191	0.11544	0.98196	0.05511	0.97197	0.04311	0.96196	0.05615	0.96706	-0.07191
0.06455	1.608	0.06174	1.61	0.18356	1.611	0.06228	1.616	0.09077	1.611		0.963	0.00455	0.97291	0.11556	0.98296	0.05578	0.97297	0.04404	0.96296	0.057	0.96806	-0.06961
0.06515	1.608	0.06203	1.61	0.184	1.611	0.06275	1.616	0.09145	1.611		0.964	0.00489	0.97391	0.11578	0.98396	0.05659	0.97397	0.04522	0.96396	0.05789	0.96906	-0.06662
0.06545	1.609	0.06261	1.61	0.18444	1.611	0.06321	1.616	0.09213	1.61		0.965	0.00503	0.97491	0.11578	0.98496	0.05715	0.97497	0.04607	0.96496	0.0587	0.97006	-0.06448
0.06606	1.608	0.0629	1.61	0.18489	1.611	0.06368	1.615	0.09281	1.611		0.966	0.00529	0.97591	0.11626	0.98596	0.05796	0.97596	0.04733	0.96595	0.05978	0.97105	-0.06203
0.06636	1.608	0.06348	1.61	0.18533	1.611	0.06415	1.615	0.0935	1.61		0.967	0.00558	0.97691	0.11637	0.98696	0.05852	0.97696	0.04841	0.96695	0.06063	0.97205	-0.05969
0.06697	1.609	0.06406	1.61	0.18578	1.61	0.06462	1.615	0.09418	1.61		0.968	0.00569	0.97791	0.11648	0.98796	0.05915	0.97796	0.04933	0.96795	0.06144	0.97305	-0.05735
0.06758	1.609	0.06435	1.61	0.18622	1.611	0.06509	1.615	0.09486	1.61		0.969	0.00594	0.97891	0.1167	0.98895	0.05989	0.97896	0.05044	0.96895	0.06241	0.97405	-0.05505
0.06788	1.609	0.06493	1.611	0.18667	1.611	0.06555	1.615	0.09554	1.61		0.97	0.00614	0.97991	0.11693	0.98995	0.06044	0.97996	0.05126	0.96995	0.06337	0.97505	-0.05301
0.06848	1.609	0.06522	1.61	0.18711	1.611	0.06602	1.615	0.09623	1.61		0.971	0.00637	0.98091	0.11704	0.99095	0.06111	0.98096	0.05215	0.97095	0.06407	0.97604	-0.05086
0.06879	1.609	0.0658	1.61	0.18756	1.611	0.06649	1.615	0.09691	1.61		0.972	0.00665	0.98191	0.11726	0.99195	0.06178	0.98196	0.05326	0.97195	0.06489	0.97704	-0.04855
0.06939	1.609	0.06638	1.61	0.188	1.611	0.06696	1.615	0.09759	1.61		0.973	0.0068	0.98291	0.11737	0.99295	0.06237	0.98296	0.05396	0.97295	0.06559	0.97804	-0.04663
0.07	1.609	0.06667	1.61	0.18844	1.611	0.06743	1.615	0.09827	1.609		0.97399	0.00708	0.98391	0.1177	0.99395	0.06307	0.98396	0.05519	0.97395	0.06663	0.97904	-0.04431
0.0703	1.609	0.06725	1.61	0.18889	1.611	0.0679	1.615	0.09896	1.609		0.97499	0.00729	0.98491	0.11796	0.99495	0.06363	0.98496	0.05607	0.97495	0.06756	0.98004	-0.04219
0.07091	1.609	0.06754	1.611	0.18933	1.611	0.06836	1.616	0.09964	1.609		0.97599	0.00747	0.98591	0.11796	0.99595	0.06415	0.98596	0.05693	0.97595	0.06815	0.98104	-0.04042
0.07121	1.609	0.06812	1.61	0.18978	1.611	0.06883	1.615	0.10032	1.609		0.97699	0.00776	0.98691	0.1183	0.99695	0.06485	0.98696	0.05807	0.97695	0.06907	0.98203	-0.03815
0.07182	1.609	0.0687	1.611	0.19022	1.611	0.0693	1.615	0.101	1.608		0.97799	0.00799	0.98791	0.11841	0.99795	0.0653	0.98796	0.0587	0.97795	0.0697	0.98303	-0.03637
0.07242	1.61	0.06899	1.611	0.19067	1.61	0.06977	1.615	0.10168	1.609		0.97899	0.00818	0.98891	0.11841	0.99895	0.06581	0.98895	0.05963	0.97895	0.07041	0.98403	-0.03446
0.07273	1.609	0.06957	1.61	0.19111	1.611	0.07024	1.615	0.10237	1.609		0.97999	0.00847	0.98991	0.11874	0.99995	0.06652	0.98995	0.06067	0.97995	0.07122	0.98503	-0.03242
0.07333	1.609	0.06986	1.611	0.19156	1.611	0.07071	1.615	0.10305	1.609		0.98099	0.00864	0.99091	0.11885	1.00095	0.067	0.99095	0.06133	0.98095	0.07193	0.98603	-0.03056
0.07364	1.609	0.07043	1.61	0.192	1.611	0.07117	1.615	0.10373	1.609		0.98199	0.0089	0.99191	0.11919	1.00195	0.06767	0.99195	0.06237	0.98195	0.07263	0.98702	-0.02847
0.07424	1.609	0.07101	1.61	0.19244	1.611	0.07164	1.615	0.10441	1.609		0.98299	0.009	0.99291	0.1193	1.00295	0.06819	0.99295	0.06311	0.98294	0.07322	0.98802	-0.02677
0.07485	1.608	0.0713	1.61	0.19289	1.611	0.07211	1.615	0.1051	1.612		0.98399	0.00918	0.99391	0.11944	1.00395	0.06867	0.99395	0.06389	0.98394	0.07367	0.98902	-0.02506
0.07515	1.609	0.07188	1.61	0.19333	1.611	0.07258	1.615	0.10578	1.612		0.98499	0.00946	0.99491	0.11978	1.00495	0.06933	0.99495	0.06496	0.98494	0.07448	0.99002	-0.0231
0.07576	1.609	0.07217	1.611	0.19378	1.611	0.07305	1.615	0.10646	1.612		0.98599	0.00966	0.99591	0.11989	1.00595	0.0697	0.99595	0.06559	0.98594	0.07511	0.99102	-0.02151
0.07606	1.609	0.07275	1.61	0.19422	1.61	0.07351	1.615	0.10714	1.612		0.98699	0.00986	0.99691	0.12	1.00695	0.07022	0.99695	0.06644	0.98694	0.07581	0.99202	-0.01981
0.07667	1.609	0.07333	1.61	0.19467	1.611	0.07398	1.615	0.10783	1.611		0.98799	0.01011	0.99791	0.12033	1.00795	0.07085	0.99795	0.06737	0.98794	0.07663	0.99302	-0.01788
0.07727	1.609	0.07362	1.61	0.19511	1.611	0.07445	1.615	0.10851	1.611		0.98899	0.01029	0.99891	0.12033	1.00895	0.07119	0.99895	0.06796	0.98894	0.07715	0.99401	-0.01652
0.07758	1.609	0.0742	1.61	0.19556	1.611	0.07492	1.615	0.10919	1.612		0.98999	0.0106	0.99991	0.12067	1.00995	0.07185	0.99995	0.06889	0.98994	0.07789	0.99501	-0.01437
0.07818	1.609	0.07449	1.61	0.196	1.611	0.07539	1.615	0.10987	1.612		0.99099	0.01085	1.00091	0.12089	1.01095	0.07241	1.00095	0.06967	0.99094	0.07852	0.99601	-0.01297
0.07848	1.609	0.07507	1.61	0.19644	1.611	0.07586	1.615	0.11056	1.612		0.99199	0.01103	1.00191	0.12089	1.01194	0.07278	1.00195	0.07037	0.99194	0.07904	0.99701	-0.0114
0.07909	1.609	0.07565	1.61	0.19689	1.61	0.07632	1.615	0.11124	1.611		0.99299	0.01131	1.00291	0.12126	1.01294	0.07337	1.00295	0.07137	0.99294	0.07985	0.99801	-0.00961
0.0797	1.608	0.07594	1.61	0.19733	1.611	0.07679	1.615	0.11192	1.611		0.99399	0.0115	1.00391	0.12137	1.01394	0.07385	1.00395	0.07207	0.99394	0.07933	0.99901	-0.00811
0.08	1.609	0.07652	1.61	0.19778	1.611	0.07726	1.615	0.1126	1.611		0.99499	0.01173	1.00491	0.12148	1.01494	0.07426	1.00494	0.07278	0.99494	0.07881	1.00001	-0.00649
0.08061	1.609	0.07681	1.61	0.19822	1.611	0.07773	1.615	0.11329	1.612		0.99599	0.01198	1.00591	0.12193	1.01594	0.07485	1.00594	0.07352	0.99594	0.07959	1.001	-0.00477
0.08091	1.609	0.07739	1.61	0.19867	1.611	0.0782	1.615	0.11397	1.611		0.99699	0.01221	1.00691	0.12181	1.01694	0.07522	1.00694	0.07422	0.99694	0.07981	1.002	-0.00343
0.08152	1.61	0.07797	1.611	0.19911	1.611	0.07867	1.615	0.11465	1.611		0.99799	0.01254	1.00791	0.12226	1.01794	0.07581	1.00794	0.07511	0.99794	0.07989	1.003	-0.00165
0.08212	1.609	0.07826	1.61	0.19956	1.611	0.07913	1.615	0.11533	1.611		0.99899	0.01271	1.00891	0.12237	1.01894	0.07615	1.00894	0.07578	0.99894	0.08274	1.004	-0.000333309
0.08242	1.609	0.07884	1.611	0.2	1.611	0.0796	1.615	0.11602	1.611		0.99999	0.01297	1.00991	0.12259	1.01994	0.07663	1.00994	0.07648	0.99994	0.08304	1.005	0.00126
0.08303	1.609	0.07913	1.611	0.20044	1.611	0.08007	1.615	0.1167	1.61		1.00099	0.01324	1.01091	0.12285	1.02094	0.07719	1.01094	0.07722	1.00094	0.08407	1.006	0.00328
0.08333	1.609	0.07971	1.611	0.20089	1.611	0.08054	1.615	0.11738	1.61		1.00199	0.01346	1.01191	0.12296	1.02194	0.07759	1.01194	0.07778	1.00194	0.08415	1.007	0.00443
0.08394	1.609	0.08029	1.611	0.20133	1.611	0.08101	1.615	0.11806	1.61		1.00299	0.01363	1.01291	0.12319	1.02294	0.07796	1.01294	0.07848	1.00294	0.08481	1.00799	0.00588
0.08455	1.609	0.08058	1.61	0.20178	1.611	0.08147	1.615	0.11875	1.61		1.00399	0.01392	1.01391	0.12341	1.02394	0.07848	1.01394	0.07933	1.00394	0.08526	1.00899	0.00739
0.08485	1.609	0.08116	1.61	0.20222	1.611	0.08194	1.615	0.11943	1.612		1.00499	0.01414	1.01491	0.12352	1.02494	0.07885	1.01494	0.07993	1.00494	0.08559	1.00999	0.00865
0.08545	1.61	0.08145	1.611	0.20267	1.611	0.08241	1.615	0.12011	1.611		1.00599	0.01441	1.01591	0.12385	1.02594	0.07937	1.01594	0.08078	1.00593	0.08648	1.01099	0.01034
0.08576	1.61	0.08203	1.611	0.20311	1.611	0.08288	1.615	0.12079	1.611		1.00699	0.0147	1.01691	0.12396	1.02694	0.07978	1.01694	0.08141	1.00693	0.08681	1.01199	0.01167
0.08636	1.61	0.08261	1.61	0.20356	1.611	0.08335	1.615	0.12148	1.611		1.00799	0.01489	1.01791	0.12407	1.02794	0.08011	1.01794	0.08196	1.00793	0.0873	1.01299	0.01271
0.08697	1.61	0.0829	1.611	0.204	1.611	0.08382	1.615	0.12216	1.611		1.00899	0.01513	1.01891	0.12444	1.02894	0.08063	1.01894	0.08281	1.00893	0.088	1.01399	0.01427
0.08727	1.609	0.08348	1.611	0.20444	1.611	0.08428	1.615	0.12284	1.611		1.00999	0.01534	1.01991	0.12444	1.02994	0.081	1.01994	0.08333	1.00993	0.0883	1.01499	0.01537
0.08788	1.609	0.08377	1.61	0.20489	1.611	0.08475	1.615	0.12352	1.611		1.01099	0.01557	1.02091	0.12467	1.03094	0.08144	1.02094	0.084	1.01093	0.08907	1.01599	0.01683
0.08818	1.609	0.08435	1.61	0.20533	1.611	0.08522	1.615	0.12421	1.61		1.01199	0.01588	1.02191	0.125	1.03194	0.08189	1.02194	0.0847	1.01193	0.0893	1.01698	0.01835
0.08879	1.609	0.08493	1.61	0.20578	1.611	0.08569	1.615	0.12489	1.61		1.01299	0.0161	1.02291	0.125	1.03294	0.08219	1.02294	0.08533	1.01293	0.08963	1.01798	0.01949
0.08939	1.609	0.08522	1.61	0.20622	1.61	0.08616	1.615	0.12557	1.61		1.01399	0.01636	1.02391	0.12533	1.03394	0.0827	1.02393	0.08604	1.01393	0.09026	1.01898	0.02121
0.0897	1.609	0.0858	1.61	0.20667	1.611	0.08663	1.615	0.12625	1.611		1.01499	0.0166	1.02491	0.12544	1.03494	0.08304	1.02493	0.08656	1.01493	0.09081	1.01998	0.02236
0.0903	1.609	0.08609	1.61	0.20711	1.61	0.08709	1.615	0.12694	1.611		1.01599	0.01676	1.0259	0.12567	1.03594	0.08337	1.02593	0.08711	1.01593	0.0907	1.02098	0.02364
0.09061	1.609	0.08667	1.61	0.20756	1.61	0.08756	1.615	0.12762	1.611		1.01699	0.0171	1.0269	0.12593	1.03694	0.08385	1.02693	0.08793	1.01693	0.09078	1.02198	0.0251
0.09121	1.609	0.08725	1.61	0.208	1.61	0.08803	1.615	0.1283	1.611		1.01799	0.01736	1.0279	0.12615	1.03794	0.08422	1.02793	0.08852	1.01793	0.09215	1.02298	0.02621
0.09182	1.609	0.08754	1.61	0.20844	1.61	0.0885	1.615	0.12898	1.61		1.01899	0.01758	1.0289	0.12626	1.03894	0.08463	1.02893	0.08911	1.01893	0.09285	1.02398	0.02758
0.09212	1.61	0.08812	1.61	0.20889	1.61	0.08897	1.615	0.12967	1.61		1.01999	0.01783	1.0299	0.12659	1.03994	0.08504	1.02993	0.08967	1.01993	0.09293	1.02498	0.02885
0.09273	1.609	0.08841	1.61	0.20933	1.61	0.08944	1.615	0.13035	1.61		1.02099	0.01799	1.0309	0.1267	1.04094	0.08533	1.03093	0.09007	1.02093	0.09341	1.02597	0.02995
0.09303	1.609	0.08899	1.61	0.20978	1.61	0.0899	1.615	0.13103	1.61		1.02199	0.01833	1.0319	0.12704	1.04194	0.08581	1.03193	0.09081	1.02193	0.09419	1.02697	0.03144
0.09364	1.609	0.08957	1.61	0.21022	1.61	0.09037	1.615	0.13171	1.61		1.02299	0.0186	1.0329	0.12715	1.04293	0.08611	1.03293	0.09144	1.02293	0.0943	1.02797	0.03269
0.09424	1.609	0.08986	1.61	0.21067	1.61	0.09084	1.615	0.13239	1.61		1.02399	0.01873	1.0339	0.12726	1.04393	0.08641	1.03393	0.09204	1.02393	0.09507	1.02897	0.03371
0.09455	1.61	0.09043	1.61	0.21111	1.61	0.09131	1.614	0.13308	1.61		1.02499	0.01904	1.0349	0.12763	1.04493	0.08685	1.03493	0.0927	1.02493	0.096	1.02997	0.03519
0.09515	1.609	0.09072	1.61	0.21156	1.611	0.09178	1.615	0.13376	1.61		1.02599	0.01926	1.0359	0.12785	1.04593	0.08722	1.03593	0.09322	1.02593	0.09622	1.03097	0.03638
0.09545	1.61	0.0913	1.61	0.212	1.611	0.09224	1.614	0.13444	1.609		1.02699	0.01943	1.0369	0.12796	1.04693	0.08752	1.03693	0.09374	1.02693	0.09719	1.03197	0.0374
0.09606	1.61	0.09188	1.61	0.21244	1.61	0.09271	1.614	0.13512	1.611		1.02799	0.01976	1.0379	0.12819	1.04793	0.08796	1.03793	0.09437	1.02793	0.09711	1.03297	0.03883
0.09667	1.61	0.09217	1.61	0.21289	1.61	0.09318	1.614	0.13581	1.611		1.02899	0.01999	1.0389	0.12819	1.04893	0.08819	1.03893	0.09478	1.02893	0.09737	1.03397	0.03972
0.09697	1.61	0.09275	1.61	0.21333	1.61	0.09365	1.615	0.13649	1.611		1.02999	0.02027	1.0399	0.12863	1.04993	0.08867	1.03993	0.09552	1.02993	0.09804	1.03496	0.04116
0.09758	1.609	0.09304	1.61	0.21378	1.61	0.09412	1.614	0.13717	1.611		1.03099	0.02055	1.0409	0.12885	1.05093	0.089	1.04093	0.09604	1.03093	0.09852	1.03596	0.04231
0.09788	1.609	0.09362	1.61	0.21422	1.611	0.09459	1.614	0.13785	1.611		1.03199	0.02073	1.0419	0.12885	1.05193	0.08937	1.04193	0.09652	1.03193	0.09904	1.03696	0.0433
0.09848	1.61	0.0942	1.61	0.21467	1.611	0.09505	1.614	0.13854	1.61		1.03299	0.02099	1.0429	0.12922	1.05293	0.08974	1.04293	0.09722	1.03292	0.09944	1.03796	0.04465
0.09909	1.609	0.09449	1.61	0.21511	1.61	0.09552	1.615	0.13922	1.61		1.03398	0.02126	1.0439	0.12933	1.05393	0.09	1.04393	0.09763	1.03392	0.09963	1.03896	0.0456
0.09939	1.609	0.09507	1.61	0.21556	1.61	0.09599	1.614	0.1399	1.61		1.03498	0.02151	1.0449	0.12956	1.05493	0.09033	1.04493	0.09807	1.03492	0.09996	1.03996	0.04675
0.1	1.609	0.09536	1.61	0.216	1.61	0.09646	1.614	0.14058	1.61		1.03598	0.02174	1.0459	0.12978	1.05593	0.09074	1.04593	0.09874	1.03592	0.10052	1.04096	0.048
0.1003	1.61	0.09594	1.61	0.21644	1.61	0.09693	1.614	0.14127	1.61		1.03698	0.02194	1.0469	0.12989	1.05693	0.091	1.04693	0.09919	1.03692	0.10089	1.04196	0.04901
0.10091	1.61	0.09652	1.61	0.21689	1.61	0.0974	1.614	0.14195	1.61		1.03798	0.02222	1.0479	0.13022	1.05793	0.09144	1.04792	0.09978	1.03792	0.10156	1.04296	0.05027
0.10152	1.61	0.09681	1.61	0.21733	1.611	0.09786	1.614	0.14263	1.61		1.03898	0.02251	1.0489	0.13033	1.05893	0.09174	1.04892	0.10033	1.03892	0.10196	1.04396	0.05131
0.10182	1.609	0.09739	1.61	0.21778	1.61	0.09833	1.614	0.14331	1.61		1.03998	0.02286	1.0499	0.13044	1.05993	0.092	1.04992	0.10074	1.03992	0.10226	1.04495	0.05226
0.10242	1.609	0.09768	1.61	0.21822	1.61	0.0988	1.615	0.144	1.61		1.04098	0.02302	1.0509	0.13081	1.06093	0.09244	1.05092	0.10133	1.04092	0.10263	1.04595	0.05351
0.10273	1.609	0.09826	1.61	0.21867	1.61	0.09927	1.614	0.14468	1.609		1.04198	0.0232	1.0519	0.13093	1.06193	0.0927	1.05192	0.10174	1.04192	0.10289	1.04695	0.05445
0.10333	1.609	0.09884	1.61	0.21911	1.61	0.09974	1.615	0.14536	1.609		1.04298	0.02333	1.0529	0.13104	1.06293	0.09296	1.05292	0.10226	1.04292	0.10333	1.04795	0.05545
0.10394	1.609	0.09913	1.61	0.21956	1.61	0.1002	1.614	0.14604	1.609		1.04398	0.02364	1.0539	0.13126	1.06393	0.09337	1.05392	0.10281	1.04392	0.10378	1.04895	0.05655
0.10424	1.609	0.09971	1.61	0.22	1.611	0.10067	1.615	0.14673	1.611		1.04498	0.02387	1.0549	0.13148	1.06493	0.09367	1.05492	0.1033	1.04492	0.104	1.04995	0.0575
0.10485	1.609	0.1	1.61	0.22044	1.61	0.10114	1.614	0.14741	1.61		1.04598	0.02418	1.0559	0.13181	1.06593	0.09404	1.05592	0.10393	1.04592	0.10441	1.05095	0.05884
0.10515	1.609	0.10058	1.61	0.22089	1.61	0.10161	1.614	0.14809	1.61		1.04698	0.02433	1.0569	0.13204	1.06693	0.09433	1.05692	0.10444	1.04692	0.1047	1.05195	0.05979
0.10576	1.609	0.10116	1.61	0.22133	1.61	0.10208	1.615	0.14877	1.61		1.04798	0.02458	1.0579	0.13215	1.06793	0.09459	1.05792	0.10481	1.04792	0.105	1.05295	0.06069
0.10636	1.609	0.10145	1.61	0.22178	1.61	0.10255	1.615	0.14946	1.61		1.04898	0.02484	1.0589	0.13252	1.06893	0.095	1.05892	0.10537	1.04892	0.10563	1.05395	0.06193
0.10667	1.609	0.10203	1.61	0.22222	1.61	0.10301	1.614	0.15014	1.61		1.04998	0.02511	1.0599	0.13252	1.06993	0.0953	1.05992	0.10574	1.04992	0.10593	1.05495	0.06263
0.10727	1.609	0.10232	1.61	0.22267	1.611	0.10348	1.615	0.15082	1.61		1.05098	0.02539	1.0609	0.13285	1.07093	0.09567	1.06092	0.1063	1.05092	0.10641	1.05594	0.06398
0.10758	1.609	0.1029	1.61	0.22311	1.61	0.10395	1.614	0.1515	1.61		1.05198	0.02557	1.0619	0.13307	1.07193	0.09607	1.06192	0.10685	1.05192	0.10681	1.05694	0.06508
0.10818	1.609	0.10348	1.611	0.22356	1.61	0.10442	1.614	0.15219	1.61		1.05298	0.02574	1.0629	0.13319	1.07293	0.09619	1.06292	0.10704	1.05292	0.10711	1.05794	0.06567
0.10879	1.609	0.10377	1.611	0.224	1.61	0.10489	1.614	0.15287	1.609		1.05398	0.02604	1.0639	0.13352	1.07393	0.09663	1.06392	0.10748	1.05392	0.1077	1.05894	0.06677
0.10909	1.609	0.10435	1.61	0.22444	1.61	0.10536	1.615	0.15355	1.609		1.05498	0.02631	1.0649	0.13374	1.07493	0.09693	1.06492	0.10793	1.05492	0.10793	1.05994	0.06772
0.1097	1.61	0.10464	1.61	0.22489	1.61	0.10582	1.615	0.15423	1.612		1.05598	0.02649	1.0659	0.13385	1.07593	0.09719	1.06592	0.1083	1.05592	0.1083	1.06094	0.06892
0.11	1.609	0.10522	1.61	0.22533	1.61	0.10629	1.614	0.15492	1.611		1.05698	0.02678	1.0669	0.13422	1.07693	0.09756	1.06692	0.10896	1.05692	0.10874	1.06194	0.07011
0.11061	1.609	0.1058	1.61	0.22578	1.61	0.10676	1.614	0.1556	1.611		1.05798	0.02701	1.0679	0.13433	1.07793	0.09781	1.06792	0.1093	1.05792	0.10896	1.06294	0.07076
0.11121	1.609	0.10609	1.61	0.22622	1.61	0.10723	1.614	0.15628	1.611		1.05898	0.02714	1.0689	0.13444	1.07893	0.09807	1.06892	0.10978	1.05892	0.10941	1.06394	0.07156
0.11152	1.61	0.10667	1.61	0.22667	1.61	0.1077	1.614	0.15696	1.611		1.05998	0.02749	1.0699	0.13478	1.07993	0.09844	1.06992	0.11022	1.05992	0.10989	1.06494	0.07256
0.11212	1.61	0.10696	1.61	0.22711	1.61	0.10817	1.614	0.15765	1.611		1.06098	0.02762	1.0709	0.13489	1.08093	0.09867	1.07092	0.11056	1.06092	0.11011	1.06594	0.0734
0.11242	1.609	0.10754	1.61	0.22756	1.61	0.10863	1.614	0.15833	1.611		1.06198	0.02791	1.0719	0.13511	1.08193	0.09915	1.07192	0.11122	1.06192	0.11067	1.06694	0.07485
0.11303	1.609	0.10812	1.611	0.228	1.611	0.1091	1.614	0.15901	1.611		1.06298	0.02816	1.0729	0.13533	1.08292	0.09941	1.07292	0.11159	1.06292	0.111	1.06793	0.0757
0.11364	1.607	0.10841	1.611	0.22844	1.61	0.10957	1.614	0.15969	1.61		1.06398	0.02832	1.0739	0.13544	1.08392	0.09967	1.07392	0.11204	1.06392	0.11137	1.06893	0.07655
0.11394	1.608	0.10899	1.61	0.22889	1.61	0.11004	1.614	0.16038	1.61		1.06498	0.02861	1.0749	0.13593	1.08492	0.1	1.07491	0.11259	1.06492	0.11193	1.06993	0.07759
0.11455	1.608	0.10928	1.61	0.22933	1.61	0.11051	1.614	0.16106	1.611		1.06598	0.0288	1.0759	0.13593	1.08592	0.10026	1.07591	0.11281	1.06592	0.11226	1.07093	0.07824
0.11485	1.608	0.10986	1.609	0.22978	1.61	0.11097	1.614	0.16174	1.61		1.06698	0.02902	1.0769	0.13615	1.08692	0.10056	1.07691	0.1133	1.06691	0.1127	1.07193	0.07924
0.11545	1.609	0.11043	1.609	0.23022	1.61	0.11144	1.614	0.16242	1.61		1.06798	0.0293	1.0779	0.13637	1.08792	0.10093	1.07791	0.11385	1.06791	0.11293	1.07293	0.08034
0.11606	1.609	0.11072	1.61	0.23067	1.61	0.11191	1.614	0.16311	1.61		1.06898	0.02941	1.0789	0.13648	1.08892	0.10119	1.07891	0.11419	1.06891	0.1133	1.07393	0.08108
0.11636	1.609	0.1113	1.61	0.23111	1.61	0.11238	1.615	0.16379	1.61		1.06998	0.02979	1.0799	0.13693	1.08992	0.10159	1.07991	0.11467	1.06991	0.11407	1.07493	0.08228
0.11697	1.609	0.11159	1.61	0.23156	1.61	0.11285	1.614	0.16447	1.61		1.07098	0.0299	1.0809	0.13715	1.09092	0.10178	1.08091	0.11511	1.07091	0.1143	1.07593	0.08318
0.11727	1.609	0.11217	1.61	0.232	1.611	0.11332	1.615	0.16515	1.61		1.07198	0.03013	1.0819	0.13715	1.09192	0.10211	1.08191	0.11544	1.07191	0.11452	1.07693	0.08398
0.11788	1.609	0.11275	1.609	0.23244	1.611	0.11378	1.615	0.16583	1.61		1.07298	0.0304	1.0829	0.13752	1.09292	0.10248	1.08291	0.11589	1.07291	0.11511	1.07793	0.08507
0.11848	1.609	0.11304	1.61	0.23289	1.61	0.11425	1.615	0.16652	1.61		1.07398	0.03059	1.0839	0.13774	1.09392	0.10274	1.08391	0.11637	1.07391	0.11522	1.07893	0.08582
0.11879	1.609	0.11362	1.61	0.23333	1.61	0.11472	1.614	0.1672	1.61		1.07498	0.03077	1.0849	0.13785	1.09492	0.10307	1.08491	0.1167	1.07491	0.11589	1.07992	0.08682
0.11939	1.609	0.11391	1.61	0.23378	1.611	0.11519	1.615	0.16788	1.61		1.07598	0.03107	1.0859	0.13807	1.09592	0.10348	1.08591	0.11726	1.07591	0.11659	1.08092	0.08796
0.1197	1.609	0.11449	1.61	0.23422	1.61	0.11566	1.614	0.16856	1.61		1.07698	0.03121	1.0869	0.1383	1.09692	0.10367	1.08691	0.11759	1.07691	0.11681	1.08192	0.08876
0.1203	1.609	0.11507	1.61	0.23478	1.61	0.11613	1.614	0.16925	1.609		1.07798	0.03151	1.0879	0.13863	1.09792	0.10411	1.08791	0.11807	1.07791	0.11726	1.08292	0.08976
0.12091	1.609	0.11536	1.61	0.23506	1.611	0.11659	1.614	0.16993	1.609		1.07898	0.03169	1.0889	0.13874	1.09892	0.10433	1.08891	0.11852	1.07891	0.11737	1.08392	0.09056
0.12121	1.609	0.11594	1.61	0.23561	1.61	0.11706	1.614	0.17061	1.609		1.07998	0.03186	1.0899	0.13874	1.09992	0.10456	1.08991	0.11874	1.07991	0.11759	1.08492	0.09136
0.12182	1.609	0.11623	1.61	0.23589	1.61	0.11753	1.614	0.17129	1.609		1.08098	0.03216	1.09089	0.13911	1.10092	0.10504	1.09091	0.1193	1.08091	0.11841	1.08592	0.0925
0.12212	1.609	0.11681	1.61	0.23644	1.61	0.118	1.614	0.17198	1.611		1.08198	0.03234	1.09189	0.13922	1.10192	0.10526	1.09191	0.11956	1.08191	0.11885	1.08692	0.09335
0.12273	1.609	0.11739	1.61	0.237	1.61	0.11847	1.614	0.17266	1.611		1.08298	0.03254	1.09289	0.13944	1.10292	0.10552	1.09291	0.12011	1.08291	0.11919	1.08792	0.09435
0.12333	1.609	0.11768	1.61	0.23728	1.61	0.11893	1.614	0.17334	1.61		1.08398	0.03276	1.09389	0.13967	1.10392	0.10589	1.09391	0.12044	1.08391	0.11956	1.08892	0.0953
0.12364	1.61	0.11826	1.61	0.23783	1.61	0.1194	1.614	0.17402	1.611		1.08498	0.03291	1.09489	0.13978	1.10492	0.10611	1.09491	0.12078	1.08491	0.11978	1.08992	0.09599
0.12424	1.609	0.11855	1.61	0.23811	1.61	0.11987	1.614	0.17471	1.611		1.08598	0.03314	1.09589	0.14011	1.10592	0.10652	1.09591	0.12126	1.08591	0.12033	1.09092	0.09719
0.12455	1.609	0.11913	1.61	0.23867	1.61	0.12034	1.614	0.17539	1.611		1.08698	0.0334	1.09689	0.14033	1.10692	0.10681	1.09691	0.1217	1.08691	0.12067	1.09192	0.09794
0.12515	1.609	0.11971	1.61	0.23922	1.61	0.12081	1.614	0.17607	1.611		1.08798	0.03354	1.09789	0.14048	1.10792	0.10711	1.09791	0.12193	1.08791	0.12137	1.09291	0.09874
0.12576	1.609	0.12	1.61	0.2395	1.61	0.12128	1.614	0.17675	1.611		1.08898	0.0338	1.09889	0.14081	1.10892	0.10752	1.09891	0.12248	1.08891	0.12159	1.09391	0.09978
0.12606	1.609	0.12058	1.61	0.24006	1.61	0.12174	1.614	0.17744	1.611		1.08998	0.03403	1.09989	0.14093	1.10992	0.10759	1.09991	0.12274	1.08991	0.12181	1.09491	0.10058
0.12667	1.609	0.12087	1.61	0.24033	1.61	0.12221	1.614	0.17812	1.611		1.09098	0.03416	1.10089	0.14104	1.11092	0.10781	1.10091	0.12307	1.09091	0.12226	1.09591	0.10138
0.12697	1.609	0.12145	1.61	0.24089	1.61	0.12268	1.614	0.1788	1.611		1.09198	0.0344	1.10189	0.14137	1.11192	0.10819	1.10191	0.12352	1.09191	0.12204	1.09691	0.10248
0.12758	1.609	0.12203	1.61	0.24144	1.61	0.12315	1.614	0.17948	1.61		1.09298	0.03449	1.10289	0.14137	1.11292	0.10841	1.10291	0.12374	1.09291	0.12226	1.09791	0.10307
0.12818	1.609	0.12232	1.61	0.24172	1.61	0.12362	1.614	0.18017	1.61		1.09398	0.03478	1.10389	0.14181	1.11392	0.10885	1.10391	0.12433	1.09391	0.12248	1.09891	0.10427
0.12848	1.609	0.1229	1.61	0.24228	1.61	0.12409	1.614	0.18085	1.61		1.09498	0.03499	1.10489	0.14181	1.11492	0.10907	1.10491	0.12467	1.09491	0.12274	1.09991	0.10502
0.12909	1.609	0.12319	1.61	0.24256	1.61	0.12455	1.614	0.18153	1.61		1.09597	0.03514	1.10589	0.14219	1.11592	0.1093	1.10591	0.125	1.09591	0.12407	1.10091	0.10587
0.12939	1.609	0.12377	1.61	0.24311	1.61	0.12502	1.614	0.18221	1.61		1.09697	0.03539	1.10689	0.14252	1.11692	0.10978	1.10691	0.12556	1.0969	0.12567	1.10191	0.10691
0.13	1.609	0.12435	1.61	0.24367	1.61	0.12549	1.614	0.1829	1.61		1.09797	0.03555	1.10789	0.14252	1.11792	0.11011	1.1079	0.12578	1.09791	0.12489	1.10291	0.10751
0.13061	1.609	0.12464	1.61	0.24394	1.61	0.12596	1.614	0.18358	1.61		1.09897	0.03572	1.10889	0.14263	1.11892	0.11033	1.1089	0.12615	1.09891	0.12419	1.10391	0.10841
0.13091	1.609	0.12522	1.61	0.2445	1.61	0.12643	1.614	0.18426	1.61		1.09997	0.03598	1.10989	0.14307	1.11992	0.11078	1.1099	0.12659	1.09991	0.12385	1.10491	0.10946
0.13152	1.609	0.12551	1.61	0.24478	1.61	0.12689	1.614	0.18494	1.609		1.10097	0.0361	1.11089	0.14307	1.12092	0.111	1.1109	0.1267	1.10091	0.12352	1.1059	0.11011
0.13182	1.609	0.12609	1.61	0.24533	1.61	0.12736	1.614	0.18563	1.609		1.10197	0.03636	1.11189	0.14341	1.12192	0.11137	1.1119	0.12715	1.10191	0.12419	1.1069	0.1111
0.13242	1.609	0.12667	1.61	0.24589	1.61	0.12783	1.614	0.18631	1.611		1.10297	0.03657	1.11289	0.14363	1.12292	0.1117	1.1129	0.12763	1.10291	0.125	1.1079	0.11195
0.13303	1.609	0.12696	1.61	0.24617	1.61	0.1283	1.614	0.18699	1.61		1.10397	0.03663	1.11389	0.14378	1.12392	0.11193	1.1139	0.12785	1.1039	0.12593	1.1089	0.11265
0.13333	1.608	0.12754	1.61	0.24672	1.61	0.12877	1.614	0.18767	1.61		1.10497	0.03686	1.11489	0.14411	1.12492	0.11237	1.1149	0.1283	1.10491	0.12533	1.1099	0.11365
0.13394	1.609	0.12783	1.61	0.247	1.61	0.12924	1.614	0.18836	1.61		1.10597	0.03703	1.11589	0.14422	1.12591	0.1127	1.1159	0.12863	1.10591	0.12407	1.1109	0.11439
0.13424	1.609	0.12841	1.61	0.24756	1.61	0.1297	1.614	0.18904	1.61		1.10697	0.03715	1.11689	0.14444	1.12691	0.11293	1.1169	0.12896	1.10691	0.12374	1.1119	0.11519
0.13485	1.609	0.12899	1.61	0.24811	1.61	0.13017	1.614	0.18972	1.61		1.10797	0.03741	1.11789	0.14467	1.12791	0.11341	1.1179	0.12944	1.10791	0.12374	1.1129	0.11609
0.13545	1.61	0.12928	1.61	0.24839	1.61	0.13064	1.614	0.1904	1.61		1.10897	0.03756	1.11889	0.14489	1.12891	0.11363	1.1189	0.12978	1.10891	0.12363	1.1139	0.11674
0.13576	1.609	0.12986	1.61	0.24894	1.61	0.13111	1.614	0.19109	1.61		1.10997	0.03781	1.11989	0.14511	1.12991	0.11407	1.1199	0.13022	1.10991	0.12385	1.1149	0.11779
0.13636	1.609	0.13014	1.61	0.24922	1.61	0.13158	1.614	0.19177	1.61		1.11097	0.03796	1.12089	0.14537	1.13091	0.1143	1.1209	0.13044	1.11091	0.12407	1.1159	0.11853
0.13667	1.609	0.13072	1.61	0.24978	1.61	0.13205	1.614	0.19245	1.61		1.11197	0.03811	1.12189	0.14548	1.13191	0.11467	1.1219	0.13067	1.11191	0.12433	1.1169	0.11938
0.13727	1.609	0.1313	1.611	0.25033	1.61	0.13251	1.614	0.19313	1.611		1.11297	0.03833	1.12289	0.14581	1.13291	0.11511	1.1229	0.13126	1.11291	0.12467	1.1179	0.12038
0.13788	1.609	0.13159	1.61	0.25061	1.61	0.13298	1.614	0.19382	1.611		1.11397	0.03844	1.12389	0.14593	1.13391	0.11533	1.1239	0.13148	1.11391	0.12522	1.1189	0.12108
0.13818	1.61	0.13217	1.61	0.25117	1.61	0.13345	1.614	0.1945	1.61		1.11497	0.03863	1.12489	0.14615	1.13491	0.11567	1.1249	0.1317	1.1149	0.12567	1.11989	0.12172
0.13879	1.609	0.13246	1.61	0.25144	1.61	0.13392	1.614	0.19518	1.61		1.11597	0.03878	1.12589	0.14648	1.13591	0.116	1.1259	0.13215	1.1159	0.12626	1.12089	0.12267
0.13909	1.61	0.13304	1.61	0.252	1.61	0.13439	1.614	0.19586	1.61		1.11697	0.03889	1.12689	0.14648	1.13691	0.11626	1.1269	0.13241	1.1169	0.12648	1.12189	0.12337
0.1397	1.609	0.13362	1.61	0.25256	1.61	0.13486	1.614	0.19655	1.61		1.11797	0.03919	1.12789	0.14681	1.13791	0.11681	1.1279	0.13296	1.1179	0.12715	1.12289	0.12442
0.1403	1.609	0.13391	1.61	0.25283	1.61	0.13532	1.614	0.19723	1.61		1.11897	0.0393	1.12889	0.14707	1.13891	0.11704	1.1289	0.13319	1.1189	0.12763	1.12389	0.12531
0.14061	1.609	0.13449	1.61	0.25339	1.61	0.13579	1.614	0.19791	1.61		1.11997	0.03941	1.12989	0.14719	1.13991	0.11726	1.1299	0.13341	1.1199	0.12819	1.12489	0.12601
0.14121	1.609	0.13478	1.61	0.25367	1.61	0.13626	1.614	0.19859	1.611		1.12097	0.03967	1.13089	0.14763	1.14091	0.11785	1.1309	0.13396	1.1209	0.12922	1.12589	0.12696
0.14152	1.609	0.13536	1.61	0.25422	1.61	0.13673	1.614	0.19927	1.61		1.12197	0.03981	1.13189	0.14774	1.14191	0.11807	1.1319	0.13433	1.1219	0.12967	1.12689	0.12766
0.14212	1.609	0.13594	1.61	0.25478	1.61	0.1372	1.614	0.19996	1.61		1.12297	0.03996	1.13289	0.14785	1.14291	0.11841	1.1329	0.13444	1.1229	0.13	1.12789	0.12851
0.14273	1.609	0.13623	1.61	0.25506	1.61	0.13766	1.614	0.20064	1.61		1.12397	0.04011	1.13389	0.14819	1.14391	0.11874	1.1339	0.135	1.1239	0.13044	1.12889	0.12935
0.14303	1.609	0.13681	1.61	0.25561	1.61	0.13813	1.614	0.20132	1.61		1.12497	0.04022	1.13489	0.14819	1.14491	0.11907	1.1349	0.13511	1.1249	0.13093	1.12989	0.13
0.14364	1.609	0.1371	1.609	0.25589	1.61	0.1386	1.614	0.202	1.61		1.12597	0.04044	1.13589	0.14867	1.14591	0.11956	1.1359	0.13556	1.1259	0.13148	1.13089	0.13155
0.14394	1.609	0.13768	1.609	0.25644	1.61	0.13907	1.614	0.20269	1.61		1.12697	0.04059	1.13689	0.14889	1.14691	0.11989	1.1369	0.13604	1.1269	0.1317	1.13189	0.1319
0.14455	1.61	0.13826	1.61	0.257	1.61	0.13954	1.614	0.20337	1.611		1.12797	0.04074	1.13789	0.149	1.14791	0.12022	1.1379	0.13615	1.1279	0.13226	1.13289	0.1325
0.14515	1.61	0.13855	1.61	0.25728	1.61	0.14001	1.614	0.20405	1.611		1.12897	0.04093	1.13889	0.14933	1.14891	0.12067	1.1389	0.13659	1.1289	0.13263	1.13388	0.13389
0.14545	1.61	0.13913	1.61	0.25783	1.61	0.14047	1.614	0.20473	1.611		1.12997	0.04104	1.13989	0.14944	1.14991	0.12089	1.1399	0.13693	1.1299	0.13296	1.13488	0.13384
0.14606	1.61	0.13942	1.61	0.25811	1.61	0.14094	1.614	0.20542	1.61		1.13097	0.04119	1.14089	0.14956	1.15091	0.12126	1.1409	0.13715	1.1309	0.1333	1.13588	0.13464
0.14636	1.61	0.14	1.61	0.25867	1.61	0.14141	1.614	0.2061	1.61		1.13197	0.04141	1.14189	0.14989	1.15191	0.1217	1.1419	0.13752	1.1319	0.13385	1.13688	0.13564
0.14697	1.61	0.14058	1.61	0.25922	1.61	0.14188	1.614	0.20678	1.61		1.13297	0.04144	1.14289	0.15	1.15291	0.12193	1.1429	0.13785	1.1329	0.13422	1.13788	0.13629
0.14758	1.61	0.14087	1.61	0.2595	1.61	0.14235	1.614	0.20746	1.61		1.13397	0.04163	1.14389	0.15037	1.15391	0.12248	1.1439	0.1383	1.1339	0.13478	1.13888	0.13733
0.14788	1.609	0.14145	1.61	0.26006	1.61	0.14282	1.614	0.20815	1.61		1.13497	0.04181	1.14489	0.15059	1.15491	0.12285	1.1449	0.13863	1.1349	0.13522	1.13988	0.13798
0.14848	1.61	0.14174	1.61	0.26033	1.61	0.14328	1.614	0.20883	1.61		1.13597	0.04189	1.14589	0.1507	1.15591	0.12307	1.14589	0.13889	1.1359	0.13556	1.14088	0.13868
0.14879	1.609	0.14232	1.61	0.26089	1.61	0.14375	1.614	0.20951	1.61		1.13697	0.04211	1.14689	0.15093	1.15691	0.12352	1.14689	0.13933	1.1369	0.13615	1.14188	0.13963
0.14939	1.609	0.1429	1.61	0.26144	1.61	0.14422	1.614	0.21019	1.61		1.13797	0.04226	1.14789	0.15126	1.15791	0.12385	1.14789	0.13956	1.1379	0.13648	1.14288	0.14032
0.15	1.61	0.14319	1.61	0.26172	1.61	0.14469	1.614	0.21088	1.611		1.13897	0.04233	1.14889	0.15126	1.15891	0.12419	1.14889	0.13989	1.1389	0.13693	1.14388	0.14097
0.1503	1.61	0.14377	1.61	0.26228	1.61	0.14516	1.614	0.21156	1.61		1.13997	0.04252	1.14989	0.1517	1.15991	0.12478	1.14989	0.14022	1.1399	0.13752	1.14488	0.14217
0.15091	1.609	0.14406	1.61	0.26256	1.61	0.14562	1.614	0.21224	1.61		1.14097	0.04263	1.15089	0.1517	1.16091	0.125	1.15089	0.14048	1.1409	0.13785	1.14588	0.14257
0.15121	1.61	0.14464	1.61	0.26311	1.61	0.14609	1.614	0.21292	1.61		1.14197	0.04285	1.15188	0.15219	1.16191	0.12556	1.15189	0.14104	1.1419	0.13852	1.14688	0.14367
0.15182	1.61	0.14522	1.61	0.26367	1.61	0.14656	1.614	0.21361	1.61		1.14297	0.043	1.15288	0.1523	1.1629	0.12578	1.15289	0.14126	1.14289	0.13889	1.14787	0.14431
0.15242	1.61	0.14551	1.61	0.26394	1.61	0.14703	1.614	0.21429	1.611		1.14397	0.04304	1.15388	0.1523	1.1639	0.12615	1.15389	0.14159	1.14389	0.13922	1.14887	0.14491
0.15273	1.61	0.14609	1.61	0.2645	1.61	0.1475	1.614	0.21497	1.61		1.14497	0.04319	1.15488	0.15274	1.1649	0.12659	1.15489	0.14193	1.14489	0.13978	1.14987	0.14591
0.15333	1.61	0.14638	1.61	0.26478	1.61	0.14797	1.614	0.21565	1.61		1.14597	0.04333	1.15588	0.15285	1.1659	0.12693	1.15589	0.1423	1.14589	0.14011	1.15087	0.14641
0.15364	1.609	0.14696	1.61	0.26533	1.61	0.14843	1.614	0.21634	1.61		1.14697	0.04348	1.15688	0.15307	1.1669	0.12737	1.15689	0.14263	1.14689	0.14048	1.15187	0.14716
0.15424	1.609	0.14754	1.61	0.26589	1.61	0.1489	1.614	0.21702	1.609		1.14797	0.04359	1.15788	0.15344	1.1679	0.12785	1.15789	0.14307	1.14789	0.14093	1.15287	0.1481
0.15485	1.609	0.14783	1.61	0.26617	1.61	0.14937	1.614	0.2177	1.609		1.14897	0.0437	1.15888	0.15356	1.1689	0.12819	1.15889	0.14319	1.14889	0.14115	1.15387	0.1487
0.15515	1.609	0.14841	1.61	0.26672	1.61	0.14984	1.614	0.21838	1.609		1.14997	0.04389	1.15988	0.15378	1.1699	0.12863	1.15989	0.14378	1.14989	0.1417	1.15487	0.1496
0.15576	1.609	0.1487	1.61	0.267	1.61	0.15031	1.614	0.21907	1.609		1.15097	0.04396	1.16088	0.15411	1.1709	0.12896	1.16089	0.144	1.15089	0.14219	1.15587	0.15025
0.15606	1.609	0.14928	1.61	0.26756	1.61	0.15078	1.614	0.21975	1.609		1.15197	0.04415	1.16188	0.15411	1.1719	0.12933	1.16189	0.14433	1.15189	0.14252	1.15687	0.15115
0.15667	1.609	0.14986	1.61	0.26811	1.61	0.15124	1.614	0.22043	1.609		1.15297	0.0443	1.16288	0.15444	1.1729	0.12989	1.16289	0.14467	1.15289	0.14307	1.15787	0.15204
0.15727	1.609	0.15014	1.61	0.26839	1.61	0.15171	1.614	0.22111	1.609		1.15397	0.04444	1.16388	0.15478	1.1739	0.13033	1.16389	0.14511	1.15389	0.14363	1.15887	0.15299
0.15758	1.609	0.15072	1.61	0.26894	1.61	0.15218	1.614	0.2218	1.609		1.15497	0.04448	1.16488	0.15489	1.1749	0.13067	1.16489	0.14537	1.15489	0.14411	1.15987	0.15359
0.15818	1.609	0.15101	1.61	0.26922	1.61	0.15265	1.614	0.22248	1.61		1.15597	0.04463	1.16588	0.15526	1.1759	0.13115	1.16589	0.14581	1.15589	0.14467	1.16087	0.15439
0.15848	1.609	0.15159	1.61	0.26978	1.61	0.15312	1.614	0.22316	1.611		1.15697	0.04474	1.16688	0.15537	1.1769	0.13148	1.16689	0.14593	1.15689	0.14478	1.16187	0.15514
0.15909	1.609	0.15217	1.61	0.27033	1.61	0.15359	1.614	0.22384	1.61		1.15797	0.04481	1.16788	0.15559	1.1779	0.13204	1.16789	0.14648	1.15789	0.14548	1.16286	0.15618
0.1597	1.609	0.15246	1.61	0.27061	1.61	0.15405	1.614	0.22453	1.61		1.15897	0.04493	1.16888	0.15581	1.1789	0.13226	1.16889	0.1467	1.15889	0.1457	1.16386	0.15668
0.16	1.61	0.15304	1.61	0.27117	1.61	0.15452	1.614	0.22521	1.61		1.15997	0.04507	1.16988	0.15604	1.1799	0.13263	1.16989	0.14707	1.15989	0.14604	1.16486	0.15773
0.16061	1.61	0.15333	1.61	0.27144	1.61	0.15499	1.614	0.22589	1.61		1.16097	0.04522	1.17088	0.15637	1.1809	0.13319	1.17089	0.14752	1.16089	0.14659	1.16586	0.15848
0.16091	1.609	0.15391	1.61	0.272	1.61	0.15546	1.614	0.22657	1.61		1.16197	0.0453	1.17188	0.15659	1.1819	0.13352	1.17189	0.14785	1.16189	0.14696	1.16686	0.15927
0.16152	1.609	0.15449	1.61	0.27256	1.61	0.15593	1.614	0.22726	1.61		1.16297	0.04533	1.17288	0.15674	1.1829	0.13385	1.17289	0.14807	1.16289	0.14741	1.16786	0.16002
0.16212	1.609	0.15478	1.61	0.27283	1.61	0.15639	1.614	0.22794	1.61		1.16397	0.04556	1.17388	0.15696	1.1839	0.13433	1.17389	0.14852	1.16389	0.14796	1.16886	0.16097
0.16242	1.609	0.15536	1.61	0.27339	1.61	0.15686	1.614	0.22862	1.61		1.16497	0.04563	1.17488	0.15707	1.1849	0.13478	1.17489	0.14878	1.16489	0.14807	1.16986	0.16142
0.16303	1.609	0.15565	1.61	0.27367	1.61	0.15733	1.614	0.2293	1.609		1.16597	0.04581	1.17588	0.15752	1.1859	0.13533	1.17589	0.14922	1.16589	0.14878	1.17086	0.16262
0.16333	1.609	0.15623	1.61	0.27422	1.61	0.1578	1.614	0.22999	1.609		1.16697	0.04589	1.17688	0.15763	1.1869	0.1357	1.17689	0.14956	1.16689	0.14922	1.17186	0.16326
0.16394	1.609	0.15681	1.61	0.27478	1.61	0.15827	1.614	0.23067	1.609		1.16797	0.04593	1.17788	0.15774	1.1879	0.13604	1.17789	0.14989	1.16789	0.14967	1.17286	0.16401
0.16455	1.608	0.1571	1.61	0.27506	1.61	0.15874	1.614	0.23135	1.609		1.16897	0.04611	1.17888	0.15819	1.1889	0.13659	1.17889	0.15037	1.16889	0.15037	1.17386	0.16506
0.16485	1.609	0.15768	1.61	0.27561	1.61	0.1592	1.614	0.23203	1.609		1.16997	0.04622	1.17988	0.15844	1.1899	0.13704	1.17989	0.15059	1.16989	0.1507	1.17486	0.16571
0.16545	1.609	0.15797	1.61	0.27589	1.61	0.15967	1.614	0.23271	1.609		1.17097	0.0463	1.18088	0.15856	1.1909	0.13752	1.18089	0.15081	1.17089	0.15115	1.17586	0.1666
0.16576	1.608	0.15855	1.61	0.27644	1.61	0.16014	1.614	0.2334	1.608		1.17197	0.04644	1.18188	0.15889	1.1919	0.13796	1.18189	0.15137	1.17189	0.15148	1.17685	0.16755
0.16636	1.609	0.15913	1.61	0.277	1.61	0.16061	1.614	0.23408	1.609		1.17297	0.04648	1.18288	0.159	1.1929	0.1383	1.18289	0.1517	1.17289	0.15207	1.17785	0.168
0.16697	1.608	0.15942	1.61	0.27728	1.61	0.16108	1.614	0.23476	1.608		1.17397	0.04667	1.18388	0.15922	1.19389	0.13889	1.18388	0.15219	1.17388	0.15252	1.17885	0.1692
0.16727	1.609	0.16	1.61	0.27783	1.61	0.16155	1.614	0.23544	1.608		1.17497	0.04678	1.18488	0.15944	1.19489	0.13922	1.18488	0.15241	1.17488	0.15274	1.17985	0.16985
0.16788	1.609	0.16029	1.61	0.27811	1.61	0.16213	1.614	0.23613	1.608		1.17597	0.04681	1.18588	0.15967	1.19589	0.13967	1.18588	0.15274	1.17588	0.15307	1.18085	0.17074
0.16818	1.609	0.16087	1.61	0.27867	1.61	0.16242	1.614	0.23681	1.608		1.17697	0.04696	1.18688	0.16004	1.19689	0.14022	1.18688	0.15319	1.17688	0.15389	1.18185	0.17184
0.16879	1.608	0.16145	1.61	0.27922	1.61	0.16301	1.614	0.23749	1.608		1.17797	0.04707	1.18788	0.16015	1.19789	0.1407	1.18788	0.15356	1.17788	0.15422	1.18285	0.17229
0.16939	1.609	0.16174	1.61	0.2795	1.61	0.1633	1.614	0.23817	1.608		1.17897	0.04715	1.18888	0.16037	1.19889	0.14104	1.18888	0.154	1.17888	0.15467	1.18385	0.17319
0.1697	1.609	0.16232	1.61	0.28006	1.61	0.16389	1.614	0.23886	1.608		1.17997	0.0473	1.18988	0.16081	1.19989	0.14159	1.18988	0.15433	1.17988	0.15515	1.18485	0.17428
0.1703	1.609	0.16261	1.61	0.28033	1.61	0.16447	1.613	0.23954	1.608		1.18097	0.04733	1.19088	0.16081	1.20089	0.14193	1.19088	0.15456	1.18088	0.15537	1.18585	0.17488
0.17061	1.609	0.16319	1.61	0.28089	1.61	0.16476	1.613	0.24022	1.608		1.18197	0.04744	1.19188	0.16126	1.20189	0.14252	1.19188	0.15504	1.18188	0.15593	1.18685	0.17613
0.17121	1.609	0.16377	1.61	0.28144	1.61	0.16535	1.614	0.2409	1.608		1.18297	0.04759	1.19288	0.16137	1.20289	0.14296	1.19288	0.15548	1.18288	0.15659	1.18785	0.17658
0.17182	1.61	0.16406	1.609	0.28172	1.61	0.16564	1.614	0.24159	1.611		1.18397	0.04763	1.19388	0.16163	1.20389	0.14341	1.19388	0.15581	1.18388	0.15685	1.18885	0.17748
0.17212	1.609	0.16464	1.61	0.28228	1.61	0.16623	1.613	0.24227	1.612		1.18497	0.04781	1.19488	0.16196	1.20489	0.144	1.19488	0.15637	1.18488	0.1573	1.18985	0.17872
0.17273	1.609	0.16493	1.609	0.28256	1.61	0.16681	1.613	0.24295	1.611		1.18597	0.04785	1.19588	0.16207	1.20589	0.14444	1.19588	0.15659	1.18588	0.15763	1.19084	0.17947
0.17303	1.609	0.16551	1.61	0.28311	1.61	0.16711	1.613	0.24363	1.611		1.18697	0.04793	1.19688	0.1623	1.20689	0.14489	1.19688	0.15696	1.18688	0.15785	1.19184	0.18022
0.17364	1.609	0.16609	1.61	0.28367	1.61	0.16769	1.613	0.24432	1.611		1.18797	0.04811	1.19788	0.16263	1.20789	0.14548	1.19788	0.15741	1.18788	0.15833	1.19284	0.18132
0.17424	1.609	0.16638	1.61	0.28394	1.61	0.16798	1.613	0.245	1.611		1.18897	0.04815	1.19888	0.16274	1.20889	0.14593	1.19888	0.15774	1.18888	0.15867	1.19384	0.18191
0.17455	1.609	0.16696	1.61	0.2845	1.61	0.16857	1.613	0.24568	1.612		1.18997	0.04826	1.19988	0.16307	1.20989	0.14648	1.19988	0.15833	1.18988	0.15911	1.19484	0.18316
0.17515	1.609	0.16725	1.61	0.28478	1.61	0.16915	1.613	0.24636	1.611		1.19097	0.04837	1.20088	0.16344	1.21089	0.14681	1.20088	0.15867	1.19088	0.15967	1.19584	0.18391
0.17545	1.609	0.16783	1.61	0.28533	1.61	0.16945	1.613	0.24705	1.611		1.19197	0.04841	1.20188	0.16344	1.21189	0.1473	1.20188	0.159	1.19188	0.16015	1.19684	0.18466
0.17606	1.609	0.16841	1.609	0.28589	1.61	0.17003	1.613	0.24773	1.611		1.19297	0.04852	1.20288	0.16378	1.21289	0.14785	1.20288	0.15956	1.19288	0.1607	1.19784	0.1859
0.17667	1.609	0.1687	1.61	0.28617	1.61	0.17032	1.613	0.24841	1.611		1.19397	0.04863	1.20388	0.164	1.21389	0.1483	1.20388	0.15978	1.19388	0.16104	1.19884	0.1865
0.17697	1.609	0.16928	1.609	0.28672	1.61	0.17091	1.614	0.24909	1.611		1.19497	0.0487	1.20488	0.16411	1.21489	0.14889	1.20488	0.16026	1.19488	0.16163	1.19984	0.1876
0.17758	1.609	0.16957	1.609	0.287	1.61	0.1715	1.613	0.24978	1.611		1.19597	0.04881	1.20588	0.16456	1.21589	0.14944	1.20588	0.1607	1.19588	0.1623	1.20084	0.18865
0.17788	1.609	0.17014	1.61	0.28756	1.61	0.17179	1.613	0.25046	1.611		1.19697	0.04881	1.20688	0.16467	1.21689	0.14978	1.20688	0.16115	1.19688	0.16274	1.20184	0.18944
0.17848	1.609	0.17072	1.61	0.28811	1.61	0.17237	1.614	0.25114	1.611		1.19797	0.04904	1.20788	0.16504	1.21789	0.15048	1.20788	0.16163	1.19788	0.16322	1.20284	0.19049
0.17909	1.609	0.17101	1.61	0.28839	1.61	0.17267	1.613	0.25182	1.611		1.19896	0.04911	1.20887	0.16537	1.21889	0.15093	1.20888	0.16196	1.19888	0.16367	1.20383	0.19159
0.17939	1.609	0.17159	1.61	0.28894	1.61	0.17325	1.614	0.25251	1.61		1.19996	0.04915	1.20987	0.16548	1.21989	0.15137	1.20988	0.16241	1.19988	0.16411	1.20483	0.19219
0.18	1.609	0.17188	1.61	0.28922	1.61	0.17384	1.614	0.25319	1.61		1.20096	0.04922	1.21087	0.16581	1.22089	0.15207	1.21088	0.16296	1.20088	0.16493	1.20583	0.19338
0.1803	1.609	0.17246	1.61	0.28978	1.61	0.17413	1.613	0.25387	1.61		1.20196	0.04937	1.21187	0.16604	1.22188	0.15252	1.21188	0.16344	1.20188	0.16526	1.20683	0.19433
0.18091	1.609	0.17304	1.61	0.29033	1.61	0.17471	1.613	0.25455	1.61		1.20296	0.04941	1.21287	0.16615	1.22288	0.15296	1.21288	0.16367	1.20288	0.16526	1.20783	0.19508
0.18152	1.609	0.17333	1.61	0.29061	1.61	0.17501	1.613	0.25524	1.61		1.20396	0.04952	1.21387	0.16663	1.22388	0.15367	1.21388	0.16422	1.20388	0.16526	1.20883	0.19647
0.18182	1.61	0.17391	1.61	0.29117	1.61	0.17559	1.613	0.25592	1.61		1.20496	0.04963	1.21487	0.16685	1.22488	0.15411	1.21488	0.16467	1.20487	0.16537	1.20983	0.19722
0.18242	1.609	0.1742	1.61	0.29144	1.61	0.17618	1.613	0.2566	1.611		1.20596	0.0497	1.21587	0.16719	1.22588	0.15478	1.21587	0.16537	1.20587	0.16581	1.21083	0.19862
0.18273	1.609	0.17478	1.61	0.292	1.61	0.17647	1.614	0.25728	1.61		1.20696	0.04985	1.21687	0.1673	1.22688	0.15526	1.21687	0.16559	1.20687	0.16548	1.21183	0.19937
0.18333	1.609	0.17536	1.61	0.29256	1.61	0.17706	1.613	0.25797	1.61		1.20796	0.04978	1.21787	0.16741	1.22788	0.1557	1.21787	0.16604	1.20787	0.16537	1.21283	0.20031
0.18394	1.609	0.17565	1.61	0.29283	1.61	0.17735	1.613	0.25865	1.61		1.20896	0.04996	1.21887	0.16785	1.22888	0.15648	1.21887	0.16663	1.20887	0.16581	1.21383	0.20151
0.18424	1.609	0.17623	1.61	0.29339	1.61	0.17793	1.613	0.25933	1.61		1.20996	0.05	1.21987	0.16811	1.22988	0.15685	1.21987	0.16696	1.20987	0.16615	1.21482	0.20261
0.18485	1.609	0.17652	1.61	0.29367	1.61	0.17852	1.614	0.26001	1.61		1.21096	0.05007	1.22087	0.16833	1.23088	0.15741	1.22087	0.16741	1.21087	0.16652	1.21582	0.20351
0.18515	1.609	0.1771	1.61	0.29422	1.61	0.17881	1.614	0.2607	1.61		1.21196	0.05022	1.22187	0.16867	1.23188	0.15807	1.22187	0.16811	1.21187	0.16719	1.21682	0.2046
0.18576	1.609	0.17768	1.61	0.29478	1.61	0.1794	1.613	0.26138	1.61		1.21296	0.05022	1.22287	0.16878	1.23288	0.15856	1.22287	0.16844	1.21287	0.16763	1.21782	0.2052
0.18636	1.61	0.17797	1.61	0.29506	1.61	0.17969	1.613	0.26206	1.61		1.21396	0.05033	1.22387	0.16922	1.23388	0.15922	1.22387	0.16911	1.21387	0.16833	1.21882	0.2066
0.18667	1.609	0.17855	1.61	0.29561	1.61	0.18028	1.613	0.26274	1.61		1.21496	0.05048	1.22487	0.16944	1.23488	0.15978	1.22487	0.16956	1.21487	0.169	1.21982	0.20764
0.18727	1.609	0.17884	1.61	0.29589	1.61	0.18086	1.614	0.26343	1.61		1.21596	0.05048	1.22587	0.16956	1.23588	0.16026	1.22587	0.16993	1.21587	0.16944	1.22082	0.20904
0.18758	1.609	0.17942	1.61	0.29644	1.61	0.18115	1.614	0.26411	1.61		1.21696	0.05063	1.22687	0.16993	1.23688	0.16093	1.22687	0.17059	1.21687	0.17015	1.22182	0.20994
0.18818	1.61	0.18	1.61	0.297	1.61	0.18174	1.614	0.26479	1.61		1.21796	0.05074	1.22787	0.17015	1.23788	0.16163	1.22787	0.17104	1.21787	0.17093	1.22282	0.21104
0.18879	1.61	0.18029	1.61	0.29728	1.61	0.18203	1.614	0.26547	1.61		1.21896	0.05074	1.22887	0.17037	1.23888	0.16207	1.22887	0.1713	1.21887	0.17163	1.22382	0.21178
0.18909	1.61	0.18087	1.61	0.29783	1.61	0.18262	1.613	0.26615	1.609		1.21996	0.05085	1.22987	0.17081	1.23988	0.16274	1.22987	0.17207	1.21987	0.17219	1.22482	0.21318
0.1897	1.608	0.18116	1.61	0.29811	1.61	0.1832	1.614	0.26684	1.61		1.22096	0.05089	1.23087	0.17093	1.24088	0.16307	1.23087	0.17241	1.22087	0.17263	1.22581	0.21393
0.19	1.609	0.18174	1.61	0.29867	1.61	0.18349	1.614	0.26752	1.61		1.22196	0.05107	1.23187	0.1713	1.24188	0.16389	1.23187	0.17322	1.22187	0.17367	1.22681	0.21547
0.19061	1.609	0.18232	1.61	0.29922	1.61	0.18408	1.614	0.2682	1.61		1.22296	0.05111	1.23287	0.17152	1.24288	0.16444	1.23287	0.17367	1.22287	0.17422	1.22781	0.21652
0.19121	1.609	0.18261	1.61	0.2995	1.61	0.18437	1.613	0.26888	1.61		1.22396	0.05119	1.23387	0.17174	1.24388	0.16504	1.23387	0.17422	1.22387	0.17504	1.22881	0.21762
0.19152	1.609	0.18319	1.61	0.30006	1.61	0.18496	1.614	0.26957	1.61		1.22496	0.05133	1.23487	0.17207	1.24487	0.1657	1.23487	0.17481	1.22487	0.17581	1.22981	0.21881
0.19212	1.61	0.18348	1.61	0.30033	1.61	0.18554	1.613	0.27025	1.61		1.22596	0.05137	1.23587	0.1723	1.24587	0.16615	1.23587	0.17526	1.22587	0.1763	1.23081	0.21976
0.19242	1.609	0.18406	1.61	0.30089	1.61	0.18584	1.614	0.27093	1.61		1.22696	0.05141	1.23687	0.17252	1.24687	0.16685	1.23687	0.17581	1.22687	0.17707	1.23181	0.22081
0.19303	1.61	0.18464	1.61	0.30144	1.61	0.18642	1.613	0.27161	1.61		1.22796	0.05156	1.23787	0.173	1.24787	0.16752	1.23787	0.17652	1.22787	0.17789	1.23281	0.22236
0.19364	1.61	0.18493	1.61	0.30172	1.61	0.18671	1.613	0.2723	1.61		1.22896	0.05159	1.23887	0.17311	1.24887	0.168	1.23887	0.17696	1.22887	0.17856	1.23381	0.2234
0.19394	1.61	0.18551	1.61	0.30228	1.61	0.1873	1.613	0.27298	1.609		1.22996	0.05178	1.23987	0.17356	1.24987	0.16878	1.23987	0.17752	1.22986	0.17948	1.23481	0.2248
0.19455	1.61	0.1858	1.61	0.30256	1.61	0.18788	1.613	0.27366	1.609		1.23096	0.05185	1.24087	0.17389	1.25087	0.16933	1.24087	0.17811	1.23086	0.18015	1.2358	0.226
0.19485	1.609	0.18638	1.61	0.30311	1.61	0.18818	1.613	0.27434	1.609		1.23196	0.05185	1.24187	0.174	1.25187	0.16993	1.24186	0.17867	1.23186	0.1807	1.2368	0.22694
0.19545	1.61	0.18696	1.61	0.30367	1.61	0.18876	1.613	0.27503	1.609		1.23296	0.05204	1.24287	0.17433	1.25287	0.17059	1.24286	0.17937	1.23286	0.18163	1.2378	0.22849
0.19606	1.609	0.18725	1.61	0.30394	1.61	0.18905	1.613	0.27571	1.609		1.23396	0.05211	1.24387	0.1747	1.25387	0.17115	1.24386	0.17993	1.23386	0.1823	1.2388	0.22939
0.19636	1.609	0.18783	1.61	0.3045	1.61	0.18964	1.613	0.27639	1.61		1.23496	0.05222	1.24487	0.17493	1.25487	0.17185	1.24486	0.18048	1.23486	0.183	1.2398	0.23063
0.19697	1.609	0.18812	1.61	0.30478	1.61	0.19023	1.613	0.27707	1.61		1.23596	0.0523	1.24587	0.17526	1.25587	0.17252	1.24586	0.18119	1.23586	0.18389	1.2408	0.23198
0.19727	1.609	0.1887	1.61	0.30533	1.61	0.19052	1.613	0.27776	1.61		1.23696	0.05237	1.24687	0.17548	1.25687	0.17311	1.24686	0.18174	1.23686	0.18459	1.2418	0.23323
0.19788	1.61	0.18928	1.61	0.30589	1.61	0.1911	1.613	0.27844	1.61		1.23796	0.05248	1.24787	0.17593	1.25787	0.17389	1.24786	0.18256	1.23786	0.18548	1.2428	0.23472
0.19848	1.61	0.18957	1.61	0.30617	1.61	0.1914	1.613	0.27912	1.61		1.23896	0.05259	1.24887	0.17619	1.25887	0.17459	1.24886	0.18311	1.23886	0.18619	1.2438	0.23597
0.19879	1.61	0.19014	1.611	0.30672	1.61	0.19198	1.613	0.2798	1.61		1.23996	0.05263	1.24987	0.17641	1.25987	0.17515	1.24986	0.18356	1.23986	0.18685	1.24479	0.23722
0.19939	1.61	0.19043	1.61	0.307	1.609	0.19257	1.613	0.28049	1.61		1.24096	0.05278	1.25087	0.17685	1.26087	0.17593	1.25086	0.18437	1.24086	0.18789	1.24579	0.23856
0.1997	1.61	0.19101	1.61	0.30756	1.61	0.19286	1.613	0.28117	1.61		1.24196	0.05281	1.25187	0.17707	1.26187	0.17652	1.25186	0.18504	1.24186	0.18867	1.24679	0.23981
0.2003	1.61	0.19159	1.609	0.30811	1.61	0.19344	1.613	0.28185	1.61		1.24296	0.05293	1.25287	0.1773	1.26287	0.1773	1.25286	0.18559	1.24286	0.18937	1.24779	0.24101
0.20091	1.61	0.19188	1.61	0.30839	1.61	0.19374	1.613	0.28253	1.61		1.24396	0.05315	1.25387	0.17778	1.26387	0.178	1.25386	0.18641	1.24386	0.19015	1.24879	0.24255
0.20121	1.609	0.19246	1.61	0.30894	1.61	0.19432	1.613	0.28322	1.61		1.24496	0.05315	1.25487	0.17789	1.26487	0.17856	1.25486	0.18685	1.24486	0.19085	1.24979	0.24365
0.20182	1.609	0.19275	1.609	0.30922	1.61	0.19491	1.613	0.2839	1.61		1.24596	0.05326	1.25587	0.17844	1.26586	0.17937	1.25586	0.18767	1.24585	0.19196	1.25079	0.24529
0.20212	1.609	0.19333	1.609	0.30978	1.61	0.1952	1.613	0.28458	1.61		1.24696	0.05333	1.25686	0.17867	1.26686	0.18004	1.25686	0.18822	1.24685	0.19267	1.25179	0.24654
0.20273	1.609	0.19391	1.61	0.31033	1.61	0.19579	1.613	0.28526	1.609		1.24796	0.05341	1.25786	0.17889	1.26786	0.18059	1.25786	0.18878	1.24785	0.19344	1.25279	0.24774
0.20333	1.609	0.1942	1.61	0.31061	1.61	0.19608	1.613	0.28595	1.609		1.24896	0.05359	1.25886	0.17922	1.26886	0.18152	1.25886	0.1897	1.24885	0.19448	1.25378	0.24943
0.20364	1.609	0.19478	1.61	0.31117	1.61	0.19666	1.613	0.28663	1.609		1.24996	0.05374	1.25986	0.17959	1.26986	0.18219	1.25986	0.19037	1.24985	0.19526	1.25478	0.25083
0.20424	1.609	0.19507	1.61	0.31144	1.61	0.19725	1.613	0.28731	1.609		1.25096	0.05374	1.26086	0.17981	1.27086	0.18289	1.26086	0.19107	1.25085	0.19607	1.25578	0.25203
0.20455	1.61	0.19565	1.61	0.312	1.61	0.19754	1.613	0.28799	1.609		1.25196	0.05393	1.26186	0.18037	1.27186	0.18356	1.26185	0.19185	1.25185	0.19722	1.25678	0.25372
0.20515	1.609	0.19623	1.61	0.31256	1.61	0.19813	1.613	0.28868	1.608		1.25296	0.05393	1.26286	0.18059	1.27286	0.18426	1.26285	0.19256	1.25285	0.19778	1.25778	0.25482
0.20576	1.609	0.19652	1.61	0.31283	1.61	0.19842	1.613	0.28936	1.608		1.25396	0.05415	1.26386	0.18107	1.27386	0.18515	1.26385	0.19344	1.25385	0.19904	1.25878	0.25661
0.20606	1.609	0.1971	1.609	0.31339	1.61	0.199	1.613	0.29004	1.608		1.25496	0.0543	1.26486	0.18141	1.27486	0.1857	1.26485	0.19404	1.25485	0.1997	1.25978	0.25786
0.20667	1.609	0.19739	1.609	0.31367	1.61	0.19959	1.613	0.29072	1.608		1.25596	0.05444	1.26586	0.18174	1.27586	0.18652	1.26585	0.19481	1.25585	0.20074	1.26078	0.25956
0.20697	1.609	0.19797	1.61	0.31422	1.61	0.19988	1.613	0.29141	1.608		1.25696	0.05452	1.26686	0.18207	1.27686	0.1873	1.26685	0.19574	1.25685	0.20185	1.26177	0.26125
0.20758	1.609	0.19855	1.61	0.31478	1.61	0.20047	1.613	0.29209	1.608		1.25796	0.05463	1.26786	0.18241	1.27786	0.188	1.26785	0.19641	1.25785	0.20256	1.26277	0.2626
0.20818	1.609	0.19884	1.61	0.31506	1.61	0.20076	1.613	0.29277	1.608		1.25896	0.0547	1.26886	0.18256	1.27886	0.18878	1.26885	0.19711	1.25885	0.20344	1.26377	0.26414
0.20848	1.609	0.19942	1.61	0.31561	1.61	0.20135	1.613	0.29345	1.611		1.25996	0.05489	1.26986	0.18322	1.27986	0.18959	1.26985	0.198	1.25985	0.20437	1.26477	0.26569
0.20909	1.609	0.19971	1.61	0.31589	1.61	0.20193	1.613	0.29414	1.61		1.26096	0.05493	1.27086	0.18333	1.28086	0.19026	1.27085	0.19856	1.26084	0.2053	1.26577	0.26689
0.20939	1.61	0.20029	1.61	0.31644	1.61	0.20222	1.613	0.29482	1.61		1.26196	0.05511	1.27186	0.18389	1.28186	0.19119	1.27185	0.19959	1.26184	0.20652	1.26677	0.26888
0.21	1.609	0.20087	1.61	0.317	1.61	0.20281	1.613	0.2955	1.61		1.26296	0.05522	1.27286	0.18437	1.28285	0.19185	1.27285	0.20041	1.26284	0.20744	1.26777	0.27028
0.21061	1.61	0.20116	1.61	0.31728	1.61	0.2031	1.613	0.29618	1.61		1.26396	0.05533	1.27386	0.18448	1.28385	0.19256	1.27385	0.20107	1.26384	0.20811	1.26876	0.27177
0.21091	1.609	0.20174	1.61	0.31783	1.61	0.20369	1.613	0.29687	1.61		1.26496	0.05548	1.27486	0.18504	1.28485	0.19344	1.27485	0.20211	1.26484	0.20926	1.26976	0.27347
0.21152	1.609	0.20203	1.61	0.31811	1.61	0.20427	1.613	0.29755	1.61		1.26596	0.05559	1.27586	0.18526	1.28585	0.19426	1.27585	0.20278	1.26584	0.21007	1.27076	0.27516
0.21182	1.61	0.20261	1.61	0.31867	1.61	0.20457	1.613	0.29823	1.61		1.26696	0.0557	1.27686	0.1857	1.28685	0.19504	1.27685	0.20344	1.26684	0.2113	1.27176	0.27671
0.21242	1.61	0.20319	1.61	0.31922	1.61	0.20515	1.613	0.29891	1.61		1.26796	0.05593	1.27786	0.18619	1.28785	0.19596	1.27785	0.20448	1.26784	0.21233	1.27276	0.27856
0.21303	1.609	0.20348	1.61	0.3195	1.61	0.20544	1.613	0.29959	1.609		1.26896	0.056	1.27886	0.18652	1.28885	0.19663	1.27884	0.20515	1.26884	0.213	1.27376	0.27975
0.21333	1.609	0.20406	1.61	0.32006	1.61	0.20603	1.613	0.30028	1.609		1.26996	0.05622	1.27986	0.18707	1.28985	0.19767	1.27984	0.2063	1.26984	0.21426	1.27476	0.2819
0.21394	1.609	0.20435	1.61	0.32033	1.61	0.20661	1.613	0.30096	1.609		1.27096	0.05637	1.28086	0.18744	1.29085	0.19833	1.28084	0.20722	1.27084	0.21541	1.27575	0.28329
0.21424	1.609	0.20493	1.61	0.32089	1.61	0.20691	1.613	0.30164	1.609		1.27196	0.05644	1.28186	0.18756	1.29185	0.19915	1.28184	0.20789	1.27184	0.2163	1.27675	0.28494
0.21485	1.609	0.20551	1.61	0.32144	1.61	0.20749	1.613	0.30232	1.609		1.27296	0.05667	1.28286	0.18822	1.29285	0.20015	1.28284	0.20893	1.27284	0.21744	1.27775	0.28678
0.21545	1.609	0.2058	1.61	0.32172	1.61	0.20778	1.613	0.30301	1.607		1.27396	0.05678	1.28386	0.18856	1.29385	0.20085	1.28384	0.2097	1.27383	0.21837	1.27875	0.28833
0.21576	1.61	0.20638	1.61	0.32228	1.61	0.20837	1.613	0.30369	1.608		1.27496	0.05689	1.28486	0.18904	1.29485	0.20174	1.28484	0.21074	1.27483	0.21948	1.27975	0.29017
0.21636	1.608	0.20667	1.61	0.32256	1.61	0.20896	1.613	0.30437	1.608		1.27596	0.05707	1.28586	0.18959	1.29585	0.20278	1.28584	0.21178	1.27583	0.22074	1.28075	0.29217
0.21667	1.608	0.20725	1.61	0.32311	1.61	0.20925	1.613	0.30505	1.608		1.27696	0.05722	1.28686	0.18981	1.29685	0.20344	1.28684	0.21244	1.27683	0.22167	1.28175	0.29337
0.21727	1.608	0.20783	1.61	0.32367	1.61	0.20983	1.613	0.30574	1.608		1.27796	0.05744	1.28786	0.19037	1.29785	0.20459	1.28784	0.21359	1.27783	0.22289	1.28274	0.29551
0.21788	1.608	0.20812	1.61	0.32394	1.61	0.21013	1.613	0.30642	1.611		1.27896	0.05759	1.28886	0.19085	1.29884	0.20541	1.28884	0.21437	1.27883	0.2237	1.28374	0.29735
0.21818	1.609	0.2087	1.61	0.3245	1.61	0.21071	1.613	0.3071	1.611		1.27996	0.0577	1.28986	0.19107	1.29984	0.2063	1.28984	0.21541	1.27983	0.22485	1.28474	0.29905
0.21879	1.609	0.20899	1.61	0.32478	1.61	0.2113	1.613	0.30778	1.611		1.28096	0.05789	1.29086	0.19174	1.30084	0.20722	1.29084	0.21656	1.28083	0.22619	1.28574	0.30105
0.21909	1.608	0.20957	1.61	0.32533	1.61	0.21159	1.613	0.30847	1.61		1.28196	0.05811	1.29185	0.19219	1.30184	0.20811	1.29184	0.21744	1.28183	0.22744	1.28674	0.30259
0.2197	1.608	0.21014	1.61	0.32589	1.61	0.21217	1.613	0.30915	1.61		1.28296	0.05826	1.29285	0.19244	1.30284	0.20904	1.29283	0.21837	1.28283	0.22837	1.28774	0.30439
0.2203	1.609	0.21043	1.61	0.32617	1.61	0.21247	1.613	0.30983	1.61		1.28396	0.05841	1.29385	0.19311	1.30384	0.21007	1.29383	0.21937	1.28383	0.22937	1.28873	0.30653
0.22061	1.609	0.21101	1.61	0.32672	1.61	0.21305	1.613	0.31051	1.61		1.28496	0.05852	1.29485	0.19344	1.30484	0.21074	1.29483	0.2203	1.28483	0.23041	1.28973	0.30823
0.22121	1.609	0.2113	1.61	0.327	1.61	0.21364	1.613	0.3112	1.61		1.28596	0.05878	1.29585	0.19415	1.30584	0.21189	1.29583	0.22144	1.28582	0.23189	1.29073	0.31052
0.22152	1.609	0.21188	1.61	0.32756	1.61	0.21393	1.613	0.31188	1.61		1.28696	0.059	1.29685	0.19448	1.30684	0.21267	1.29683	0.22244	1.28682	0.23304	1.29173	0.31207
0.22212	1.609	0.21246	1.61	0.32811	1.61	0.21452	1.613	0.31256	1.61		1.28796	0.05919	1.29785	0.19493	1.30784	0.2137	1.29783	0.22337	1.28782	0.23415	1.29273	0.31391
0.22273	1.609	0.21275	1.61	0.32839	1.61	0.21481	1.613	0.31324	1.61		1.28896	0.05937	1.29885	0.19552	1.30884	0.2147	1.29883	0.22463	1.28882	0.23541	1.29373	0.31605
0.22303	1.609	0.21333	1.61	0.32894	1.61	0.21539	1.613	0.31393	1.61		1.28996	0.05956	1.29985	0.19596	1.30984	0.21563	1.29983	0.22552	1.28982	0.23644	1.29472	0.3179
0.22364	1.609	0.21362	1.61	0.32922	1.609	0.21598	1.613	0.31461	1.609		1.29096	0.0597	1.30085	0.19652	1.31084	0.21656	1.30083	0.22656	1.29082	0.23759	1.29572	0.31955
0.22394	1.609	0.2142	1.61	0.32978	1.61	0.21627	1.613	0.31529	1.609		1.29196	0.05996	1.30185	0.19711	1.31184	0.21767	1.30183	0.22767	1.29182	0.23904	1.29672	0.32184
0.22455	1.609	0.21478	1.61	0.33033	1.61	0.21686	1.613	0.31597	1.609		1.29296	0.06004	1.30285	0.19744	1.31283	0.21837	1.30283	0.2287	1.29282	0.24019	1.29772	0.32339
0.22515	1.609	0.21507	1.61	0.33061	1.61	0.21715	1.613	0.31666	1.609		1.29396	0.06037	1.30385	0.19822	1.31383	0.21959	1.30383	0.22996	1.29382	0.24167	1.29872	0.32583
0.22545	1.609	0.21565	1.61	0.33117	1.61	0.21773	1.613	0.31734	1.611		1.29496	0.06059	1.30485	0.19856	1.31483	0.22052	1.30483	0.23096	1.29482	0.24259	1.29972	0.32782
0.22606	1.609	0.21594	1.61	0.33144	1.61	0.21832	1.613	0.31802	1.61		1.29596	0.0607	1.30585	0.19904	1.31583	0.22144	1.30582	0.23189	1.29582	0.24359	1.30071	0.32952
0.22636	1.609	0.21652	1.61	0.332	1.61	0.21861	1.613	0.3187	1.61		1.29696	0.06104	1.30685	0.1997	1.31683	0.22256	1.30682	0.23326	1.29681	0.24507	1.30171	0.33196
0.22697	1.609	0.2171	1.61	0.33256	1.61	0.2192	1.613	0.31939	1.611		1.29796	0.06119	1.30785	0.20015	1.31783	0.22348	1.30782	0.23415	1.29781	0.24633	1.30271	0.33366
0.22758	1.609	0.21739	1.61	0.33283	1.61	0.21949	1.613	0.32007	1.61		1.29896	0.06137	1.30885	0.20085	1.31883	0.22448	1.30882	0.23541	1.29881	0.24781	1.30371	0.33565
0.22788	1.609	0.21797	1.61	0.33339	1.61	0.22008	1.613	0.32075	1.61		1.29996	0.06159	1.30985	0.20152	1.31983	0.22552	1.30982	0.23656	1.29981	0.24896	1.30471	0.3378
0.22848	1.609	0.21826	1.61	0.33367	1.61	0.22066	1.613	0.32143	1.61		1.30096	0.06189	1.31085	0.202	1.32083	0.22656	1.31082	0.2377	1.30081	0.25019	1.30571	0.33994
0.22879	1.608	0.21884	1.61	0.33422	1.61	0.22095	1.613	0.32212	1.61		1.30196	0.06211	1.31185	0.20267	1.32183	0.22778	1.31182	0.23904	1.30181	0.25156	1.3067	0.34238
0.22939	1.609	0.21942	1.61	0.33478	1.61	0.22154	1.613	0.3228	1.61		1.30296	0.06233	1.31285	0.20322	1.32283	0.2287	1.31282	0.24019	1.30281	0.25281	1.3077	0.34423
0.23	1.609	0.21971	1.61	0.33506	1.61	0.22183	1.613	0.32348	1.61		1.30396	0.06252	1.31385	0.20381	1.32383	0.22963	1.31382	0.24122	1.30381	0.25419	1.3087	0.34622
0.2303	1.609	0.22029	1.609	0.33561	1.61	0.22242	1.613	0.32416	1.61		1.30496	0.06281	1.31485	0.20459	1.32483	0.23085	1.31482	0.24248	1.30481	0.25567	1.3097	0.34837
0.23091	1.609	0.22058	1.61	0.33589	1.61	0.223	1.613	0.32485	1.61		1.30596	0.063	1.31584	0.20504	1.32582	0.23189	1.31582	0.2437	1.30581	0.25678	1.3107	0.35036
0.23121	1.609	0.22116	1.609	0.33644	1.609	0.2233	1.613	0.32553	1.61		1.30695	0.06319	1.31684	0.20574	1.32682	0.23293	1.31681	0.24496	1.3068	0.25815	1.31169	0.35296
0.23182	1.61	0.22174	1.609	0.337	1.609	0.22388	1.613	0.32621	1.61		1.30795	0.06348	1.31784	0.20641	1.32782	0.23404	1.31781	0.24633	1.3078	0.25952	1.31269	0.35525
0.23242	1.609	0.22203	1.609	0.33728	1.61	0.22417	1.613	0.32689	1.61		1.30895	0.06363	1.31884	0.20689	1.32882	0.23507	1.31881	0.24737	1.3088	0.26067	1.31369	0.3571
0.23273	1.61	0.22261	1.61	0.33783	1.609	0.22476	1.613	0.32758	1.609		1.30995	0.064	1.31984	0.20778	1.32982	0.23633	1.31981	0.24881	1.3098	0.26237	1.31469	0.35954
0.23333	1.609	0.2229	1.61	0.33811	1.61	0.22534	1.613	0.32826	1.609		1.31095	0.06419	1.32084	0.20833	1.33082	0.23722	1.32081	0.24985	1.3108	0.26363	1.31569	0.36118
0.23364	1.609	0.22348	1.609	0.33867	1.61	0.22564	1.613	0.32894	1.609		1.31195	0.06433	1.32184	0.20904	1.33182	0.23837	1.32181	0.25122	1.3118	0.26496	1.31669	0.36333
0.23424	1.609	0.22406	1.609	0.33922	1.609	0.22622	1.613	0.32962	1.609		1.31295	0.06467	1.32284	0.20981	1.33282	0.23963	1.32281	0.2527	1.3128	0.26644	1.31768	0.36612
0.23485	1.609	0.22435	1.61	0.3395	1.61	0.22651	1.613	0.3303	1.609		1.31395	0.06493	1.32384	0.21052	1.33382	0.24074	1.32381	0.25396	1.3138	0.2677	1.31868	0.36812
0.23515	1.609	0.22493	1.61	0.34006	1.61	0.2271	1.613	0.33099	1.611		1.31495	0.06511	1.32484	0.21107	1.33482	0.24189	1.32481	0.25507	1.3148	0.26907	1.31968	0.37041
0.23576	1.609	0.22522	1.61	0.34033	1.61	0.22769	1.613	0.33167	1.611		1.31595	0.06533	1.32584	0.21189	1.33582	0.24304	1.32581	0.25644	1.3158	0.27067	1.32068	0.3727
0.23606	1.609	0.2258	1.61	0.34089	1.61	0.22798	1.613	0.33235	1.61		1.31695	0.06552	1.32684	0.21244	1.33682	0.24407	1.32681	0.25759	1.31679	0.2717	1.32168	0.3747
0.23667	1.609	0.22638	1.61	0.34144	1.609	0.22856	1.613	0.33303	1.61		1.31795	0.06581	1.32784	0.21348	1.33781	0.2453	1.3278	0.25919	1.31779	0.27352	1.32267	0.37729
0.23727	1.61	0.22667	1.609	0.34172	1.609	0.22886	1.613	0.33372	1.61		1.31895	0.06611	1.32884	0.21415	1.33881	0.24644	1.3288	0.26044	1.31879	0.27489	1.32367	0.37959
0.23758	1.61	0.22725	1.609	0.34228	1.61	0.22944	1.613	0.3344	1.61		1.31995	0.06626	1.32984	0.21459	1.33981	0.24759	1.3298	0.26178	1.31979	0.27622	1.32467	0.38173
0.23818	1.61	0.22754	1.61	0.34256	1.61	0.23003	1.613	0.33508	1.609		1.32095	0.06663	1.33084	0.21552	1.34081	0.24896	1.3308	0.26326	1.32079	0.27793	1.32567	0.38432
0.23848	1.61	0.22812	1.61	0.34311	1.609	0.23032	1.613	0.33576	1.61		1.32195	0.06678	1.33184	0.2163	1.34181	0.24996	1.3318	0.26463	1.32179	0.27907	1.32667	0.38632
0.23909	1.609	0.2287	1.61	0.34367	1.61	0.2309	1.613	0.33645	1.61		1.32295	0.067	1.33284	0.21689	1.34281	0.25111	1.3328	0.266	1.32279	0.28044	1.32766	0.38861
0.2397	1.61	0.22899	1.61	0.34394	1.61	0.2312	1.613	0.33713	1.609		1.32395	0.0673	1.33384	0.21789	1.34381	0.25248	1.3338	0.26737	1.32379	0.28193	1.32866	0.3912
0.24	1.609	0.22957	1.61	0.3445	1.61	0.23178	1.613	0.33781	1.609		1.32495	0.06752	1.33483	0.21859	1.34481	0.25359	1.3348	0.26874	1.32479	0.28319	1.32966	0.3932
0.24061	1.609	0.22986	1.61	0.34478	1.61	0.23237	1.613	0.33849	1.609		1.32595	0.06778	1.33583	0.21948	1.34581	0.25485	1.3358	0.27033	1.32578	0.28511	1.33066	0.39594
0.24091	1.61	0.23043	1.609	0.34533	1.61	0.23266	1.613	0.33918	1.609		1.32695	0.06804	1.33683	0.2203	1.34681	0.25611	1.33679	0.27181	1.32678	0.28681	1.33165	0.39843
0.24152	1.608	0.23101	1.61	0.34589	1.61	0.23325	1.613	0.33986	1.609		1.32795	0.06819	1.33783	0.22096	1.34781	0.25726	1.33779	0.27319	1.32778	0.28774	1.33265	0.40038
0.24212	1.609	0.2313	1.61	0.34617	1.61	0.23354	1.613	0.34054	1.609		1.32895	0.06848	1.33883	0.222	1.3488	0.25863	1.33879	0.27478	1.32878	0.28933	1.33365	0.40317
0.24242	1.609	0.23188	1.61	0.34672	1.609	0.23412	1.613	0.34122	1.609		1.32995	0.0687	1.33983	0.22256	1.3498	0.25985	1.33979	0.27611	1.32978	0.29078	1.33465	0.40517
0.24303	1.609	0.23217	1.61	0.347	1.61	0.23471	1.613	0.34191	1.608		1.33095	0.06885	1.34083	0.22337	1.3508	0.26111	1.34079	0.27759	1.33078	0.29237	1.33565	0.40731
0.24333	1.609	0.23275	1.61	0.34756	1.61	0.235	1.613	0.34259	1.608		1.33195	0.0693	1.34183	0.22448	1.3518	0.26248	1.34179	0.2793	1.33178	0.29407	1.33664	0.41005
0.24394	1.61	0.23333	1.61	0.34811	1.609	0.23559	1.613	0.34327	1.608		1.33295	0.06944	1.34283	0.2253	1.3528	0.26363	1.34279	0.28067	1.33278	0.29533	1.33764	0.41235
0.24455	1.609	0.23362	1.61	0.34839	1.609	0.23588	1.613	0.34395	1.608		1.33395	0.0697	1.34383	0.22619	1.3538	0.26511	1.34379	0.28237	1.33378	0.29704	1.33864	0.41509
0.24485	1.609	0.2342	1.61	0.34894	1.61	0.23646	1.613	0.34464	1.608		1.33495	0.07	1.34483	0.22689	1.3548	0.26611	1.34479	0.28374	1.33477	0.29841	1.33964	0.41738
0.24545	1.61	0.23449	1.61	0.34922	1.609	0.23705	1.613	0.34532	1.607		1.33595	0.07015	1.34583	0.22756	1.3558	0.26748	1.34578	0.28522	1.33577	0.29989	1.34064	0.41938
0.24576	1.609	0.23507	1.61	0.34978	1.61	0.23734	1.613	0.346	1.608		1.33695	0.07048	1.34683	0.2287	1.3568	0.26896	1.34678	0.28693	1.33677	0.30159	1.34163	0.42247
0.24636	1.61	0.23565	1.61	0.35033	1.609	0.23793	1.613	0.34668	1.607		1.33795	0.0707	1.34783	0.22963	1.3578	0.27011	1.34778	0.28841	1.33777	0.30307	1.34263	0.42447
0.24697	1.609	0.23594	1.61	0.35061	1.609	0.23822	1.613	0.34737	1.607		1.33895	0.07089	1.34883	0.23052	1.35879	0.27144	1.34878	0.29	1.33877	0.30467	1.34363	0.42691
0.24727	1.609	0.23652	1.61	0.35117	1.61	0.23881	1.613	0.34805	1.607		1.33995	0.07119	1.34983	0.23144	1.35979	0.27293	1.34978	0.2917	1.33977	0.30626	1.34463	0.4295
0.24788	1.61	0.23681	1.61	0.35144	1.61	0.23939	1.613	0.34873	1.607		1.34095	0.07133	1.35082	0.23222	1.36079	0.27396	1.35078	0.2933	1.34077	0.30763	1.34563	0.4318
0.24818	1.609	0.23739	1.61	0.352	1.609	0.23968	1.613	0.34941	1.607		1.34195	0.07167	1.35182	0.23326	1.36179	0.27556	1.35178	0.295	1.34177	0.30944	1.34662	0.43454
0.24879	1.61	0.23797	1.61	0.35256	1.609	0.24027	1.613	0.3501	1.607		1.34295	0.07196	1.35282	0.23426	1.36279	0.27693	1.35278	0.2967	1.34276	0.31093	1.34762	0.43683
0.24939	1.61	0.23826	1.61	0.35283	1.609	0.24056	1.613	0.35078	1.607		1.34395	0.07211	1.35382	0.23507	1.36379	0.27819	1.35377	0.29819	1.34376	0.31241	1.34862	0.43928
0.2497	1.61	0.23884	1.61	0.35339	1.61	0.24115	1.613	0.35146	1.607		1.34495	0.07244	1.35482	0.23622	1.36479	0.27978	1.35477	0.30011	1.34476	0.31411	1.34962	0.44207
0.2503	1.609	0.23913	1.61	0.35367	1.609	0.24173	1.613	0.35214	1.607		1.34595	0.0727	1.35582	0.237	1.36579	0.28111	1.35577	0.3017	1.34576	0.3157	1.35062	0.44421
0.25061	1.609	0.23971	1.61	0.35422	1.61	0.24203	1.613	0.35283	1.607		1.34695	0.073	1.35682	0.23804	1.36679	0.28259	1.35677	0.3033	1.34676	0.3173	1.35161	0.44681
0.25121	1.61	0.24029	1.61	0.35478	1.61	0.24261	1.613	0.35351	1.606		1.34795	0.07326	1.35782	0.23919	1.36779	0.28419	1.35777	0.30522	1.34776	0.31911	1.35261	0.4497
0.25182	1.61	0.24058	1.61	0.35506	1.61	0.2429	1.613	0.35419	1.607		1.34895	0.07356	1.35882	0.23996	1.36878	0.28533	1.35877	0.30681	1.34876	0.32048	1.35361	0.45169
0.25212	1.61	0.24116	1.61	0.35561	1.61	0.24349	1.613	0.35487	1.611		1.34995	0.07385	1.35982	0.24122	1.36978	0.28704	1.35977	0.309	1.34976	0.32241	1.35461	0.45443
0.25273	1.609	0.24145	1.61	0.35589	1.61	0.24407	1.613	0.35556	1.611		1.35095	0.07422	1.36082	0.24222	1.37078	0.28852	1.36077	0.31059	1.35076	0.324	1.3556	0.45703
0.25303	1.609	0.24203	1.61	0.35644	1.609	0.24437	1.613	0.35624	1.612		1.35195	0.07444	1.36182	0.24315	1.37178	0.28967	1.36176	0.31241	1.35175	0.32581	1.3566	0.45952
0.25364	1.61	0.24261	1.61	0.357	1.61	0.24495	1.613	0.35692	1.611		1.35295	0.07485	1.36282	0.24452	1.37278	0.29126	1.36276	0.31444	1.35275	0.32785	1.3576	0.46226
0.25424	1.609	0.2429	1.61	0.35728	1.61	0.24524	1.613	0.3576	1.611		1.35395	0.07515	1.36381	0.24541	1.37378	0.29263	1.36376	0.31615	1.35375	0.32933	1.3586	0.46471
0.25455	1.609	0.24348	1.61	0.35783	1.61	0.24583	1.613	0.35829	1.611		1.35495	0.07548	1.36481	0.24644	1.37478	0.29407	1.36476	0.31796	1.35475	0.33093	1.3596	0.4673
0.25515	1.609	0.24377	1.61	0.35811	1.61	0.24641	1.613	0.35897	1.611		1.35595	0.07589	1.36581	0.24781	1.37578	0.29581	1.36576	0.32015	1.35575	0.33274	1.36059	0.47024
0.25545	1.61	0.24435	1.61	0.35867	1.61	0.24671	1.613	0.35965	1.611		1.35695	0.0763	1.36681	0.2487	1.37678	0.29715	1.36676	0.32196	1.35675	0.33444	1.36159	0.47254
0.25606	1.609	0.24493	1.61	0.35922	1.61	0.24729	1.613	0.36033	1.611		1.35795	0.07667	1.36781	0.2503	1.37777	0.29885	1.36775	0.32422	1.35775	0.33674	1.36259	0.47573
0.25667	1.61	0.24522	1.61	0.3595	1.609	0.24759	1.613	0.36102	1.61		1.35894	0.07726	1.36881	0.25167	1.37877	0.30081	1.36875	0.32648	1.35874	0.33911	1.36359	0.47897
0.25697	1.609	0.2458	1.61	0.36006	1.61	0.24817	1.613	0.3617	1.61		1.35994	0.07752	1.36981	0.2527	1.37977	0.3023	1.36975	0.32833	1.35974	0.34059	1.36458	0.48126
0.25758	1.609	0.24609	1.61	0.36033	1.609	0.24876	1.613	0.36238	1.61		1.36094	0.07807	1.37081	0.25419	1.38077	0.30411	1.37075	0.33059	1.36074	0.34252	1.36558	0.48431
0.25788	1.61	0.24667	1.61	0.36089	1.61	0.24905	1.613	0.36306	1.61		1.36194	0.07859	1.37181	0.25556	1.38177	0.30559	1.37175	0.33274	1.36174	0.34437	1.36658	0.4869
0.25848	1.609	0.24725	1.609	0.36144	1.61	0.24963	1.613	0.36374	1.609		1.36294	0.079	1.37281	0.25678	1.38277	0.3073	1.37275	0.33493	1.36274	0.3463	1.36758	0.48984
0.25909	1.609	0.24754	1.61	0.36172	1.61	0.24993	1.613	0.36443	1.611		1.36394	0.0797	1.3738	0.25837	1.38377	0.30911	1.37375	0.3373	1.36374	0.34867	1.36857	0.49273
0.25939	1.609	0.24812	1.61	0.36228	1.61	0.25051	1.613	0.36511	1.61		1.36494	0.08022	1.3748	0.25963	1.38477	0.31081	1.37474	0.33933	1.36473	0.35085	1.36957	0.49548
0.26	1.609	0.24841	1.609	0.36256	1.61	0.2511	1.613	0.36579	1.61		1.36594	0.08085	1.3758	0.26133	1.38576	0.31285	1.37574	0.34196	1.36573	0.35333	1.37057	0.49867
0.2603	1.609	0.24899	1.61	0.36311	1.61	0.25139	1.613	0.36647	1.61		1.36694	0.08152	1.3768	0.26293	1.38676	0.31467	1.37674	0.34437	1.36673	0.35515	1.37157	0.50216
0.26091	1.609	0.24957	1.61	0.36367	1.61	0.25198	1.613	0.36716	1.611		1.36794	0.08211	1.3778	0.26452	1.38776	0.31637	1.37774	0.34663	1.36773	0.35707	1.37256	0.50465
0.26152	1.609	0.24986	1.61	0.36394	1.61	0.25227	1.613	0.36784	1.61		1.36894	0.083	1.3788	0.26622	1.38876	0.31841	1.37874	0.34937	1.36873	0.35948	1.37356	0.50864
0.26182	1.61	0.25043	1.61	0.3645	1.61	0.25285	1.613	0.36852	1.61		1.36994	0.0837	1.3798	0.26793	1.38976	0.32048	1.37973	0.35207	1.36973	0.36196	1.37456	0.51113
0.26242	1.609	0.25072	1.61	0.36478	1.61	0.25344	1.613	0.3692	1.61		1.37094	0.08444	1.3808	0.26963	1.39076	0.32252	1.38073	0.35493	1.37072	0.36459	1.37555	0.51462
0.26273	1.61	0.2513	1.609	0.36533	1.61	0.25373	1.613	0.36989	1.61		1.37194	0.08544	1.38179	0.2717	1.39175	0.32478	1.38173	0.35756	1.37172	0.36744	1.37655	0.51811
0.26333	1.609	0.25188	1.61	0.36589	1.609	0.25432	1.613	0.37057	1.609		1.37294	0.08622	1.38279	0.27352	1.39275	0.32674	1.38273	0.35981	1.37272	0.36948	1.37755	0.52161
0.26394	1.609	0.25217	1.61	0.36617	1.61	0.25461	1.613	0.37125	1.61		1.37394	0.08726	1.38379	0.27578	1.39375	0.32922	1.38373	0.363	1.37372	0.37222	1.37854	0.52559
0.26424	1.609	0.25275	1.609	0.36672	1.61	0.25519	1.613	0.37193	1.61		1.37494	0.0883	1.38479	0.27781	1.39475	0.33141	1.38472	0.36607	1.37472	0.37519	1.37954	0.52859
0.26485	1.609	0.25304	1.61	0.367	1.61	0.25578	1.613	0.37262	1.609		1.37594	0.08933	1.38579	0.28	1.39575	0.33367	1.38572	0.36904	1.37571	0.37815	1.38054	0.53258
0.26515	1.609	0.25362	1.61	0.36756	1.61	0.25607	1.613	0.3733	1.609		1.37694	0.09052	1.38679	0.28259	1.39675	0.3363	1.38672	0.37259	1.37671	0.38148	1.38153	0.53706
0.26576	1.609	0.2542	1.61	0.36811	1.61	0.25666	1.613	0.37398	1.609		1.37793	0.09178	1.38778	0.28489	1.39774	0.33889	1.38772	0.37593	1.37771	0.38444	1.38253	0.54055
0.26636	1.609	0.25449	1.61	0.36839	1.609	0.25695	1.613	0.37466	1.609		1.37893	0.09304	1.38878	0.28726	1.39874	0.34152	1.38871	0.37926	1.37871	0.38741	1.38353	0.54454
0.26667	1.609	0.25507	1.609	0.36894	1.609	0.25754	1.613	0.37535	1.609		1.37993	0.09448	1.38978	0.29011	1.39974	0.34437	1.38971	0.38296	1.3797	0.39074	1.38452	0.54953
0.26727	1.61	0.25536	1.609	0.36922	1.609	0.25812	1.613	0.37603	1.609		1.38093	0.09589	1.39078	0.29274	1.40074	0.34696	1.39071	0.3863	1.3807	0.39407	1.38552	0.55352
0.26758	1.609	0.25594	1.61	0.36978	1.609	0.25841	1.613	0.37671	1.611		1.38193	0.09752	1.39178	0.29581	1.40174	0.35004	1.3917	0.39037	1.3817	0.39815	1.38652	0.55851
0.26818	1.609	0.25652	1.61	0.37033	1.609	0.259	1.613	0.37739	1.61		1.38293	0.09915	1.39277	0.29874	1.40273	0.35311	1.3927	0.39444	1.3827	0.40185	1.38751	0.56299
0.26879	1.608	0.25681	1.61	0.37061	1.609	0.25929	1.613	0.37808	1.61		1.38393	0.10085	1.39377	0.30193	1.40373	0.35619	1.3937	0.39815	1.38369	0.40593	1.38851	0.56798
0.26909	1.608	0.25739	1.61	0.37117	1.61	0.25988	1.613	0.37876	1.61		1.38493	0.10285	1.39477	0.30533	1.40473	0.35959	1.3947	0.40259	1.38469	0.41	1.3895	0.57347
0.2697	1.609	0.25768	1.609	0.37144	1.609	0.26046	1.613	0.37944	1.61		1.38593	0.1047	1.39577	0.30863	1.40573	0.363	1.39569	0.40704	1.38569	0.4137	1.3905	0.57845
0.27	1.608	0.25826	1.61	0.372	1.609	0.26076	1.613	0.38029	1.61		1.38692	0.1067	1.39676	0.31252	1.40672	0.36641	1.39669	0.41148	1.38668	0.41815	1.39149	0.58394
0.27061	1.608	0.25884	1.61	0.37256	1.609	0.26134	1.613	0.38072	1.61		1.38792	0.10896	1.39776	0.31659	1.40772	0.3703	1.39769	0.4163	1.38768	0.42296	1.39249	0.58992
0.27121	1.609	0.25913	1.61	0.37283	1.609	0.26163	1.612	0.38157	1.609		1.38892	0.11111	1.39876	0.32026	1.40872	0.37407	1.39868	0.42111	1.38868	0.42741	1.39348	0.59591
0.27152	1.609	0.25971	1.61	0.37339	1.609	0.26222	1.613	0.382	1.61		1.38992	0.11363	1.39975	0.32478	1.40971	0.37815	1.39968	0.42667	1.38967	0.43259	1.39448	0.60239
0.27212	1.609	0.26	1.61	0.37367	1.609	0.2628	1.613	0.38285	1.609		1.39092	0.11626	1.40075	0.32922	1.41071	0.38259	1.40067	0.43185	1.39067	0.43778	1.39547	0.60688
0.27242	1.609	0.26058	1.61	0.37422	1.609	0.2631	1.613	0.38371	1.609		1.39192	0.11885	1.40175	0.33378	1.41171	0.38667	1.40167	0.43741	1.39167	0.44296	1.39647	0.61336
0.27303	1.609	0.26116	1.61	0.37478	1.609	0.26368	1.612	0.38413	1.611		1.39291	0.12181	1.40274	0.33889	1.4127	0.39148	1.40266	0.44333	1.39266	0.44889	1.39746	0.62134
0.27364	1.609	0.26145	1.61	0.37506	1.609	0.26397	1.613	0.38499	1.61		1.39391	0.12489	1.40374	0.34389	1.4137	0.39593	1.40366	0.44926	1.39366	0.45481	1.39846	0.62832
0.27394	1.609	0.26203	1.61	0.37561	1.609	0.26456	1.613	0.38541	1.61		1.39491	0.12819	1.40474	0.34948	1.4147	0.40111	1.40466	0.45556	1.39465	0.46074	1.39945	0.6363
0.27455	1.609	0.26232	1.61	0.37589	1.609	0.26514	1.613	0.38627	1.61		1.39591	0.13159	1.40573	0.35526	1.41569	0.4063	1.40565	0.46259	1.39565	0.46704	1.40044	0.64428
0.27485	1.609	0.2629	1.61	0.37644	1.61	0.26544	1.613	0.38712	1.609		1.3969	0.13511	1.40673	0.36119	1.41669	0.41148	1.40665	0.46926	1.39664	0.4737	1.40143	0.65275
0.27545	1.609	0.26348	1.61	0.377	1.609	0.26602	1.613	0.38755	1.61		1.3979	0.139	1.40772	0.36767	1.41768	0.41741	1.40764	0.47704	1.39764	0.48111	1.40243	0.66173
0.27606	1.609	0.26377	1.61	0.37728	1.61	0.26632	1.613	0.3884	1.61		1.3989	0.14296	1.40872	0.37407	1.41868	0.42333	1.40863	0.48444	1.39863	0.48815	1.40342	0.67071
0.27636	1.609	0.26435	1.61	0.37783	1.609	0.2669	1.613	0.38882	1.61		1.3999	0.14707	1.40971	0.38074	1.41968	0.42926	1.40963	0.49222	1.39963	0.49556	1.40441	0.68018
0.27697	1.609	0.26464	1.61	0.37811	1.609	0.26749	1.613	0.38968	1.61		1.40089	0.1517	1.41071	0.38852	1.42067	0.43593	1.41062	0.50037	1.40062	0.50407	1.4054	0.69015
0.27727	1.609	0.26522	1.61	0.37867	1.609	0.26778	1.613	0.39053	1.61		1.40189	0.15637	1.4117	0.39593	1.42167	0.44259	1.41162	0.50889	1.40161	0.51185	1.40639	0.70063
0.27788	1.61	0.2658	1.61	0.37922	1.609	0.26836	1.613	0.39096	1.61		1.40288	0.16137	1.41269	0.40407	1.42266	0.44963	1.41261	0.51778	1.40261	0.52074	1.40738	0.7111
0.27848	1.61	0.26609	1.61	0.3795	1.609	0.26866	1.613	0.39181	1.61		1.40388	0.16663	1.41369	0.41259	1.42365	0.45704	1.4136	0.52741	1.4036	0.53	1.40837	0.72257
0.27879	1.609	0.26667	1.61	0.38006	1.609	0.26924	1.613	0.39224	1.61		1.40488	0.17196	1.41468	0.42111	1.42465	0.46444	1.41459	0.53704	1.40459	0.53889	1.40936	0.73354
0.27939	1.609	0.26696	1.61	0.38033	1.61	0.26983	1.613	0.39309	1.609		1.40587	0.17789	1.41567	0.43037	1.42564	0.47259	1.41559	0.54778	1.40559	0.54889	1.41035	0.7465
0.2797	1.609	0.26754	1.61	0.38089	1.61	0.27012	1.613	0.39394	1.609		1.40687	0.18389	1.41667	0.44	1.42664	0.48074	1.41658	0.55815	1.40658	0.55889	1.41134	0.75897
0.2803	1.609	0.26812	1.61	0.38144	1.609	0.27071	1.613	0.39437	1.61		1.40786	0.19015	1.41766	0.45	1.42763	0.48963	1.41757	0.56889	1.40757	0.56963	1.41233	0.77194
0.28091	1.609	0.26841	1.61	0.38172	1.61	0.271	1.612	0.39522	1.609		1.40886	0.19685	1.41865	0.46074	1.42862	0.49889	1.41856	0.58111	1.40856	0.58074	1.41332	0.7859
0.28121	1.609	0.26899	1.61	0.38228	1.61	0.27158	1.613	0.39565	1.609		1.40985	0.20393	1.41964	0.47185	1.42962	0.50852	1.41955	0.59296	1.40955	0.59222	1.41431	0.80036
0.28182	1.609	0.26928	1.61	0.38256	1.609	0.27217	1.613	0.3965	1.609		1.41085	0.21107	1.42063	0.48333	1.43061	0.51852	1.42054	0.60556	1.41054	0.60407	1.41529	0.81482
0.28212	1.609	0.26986	1.61	0.38311	1.61	0.27246	1.613	0.39736	1.609		1.41184	0.21904	1.42163	0.49556	1.4316	0.52889	1.42153	0.61926	1.41153	0.61741	1.41628	0.83078
0.28273	1.609	0.27043	1.61	0.38367	1.61	0.27305	1.613	0.39778	1.609		1.41284	0.22689	1.42262	0.50815	1.43259	0.53963	1.42252	0.63259	1.41252	0.63	1.41727	0.84624
0.28333	1.608	0.27072	1.61	0.38394	1.609	0.27334	1.613	0.39864	1.61		1.41383	0.23541	1.42361	0.52148	1.43358	0.55111	1.42351	0.64741	1.41351	0.6437	1.41825	0.86369
0.28364	1.609	0.2713	1.61	0.3845	1.609	0.27392	1.613	0.39906	1.61		1.41483	0.24419	1.4246	0.53519	1.43457	0.56259	1.4245	0.66222	1.4145	0.65741	1.41924	0.88065
0.28424	1.609	0.27159	1.61	0.38478	1.609	0.27451	1.613	0.39991	1.61		1.41582	0.25348	1.42558	0.54963	1.43557	0.57481	1.42549	0.67778	1.41549	0.67185	1.42022	0.8981
0.28455	1.609	0.27217	1.61	0.38533	1.609	0.2748	1.613	0.40077	1.61		1.41681	0.26326	1.42657	0.56481	1.43656	0.58778	1.42648	0.69407	1.41648	0.68704	1.42121	0.91705
0.28515	1.609	0.27275	1.61	0.38589	1.609	0.27539	1.613	0.40119	1.61		1.41781	0.27341	1.42756	0.58037	1.43755	0.60074	1.42746	0.71074	1.41747	0.70259	1.42219	0.9365
0.28576	1.609	0.27304	1.61	0.38617	1.609	0.27568	1.613	0.40205	1.61		1.4188	0.28385	1.42855	0.5963	1.43854	0.61481	1.42845	0.72852	1.41846	0.71889	1.42317	0.95644
0.28606	1.609	0.27362	1.609	0.38672	1.61	0.27627	1.613	0.40247	1.61		1.41979	0.295	1.42954	0.6137	1.43952	0.62926	1.42944	0.74704	1.41944	0.73593	1.42415	0.97739
0.28667	1.61	0.27391	1.61	0.387	1.609	0.27685	1.613	0.40333	1.609		1.42078	0.30637	1.43052	0.63111	1.44051	0.64407	1.43042	0.7663	1.42043	0.75296	1.42513	0.99883
0.28697	1.61	0.27449	1.609	0.38756	1.609	0.27714	1.613	0.40418	1.609		1.42177	0.31841	1.43151	0.65	1.4415	0.66	1.43141	0.7863	1.42142	0.77111	1.42612	1.02127
0.28758	1.61	0.27507	1.61	0.38811	1.61	0.27773	1.613	0.40461	1.609		1.42276	0.33093	1.43249	0.66926	1.44249	0.6763	1.43239	0.80667	1.4224	0.78963	1.42709	1.04521
0.28818	1.61	0.27536	1.61	0.38839	1.609	0.27802	1.612	0.40546	1.609		1.42375	0.34389	1.43348	0.68889	1.44348	0.69296	1.43337	0.82778	1.42339	0.80889	1.42807	1.06864
0.28848	1.609	0.27594	1.609	0.38894	1.61	0.27861	1.613	0.40589	1.61		1.42474	0.35767	1.43446	0.71	1.44446	0.71074	1.43436	0.85037	1.42437	0.82963	1.42905	1.09358
0.28909	1.609	0.27623	1.61	0.38922	1.61	0.27919	1.613	0.40674	1.61		1.42574	0.37148	1.43545	0.73148	1.44545	0.72852	1.43534	0.87333	1.42536	0.84963	1.43003	1.11851
0.28939	1.609	0.27681	1.609	0.38978	1.609	0.27948	1.613	0.40759	1.61		1.42672	0.38667	1.43643	0.75407	1.44643	0.74741	1.43632	0.89741	1.42634	0.87148	1.43101	1.14494
0.29	1.609	0.27739	1.609	0.39033	1.61	0.28007	1.613	0.40802	1.609		1.42771	0.40185	1.43741	0.77741	1.44742	0.76741	1.4373	0.92259	1.42732	0.8937	1.43198	1.17286
0.29061	1.61	0.27768	1.609	0.39061	1.61	0.28036	1.612	0.40887	1.61		1.4287	0.41778	1.43839	0.80148	1.4484	0.78778	1.43828	0.94852	1.42831	0.91667	1.43296	1.20029
0.29091	1.61	0.27826	1.609	0.39117	1.61	0.28095	1.613	0.4093	1.61		1.42969	0.43444	1.43937	0.82704	1.44939	0.80889	1.43926	0.97556	1.42929	0.94037	1.43393	1.22971
0.29152	1.609	0.27855	1.61	0.39144	1.61	0.28153	1.613	0.41015	1.61		1.43068	0.45185	1.44036	0.85296	1.45037	0.83074	1.44024	1.00296	1.43027	0.96444	1.43491	1.25913
0.29182	1.609	0.27913	1.61	0.392	1.61	0.28183	1.613	0.411	1.61		1.43167	0.46963	1.44133	0.88	1.45135	0.85333	1.44122	1.03185	1.43125	0.98963	1.43588	1.29005
0.29242	1.61	0.27971	1.61	0.39256	1.609	0.28241	1.612	0.41143	1.609		1.43265	0.48815	1.44231	0.90815	1.45234	0.87704	1.4422	1.06185	1.43223	1.01593	1.43685	1.32246
0.29303	1.609	0.28	1.61	0.39283	1.61	0.2827	1.613	0.41228	1.609		1.43364	0.50741	1.44329	0.93704	1.45332	0.90148	1.44317	1.09222	1.43321	1.04222	1.43783	1.35488
0.29333	1.609	0.28058	1.61	0.39339	1.61	0.28329	1.612	0.41271	1.609		1.43462	0.52778	1.44427	0.96704	1.4543	0.92667	1.44415	1.12481	1.43419	1.07037	1.4388	1.38879
0.29394	1.609	0.28087	1.61	0.39367	1.61	0.28387	1.612	0.41356	1.61		1.43561	0.54852	1.44525	0.99852	1.45528	0.95296	1.44513	1.15667	1.43517	1.09926	1.43977	1.42369
0.29424	1.609	0.28145	1.61	0.39422	1.61	0.28417	1.612	0.41442	1.61		1.43659	0.56963	1.44622	1.03037	1.45626	0.98	1.4461	1.19074	1.43615	1.12778	1.44074	1.4591
0.29485	1.609	0.28203	1.61	0.39478	1.61	0.28475	1.612	0.41484	1.61		1.43758	0.59222	1.4472	1.06444	1.45724	1.00815	1.44707	1.22593	1.43712	1.15778	1.4417	1.4965
0.29545	1.609	0.28232	1.61	0.39506	1.61	0.28505	1.612	0.4157	1.61		1.43856	0.61519	1.44817	1.09852	1.45822	1.03704	1.44805	1.26259	1.4381	1.18852	1.44267	1.5329
0.29576	1.61	0.2829	1.609	0.39561	1.61	0.28563	1.612	0.41612	1.61		1.43954	0.63926	1.44914	1.13407	1.45919	1.06704	1.44902	1.3	1.43908	1.22037	1.44364	1.5713
0.29636	1.61	0.28319	1.609	0.39589	1.61	0.28622	1.612	0.41698	1.61		1.44053	0.66407	1.45012	1.17037	1.46017	1.09778	1.44999	1.33963	1.44005	1.25333	1.4446	1.61119
0.29667	1.61	0.28377	1.61	0.39644	1.61	0.28651	1.612	0.41783	1.61		1.44151	0.68963	1.45109	1.20778	1.46115	1.12963	1.45096	1.37963	1.44103	1.28741	1.44557	1.65258
0.29727	1.609	0.28435	1.61	0.397	1.609	0.28709	1.613	0.41826	1.609		1.44249	0.7163	1.45206	1.24778	1.46212	1.16111	1.45193	1.42185	1.442	1.32259	1.44653	1.69347
0.29788	1.609	0.28464	1.61	0.39728	1.61	0.28739	1.612	0.41911	1.609		1.44347	0.7437	1.45303	1.28852	1.4631	1.19556	1.45289	1.46481	1.44297	1.35815	1.4475	1.73636
0.29818	1.609	0.28522	1.61	0.39783	1.61	0.28797	1.612	0.41954	1.609		1.44445	0.77185	1.45399	1.33074	1.46407	1.23074	1.45386	1.50926	1.44395	1.39444	1.44846	1.78074
0.29879	1.609	0.28551	1.609	0.39811	1.609	0.28856	1.613	0.42039	1.609		1.44543	0.80111	1.45496	1.37407	1.46504	1.26704	1.45482	1.55481	1.44492	1.43296	1.44942	1.82711
0.29909	1.609	0.28609	1.61	0.39867	1.61	0.28885	1.613	0.42124	1.609		1.44641	0.83111	1.45593	1.41815	1.46601	1.30444	1.45579	1.60259	1.44589	1.47185	1.45038	1.87449
0.2997	1.609	0.28667	1.61	0.39922	1.61	0.28944	1.612	0.42167	1.609		1.44739	0.86222	1.45689	1.46481	1.46698	1.34333	1.45675	1.65037	1.44686	1.51148	1.45134	1.92186
0.3003	1.609	0.28696	1.61	0.3995	1.61	0.28973	1.613	0.42252	1.609		1.44836	0.89444	1.45786	1.51259	1.46795	1.38296	1.45771	1.70148	1.44783	1.55259	1.45229	1.97223
0.30061	1.609	0.28754	1.61	0.40006	1.609	0.29031	1.612	0.42295	1.609		1.44934	0.92741	1.45882	1.56037	1.46892	1.42407	1.45868	1.75259	1.44879	1.59444	1.45325	2.0211
0.30121	1.609	0.28783	1.61	0.40033	1.61	0.2909	1.612	0.4238	1.609		1.45031	0.96148	1.45978	1.61148	1.46989	1.46593	1.45963	1.80593	1.44976	1.63778	1.4542	2.07346
0.30152	1.609	0.28841	1.61	0.40089	1.61	0.29119	1.613	0.42465	1.609		1.45129	0.99667	1.46074	1.66259	1.47086	1.51037	1.46059	1.86074	1.45073	1.68333	1.45516	2.12681
0.30212	1.609	0.28899	1.61	0.40144	1.609	0.29178	1.612	0.42508	1.608		1.45226	1.03259	1.4617	1.7163	1.47182	1.55481	1.46155	1.9163	1.45169	1.72889	1.45611	2.18366
0.30273	1.61	0.28928	1.61	0.40172	1.609	0.29207	1.612	0.42593	1.608		1.45324	1.07037	1.46266	1.77185	1.47279	1.60148	1.46251	1.97444	1.45266	1.77519	1.45706	2.24051
0.30303	1.609	0.28986	1.61	0.40228	1.609	0.29265	1.612	0.42636	1.608		1.45421	1.10852	1.46362	1.82778	1.47375	1.64926	1.46346	2.03333	1.45362	1.82296	1.45801	2.30135
0.30364	1.609	0.29014	1.61	0.40256	1.609	0.29324	1.613	0.42721	1.607		1.45518	1.14778	1.46457	1.88556	1.47472	1.69815	1.46442	2.09481	1.45458	1.87185	1.45896	2.35969
0.30394	1.609	0.29072	1.61	0.40311	1.609	0.29353	1.612	0.42807	1.607		1.45615	1.18852	1.46553	1.94481	1.47568	1.74815	1.46537	2.15852	1.45555	1.92185	1.4599	2.41953
0.30455	1.609	0.2913	1.61	0.40367	1.609	0.29412	1.612	0.42849	1.607		1.45712	1.22963	1.46648	2.0063	1.47664	1.79926	1.46632	2.22222	1.45651	1.97222	1.46085	2.48087
0.30515	1.61	0.29159	1.61	0.40394	1.609	0.29441	1.613	0.42935	1.608		1.45809	1.27259	1.46744	2.06889	1.4776	1.85259	1.46727	2.28815	1.45747	2.02556	1.4618	2.5417
0.30545	1.61	0.29217	1.61	0.4045	1.609	0.295	1.613	0.42977	1.607		1.45906	1.31704	1.46839	2.13481	1.47856	1.90741	1.46822	2.3563	1.45843	2.08	1.46274	2.60603
0.30606	1.61	0.29246	1.61	0.40478	1.609	0.29558	1.612	0.43062	1.607		1.46003	1.36259	1.46934	2.20185	1.47952	1.96407	1.46917	2.42704	1.45939	2.13593	1.46369	2.67186
0.30636	1.61	0.29304	1.61	0.40533	1.609	0.29587	1.613	0.43148	1.607		1.46099	1.41037	1.47028	2.27111	1.48047	2.02333	1.47011	2.49963	1.46034	2.19593	1.46463	2.73918
0.30697	1.61	0.29362	1.61	0.40589	1.609	0.29646	1.613	0.4319	1.607		1.46196	1.45815	1.47123	2.34037	1.48143	2.08111	1.47106	2.57259	1.4613	2.25296	1.46557	2.80849
0.30758	1.609	0.29391	1.61	0.40617	1.609	0.29675	1.612	0.43276	1.606		1.46293	1.50704	1.47218	2.41222	1.48238	2.14259	1.472	2.64741	1.46225	2.31222	1.46651	2.87731
0.30788	1.609	0.29449	1.61	0.40672	1.609	0.29734	1.612	0.43318	1.607		1.46389	1.55815	1.47312	2.48593	1.48333	2.20519	1.47294	2.72481	1.46321	2.37222	1.46745	2.94762
0.30848	1.609	0.29478	1.61	0.407	1.609	0.29792	1.612	0.43404	1.611		1.46485	1.60926	1.47406	2.56111	1.48428	2.26889	1.47388	2.80333	1.46416	2.43481	1.46838	3.02092
0.30879	1.609	0.29536	1.61	0.40756	1.609	0.29821	1.612	0.43489	1.61		1.46581	1.66259	1.475	2.63963	1.48523	2.33481	1.47482	2.88519	1.46511	2.49963	1.46932	3.09622
0.30939	1.61	0.29594	1.61	0.40811	1.609	0.2988	1.612	0.43532	1.61		1.46677	1.71852	1.47594	2.71926	1.48618	2.40296	1.47576	2.96815	1.46606	2.56333	1.47025	3.17252
0.31	1.609	0.29623	1.61	0.40839	1.609	0.29909	1.612	0.43617	1.61		1.46773	1.77407	1.47688	2.80111	1.48713	2.47111	1.47669	3.05222	1.46701	2.62815	1.47118	3.25081
0.3103	1.61	0.29681	1.61	0.40894	1.609	0.29968	1.612	0.4366	1.611		1.46869	1.83111	1.47782	2.88519	1.48808	2.54296	1.47763	3.14	1.46796	2.6963	1.47211	3.33209
0.31091	1.609	0.2971	1.61	0.40922	1.61	0.30026	1.612	0.43745	1.611		1.46965	1.89037	1.47876	2.96926	1.48902	2.61556	1.47856	3.22852	1.46891	2.76593	1.47304	3.41287
0.31121	1.609	0.29768	1.61	0.40978	1.609	0.30056	1.612	0.4383	1.61		1.47061	1.94926	1.47969	3.05704	1.48997	2.68963	1.47949	3.31963	1.46985	2.83741	1.47397	3.49565
0.31182	1.609	0.29826	1.61	0.41033	1.609	0.30114	1.613	0.43873	1.61		1.47157	2.01185	1.48062	3.14667	1.49091	2.76704	1.48042	3.41296	1.4708	2.90889	1.4749	3.58292
0.31242	1.609	0.29855	1.61	0.41061	1.609	0.30143	1.612	0.43958	1.61		1.47252	2.07444	1.48155	3.23889	1.49185	2.84407	1.48135	3.50852	1.47175	2.98185	1.47582	3.66869
0.31273	1.609	0.29913	1.61	0.41117	1.609	0.30202	1.612	0.44001	1.61		1.47347	2.13926	1.48248	3.33333	1.49279	2.92481	1.48227	3.6063	1.47269	3.05593	1.47675	3.75745
0.31333	1.609	0.29942	1.61	0.41144	1.609	0.3026	1.612	0.44086	1.609		1.47443	2.2063	1.48341	3.43	1.49373	3.00704	1.4832	3.7037	1.47363	3.13074	1.47767	3.84921
0.31364	1.609	0.3	1.609	0.412	1.609	0.3029	1.613	0.44171	1.609		1.47538	2.27333	1.48433	3.52778	1.49466	3.09	1.48412	3.80741	1.47457	3.20926	1.47859	3.94146
0.31424	1.61	0.30058	1.61	0.41256	1.609	0.30348	1.612	0.44214	1.611		1.47633	2.34407	1.48526	3.62889	1.4956	3.1763	1.48504	3.91111	1.47551	3.29	1.4795	4.03621
0.31485	1.61	0.30087	1.609	0.41283	1.609	0.30378	1.612	0.44299	1.611		1.47728	2.41444	1.48618	3.72963	1.49653	3.26259	1.48596	4.01481	1.47645	3.37074	1.48042	4.13095
0.31515	1.61	0.30145	1.61	0.41339	1.609	0.30436	1.613	0.44342	1.61		1.47823	2.48704	1.4871	3.83704	1.49746	3.3537	1.48688	4.12593	1.47739	3.45259	1.48134	4.2277
0.31576	1.61	0.30174	1.61	0.41367	1.609	0.30495	1.612	0.44427	1.61		1.47917	2.56222	1.48802	3.94444	1.49839	3.44593	1.4878	4.23704	1.47833	3.53778	1.48225	4.32992
0.31606	1.609	0.30232	1.609	0.41422	1.609	0.30524	1.613	0.44513	1.61		1.48012	2.63741	1.48893	4.05556	1.49932	3.53889	1.48871	4.34815	1.47926	3.62444	1.48316	4.42816
0.31667	1.609	0.3029	1.609	0.41478	1.61	0.30582	1.613	0.44555	1.61		1.48106	2.71593	1.48985	4.16667	1.50025	3.63556	1.48963	4.46296	1.48019	3.71852	1.48407	4.53238
0.31727	1.609	0.30319	1.609	0.41506	1.609	0.30612	1.613	0.44641	1.61		1.48201	2.79519	1.49076	4.28148	1.50118	3.73333	1.49054	4.58148	1.48112	3.80741	1.48498	4.6381
0.31758	1.609	0.30377	1.609	0.41561	1.609	0.3067	1.612	0.44683	1.609		1.48295	2.87593	1.49167	4.4	1.5021	3.83333	1.49144	4.7037	1.48205	3.9	1.48589	4.74681
0.31818	1.609	0.30406	1.609	0.41589	1.609	0.30729	1.613	0.44769	1.609		1.48389	2.96037	1.49258	4.51852	1.50302	3.93704	1.49235	4.82593	1.48298	3.99259	1.48677	4.88145
0.31848	1.609	0.30464	1.609	0.41644	1.61	0.30758	1.612	0.44854	1.609		1.48483	3.04444	1.49349	4.64074	1.50395	4.04074	1.49326	4.95185	1.48391	4.08889	1.48766	5.0116
0.31909	1.609	0.30522	1.61	0.417	1.609	0.30817	1.612	0.44897	1.61		1.48577	3.13074	1.4944	4.76667	1.50486	4.14815	1.49416	5.07778	1.48484	4.18148	1.48856	5.12131
0.3197	1.608	0.30551	1.61	0.41728	1.609	0.30846	1.612	0.44982	1.61		1.4867	3.21963	1.4953	4.8963	1.50578	4.25926	1.49506	5.20741	1.48577	4.27778	1.48946	5.24099
0.32	1.608	0.30609	1.61	0.41783	1.609	0.30904	1.612	0.45025	1.61		1.48764	3.30926	1.4962	5.02222	1.5067	4.36667	1.49596	5.34074	1.48669	4.37778	1.49036	5.36067
0.32061	1.608	0.30638	1.61	0.41811	1.61	0.30963	1.612	0.4511	1.61		1.48857	3.40148	1.4971	5.15556	1.50761	4.48148	1.49686	5.47407	1.48761	4.48148	1.49125	5.48533
0.32091	1.608	0.30696	1.61	0.41867	1.609	0.30992	1.612	0.45195	1.61		1.48951	3.49593	1.498	5.28889	1.50853	4.5963	1.49776	5.61111	1.48853	4.58519	1.49214	5.61
0.32152	1.608	0.30754	1.609	0.41922	1.609	0.31051	1.612	0.45238	1.609		1.49044	3.59148	1.4989	5.42963	1.50943	4.71852	1.49865	5.75185	1.48945	4.69259	1.49303	5.73467
0.32212	1.608	0.30783	1.609	0.4195	1.609	0.3108	1.613	0.45323	1.61		1.49137	3.69037	1.49979	5.57037	1.51034	4.83704	1.49954	5.8963	1.49037	4.7963	1.49392	5.86432
0.32242	1.608	0.30841	1.61	0.42006	1.609	0.31138	1.612	0.45366	1.609		1.4923	3.78889	1.50068	5.71481	1.51125	4.95926	1.50043	6.04074	1.49129	4.90741	1.4948	5.99896
0.32303	1.609	0.3087	1.61	0.42033	1.609	0.31197	1.612	0.45451	1.609		1.49322	3.89259	1.50157	5.85926	1.51216	5.08519	1.50132	6.19259	1.49221	5.01852	1.49569	6.1336
0.32333	1.609	0.30928	1.61	0.42089	1.609	0.31226	1.612	0.45536	1.609		1.49415	3.9963	1.50246	6.00741	1.51306	5.21481	1.50221	6.34074	1.49312	5.13333	1.49657	6.26824
0.32394	1.609	0.30986	1.61	0.42144	1.609	0.31285	1.612	0.45579	1.609		1.49508	4.1	1.50334	6.15926	1.51396	5.34444	1.50309	6.49259	1.49404	5.24444	1.49745	6.40787
0.32455	1.609	0.31014	1.61	0.42172	1.61	0.31314	1.612	0.45664	1.609		1.496	4.21111	1.50423	6.31481	1.51486	5.47778	1.50397	6.65185	1.49495	5.35926	1.49833	6.54749
0.32485	1.609	0.31072	1.609	0.42228	1.609	0.31373	1.612	0.45707	1.609		1.49692	4.31852	1.50511	6.47037	1.51576	5.61481	1.50485	6.80741	1.49586	5.48148	1.49921	6.68712
0.32545	1.609	0.31101	1.61	0.42256	1.609	0.31431	1.612	0.45792	1.609		1.49784	4.43333	1.50599	6.62963	1.51665	5.74815	1.50573	6.97037	1.49677	5.6	1.50008	6.83672
0.32576	1.609	0.31159	1.61	0.42311	1.609	0.3146	1.612	0.45878	1.61		1.49876	4.54815	1.50686	6.79259	1.51755	5.88889	1.5066	7.13704	1.49769	5.70741	1.50095	6.98133
0.32636	1.609	0.31217	1.61	0.42367	1.609	0.31519	1.612	0.4592	1.61		1.49967	4.66296	1.50774	6.95926	1.51844	6.03333	1.50748	7.3	1.49859	5.82963	1.50182	7.13093
0.32697	1.609	0.31246	1.61	0.42394	1.61	0.31548	1.612	0.46006	1.61		1.50059	4.78148	1.50861	7.12963	1.51933	6.18148	1.50835	7.47037	1.49948	5.97407	1.50269	7.28053
0.32727	1.609	0.31304	1.61	0.4245	1.609	0.31607	1.612	0.46048	1.609		1.5015	4.9037	1.50948	7.3037	1.52021	6.32963	1.50922	7.64444	1.50039	6.1037	1.50356	7.44011
0.32788	1.609	0.31333	1.61	0.42478	1.61	0.31665	1.612	0.46134	1.61		1.50242	5.02593	1.51035	7.47778	1.52111	6.47407	1.51009	7.81481	1.50129	6.23333	1.50442	7.59968
0.32818	1.609	0.31391	1.61	0.42533	1.61	0.31694	1.612	0.46219	1.61		1.50333	5.15185	1.51121	7.65556	1.52199	6.62222	1.51096	7.99259	1.50219	6.36667	1.50528	7.75925
0.32879	1.609	0.31449	1.61	0.42589	1.609	0.31753	1.612	0.46261	1.61		1.50423	5.28148	1.51208	7.83333	1.52288	6.77407	1.51182	8.17037	1.50308	6.5037	1.50614	7.91883
0.32939	1.609	0.31478	1.61	0.42617	1.609	0.31782	1.612	0.46347	1.61		1.50514	5.41111	1.51294	8.01481	1.52376	6.93333	1.51268	8.35556	1.50398	6.64074	1.507	8.0784
0.3297	1.609	0.31536	1.61	0.42672	1.609	0.31841	1.612	0.46389	1.609		1.50605	5.54444	1.5138	8.2037	1.52464	7.0963	1.51354	8.54444	1.50487	6.78148	1.50784	8.26789
0.3303	1.609	0.31565	1.61	0.427	1.609	0.31899	1.612	0.46475	1.609		1.50695	5.67778	1.51466	8.39259	1.52551	7.26296	1.5144	8.73333	1.50576	6.92593	1.50868	8.44741
0.33061	1.609	0.31623	1.61	0.42756	1.609	0.31929	1.612	0.4656	1.609		1.50785	5.81852	1.51551	8.58889	1.52638	7.42963	1.51525	8.92593	1.50663	7.1037	1.50953	8.62693
0.33121	1.609	0.31681	1.61	0.42811	1.61	0.31987	1.612	0.46603	1.609		1.50875	5.95926	1.51636	8.78519	1.52725	7.6037	1.5161	9.12222	1.50751	7.25926	1.51037	8.81144
0.33182	1.609	0.3171	1.61	0.42839	1.609	0.32016	1.612	0.46688	1.609		1.50965	6.1	1.51721	8.98519	1.52813	7.77037	1.51696	9.31852	1.5084	7.40741	1.51122	8.98597
0.33212	1.609	0.31768	1.61	0.42894	1.609	0.32075	1.612	0.46731	1.609		1.51055	6.24444	1.51805	9.19259	1.52899	7.94815	1.5178	9.52222	1.50929	7.55556	1.51206	9.17048
0.33273	1.609	0.31797	1.61	0.42922	1.609	0.32133	1.612	0.46816	1.609		1.51144	6.39259	1.51889	9.4	1.52986	8.12222	1.51864	9.73333	1.51017	7.71111	1.51289	9.36496
0.33303	1.609	0.31855	1.61	0.42978	1.609	0.32163	1.612	0.46901	1.61		1.51234	6.54074	1.51973	9.61111	1.53073	8.3	1.51949	9.93333	1.51105	7.87037	1.51373	9.54947
0.33364	1.609	0.31913	1.61	0.43033	1.609	0.32221	1.612	0.46944	1.61		1.51323	6.69259	1.52057	9.82593	1.53159	8.48148	1.52033	10.1407	1.51193	8.02593	1.51456	9.74395
0.33424	1.609	0.31942	1.61	0.43061	1.609	0.32251	1.612	0.47029	1.61		1.51412	6.84815	1.52141	10.0407	1.53242	8.7	1.52117	10.3519	1.51281	8.18889	1.51538	9.9484
0.33455	1.61	0.32	1.61	0.43117	1.609	0.32309	1.612	0.47072	1.61		1.51501	7.0037	1.52224	10.2593	1.53325	8.92593	1.52201	10.5704	1.51369	8.35185	1.51622	10.1379
0.33515	1.609	0.32029	1.61	0.43144	1.609	0.32368	1.612	0.47157	1.61		1.51589	7.16667	1.52307	10.4852	1.5341	9.12222	1.52284	10.7926	1.51456	8.51852	1.51704	10.3423
0.33545	1.609	0.32087	1.61	0.432	1.609	0.32397	1.612	0.47242	1.61		1.51678	7.32593	1.52391	10.7037	1.53496	9.31852	1.52366	11.0333	1.51543	8.68519	1.51787	10.5418
0.33606	1.609	0.32145	1.609	0.43256	1.609	0.32455	1.612	0.47285	1.61		1.51765	7.4963	1.52473	10.937	1.5358	9.52963	1.52448	11.2667	1.51631	8.85185	1.51867	10.7712
0.33667	1.609	0.32174	1.61	0.43283	1.609	0.32485	1.612	0.4737	1.609		1.51854	7.66296	1.52556	11.1704	1.53664	9.73704	1.52532	11.4778	1.51717	9.02963	1.51948	10.9856
0.33697	1.609	0.32232	1.609	0.43339	1.609	0.32543	1.612	0.47413	1.61		1.51941	7.83333	1.52639	11.3852	1.53749	9.93704	1.52614	11.7148	1.51804	9.21111	1.52031	11.1851
0.33758	1.609	0.32261	1.61	0.43367	1.609	0.32602	1.612	0.47498	1.61		1.52029	8.00741	1.52721	11.6259	1.53833	10.1444	1.52696	11.9556	1.5189	9.39259	1.52113	11.3895
0.33788	1.609	0.32319	1.61	0.43422	1.609	0.32631	1.612	0.47584	1.61		1.52116	8.18519	1.52803	11.863	1.53917	10.3519	1.52778	12.1926	1.51976	9.57037	1.52193	11.6289
0.33848	1.609	0.32377	1.61	0.43478	1.609	0.32689	1.612	0.47626	1.609		1.52203	8.36667	1.52884	12.1148	1.54001	10.563	1.5286	12.4333	1.52063	9.75185	1.52274	11.8483
0.33909	1.609	0.32406	1.61	0.43506	1.609	0.32719	1.612	0.47712	1.61		1.5229	8.54815	1.52965	12.363	1.54085	10.7778	1.52942	12.6704	1.52148	9.95185	1.52354	12.0727
0.33939	1.609	0.32464	1.61	0.43561	1.609	0.32777	1.612	0.47754	1.61		1.52377	8.73333	1.53045	12.6259	1.54168	11	1.53023	12.9222	1.52233	10.1407	1.52435	12.2921
0.34	1.61	0.32493	1.61	0.43589	1.609	0.32836	1.612	0.4784	1.609		1.52464	8.91852	1.53126	12.8852	1.54251	11.2296	1.53104	13.1704	1.52317	10.3519	1.52516	12.5165
0.3403	1.609	0.32551	1.61	0.43644	1.609	0.32865	1.612	0.47925	1.61		1.5255	9.11111	1.53206	13.1481	1.54336	11.4296	1.53184	13.4333	1.52401	10.563	1.52596	12.7409
0.34091	1.609	0.32609	1.608	0.437	1.609	0.32924	1.612	0.47968	1.609		1.52637	9.3037	1.53286	13.4111	1.54419	11.6593	1.53265	13.6926	1.52487	10.7556	1.52677	12.9703
0.34152	1.609	0.32638	1.61	0.43728	1.609	0.32953	1.612	0.48053	1.61		1.52723	9.5	1.53366	13.6815	1.54501	11.8852	1.53344	13.9667	1.52573	10.9407	1.52756	13.2097
0.34182	1.609	0.32696	1.61	0.43783	1.609	0.33011	1.612	0.48096	1.61		1.52809	9.6963	1.53446	13.9444	1.54583	12.1259	1.53426	14.2037	1.52658	11.137	1.52834	13.459
0.34242	1.61	0.32725	1.609	0.43811	1.609	0.3307	1.612	0.48181	1.61		1.52892	9.92222	1.53525	14.2185	1.54666	12.3519	1.53504	14.5	1.52745	11.3074	1.52914	13.6934
0.34273	1.609	0.32783	1.609	0.43867	1.609	0.33099	1.612	0.48266	1.609		1.52978	10.1259	1.53605	14.4889	1.54742	12.6704	1.53583	14.7741	1.52828	11.5333	1.52993	13.9377
0.34333	1.609	0.32841	1.61	0.43922	1.609	0.33158	1.612	0.48309	1.609		1.53063	10.3296	1.53683	14.7741	1.54823	12.9222	1.53662	15.0481	1.52913	11.737	1.53072	14.1821
0.34394	1.609	0.3287	1.61	0.4395	1.609	0.33187	1.612	0.48394	1.61		1.53148	10.5444	1.53757	15.1148	1.54903	13.1815	1.53741	15.3296	1.52996	11.9556	1.5315	14.4364
0.34424	1.609	0.32928	1.61	0.44006	1.609	0.33246	1.612	0.48437	1.61		1.53233	10.7518	1.53834	15.4222	1.54984	13.4333	1.5382	15.6037	1.53081	12.1593	1.53228	14.6807
0.34485	1.609	0.32957	1.61	0.44033	1.609	0.33304	1.612	0.48522	1.609		1.53318	10.9667	1.53912	15.7185	1.55066	13.6815	1.53898	15.9	1.53165	12.3741	1.53305	14.95
0.34515	1.61	0.33014	1.61	0.44089	1.609	0.33333	1.612	0.48607	1.609		1.53402	11.1889	1.53989	16.0148	1.55144	13.9667	1.53977	16.1741	1.53248	12.5926	1.53379	15.2542
0.34576	1.609	0.33072	1.61	0.44144	1.609	0.33392	1.612	0.4865	1.609		1.53488	11.3852	1.54067	16.3074	1.55225	14.2185	1.54054	16.4815	1.53332	12.8074	1.53456	15.5135
0.34636	1.609	0.33101	1.609	0.44172	1.609	0.33421	1.612	0.48735	1.609		1.53572	11.6111	1.54144	16.6148	1.55305	14.4778	1.54131	16.7852	1.53416	13.0222	1.53532	15.7878
0.34667	1.609	0.33159	1.609	0.44228	1.609	0.3348	1.612	0.48778	1.61		1.53656	11.8407	1.5422	16.9333	1.55386	14.7407	1.54209	17.0704	1.53498	13.2518	1.5361	16.0471
0.34727	1.609	0.33188	1.609	0.44256	1.609	0.33538	1.612	0.48863	1.609		1.5374	12.0556	1.54297	17.2296	1.55465	15.0111	1.54288	17.3556	1.53583	13.4556	1.53686	16.3264
0.34758	1.609	0.33246	1.61	0.44311	1.609	0.33567	1.612	0.48949	1.609		1.53823	12.2963	1.54373	17.5481	1.55544	15.2852	1.54365	17.663	1.53665	13.6926	1.53763	16.5857
0.34818	1.609	0.33304	1.609	0.44367	1.609	0.33626	1.612	0.48991	1.609		1.53905	12.5444	1.54448	17.8889	1.55623	15.5704	1.54441	17.9704	1.53748	13.9111	1.53838	16.8749
0.34879	1.609	0.33333	1.61	0.44394	1.609	0.33655	1.612	0.49077	1.609		1.53988	12.7852	1.54524	18.2074	1.557	15.8667	1.54519	18.2667	1.5383	14.1481	1.53913	17.1641
0.34909	1.609	0.33391	1.61	0.4445	1.609	0.33714	1.612	0.49119	1.61		1.54071	13.0333	1.54599	18.5259	1.55772	16.2407	1.54596	18.5704	1.5391	14.4222	1.53988	17.4583
0.3497	1.609	0.3342	1.609	0.44478	1.609	0.33772	1.612	0.49205	1.61		1.54153	13.2852	1.54675	18.8556	1.5585	16.537	1.54674	18.8667	1.53992	14.6593	1.54063	17.7476
0.35	1.61	0.33478	1.61	0.44533	1.609	0.33802	1.612	0.4929	1.609		1.54235	13.5333	1.5475	19.1852	1.55927	16.8333	1.54748	19.2074	1.54073	14.9111	1.54135	18.0717
0.35061	1.61	0.33536	1.61	0.44589	1.609	0.3386	1.612	0.49332	1.61		1.54318	13.7741	1.54824	19.5259	1.56005	17.1296	1.54823	19.537	1.54155	15.1481	1.54207	18.3908
0.35121	1.61	0.33565	1.61	0.44617	1.609	0.33889	1.612	0.49418	1.61		1.54399	14.0333	1.54899	19.8556	1.56083	17.4222	1.54894	19.9259	1.54237	15.3889	1.5428	18.7
0.35152	1.61	0.33623	1.61	0.44672	1.609	0.33948	1.612	0.4946	1.61		1.54479	14.3185	1.54973	20.2	1.5616	17.7185	1.54968	20.2667	1.54319	15.6259	1.54355	18.9892
0.35212	1.61	0.33652	1.609	0.447	1.609	0.34006	1.612	0.49546	1.609		1.5456	14.5815	1.55047	20.5407	1.56238	18.0148	1.55042	20.6074	1.54399	15.8889	1.5443	19.2784
0.35242	1.609	0.3371	1.609	0.44756	1.609	0.34036	1.612	0.49631	1.609		1.54642	14.8407	1.55119	20.9148	1.56311	18.3667	1.55116	20.9481	1.54478	16.163	1.54503	19.5876
0.35303	1.609	0.33768	1.61	0.44811	1.609	0.34094	1.612	0.49674	1.609		1.54724	15.0926	1.55192	21.2667	1.56384	18.7296	1.55192	21.2667	1.54558	16.4333	1.54577	19.8918
0.35364	1.61	0.33797	1.609	0.44839	1.609	0.34124	1.612	0.49759	1.609		1.54805	15.3556	1.55266	21.6185	1.5646	19.0481	1.55267	21.5963	1.54631	16.7852	1.54653	20.1661
0.35394	1.61	0.33855	1.61	0.44894	1.609	0.34182	1.612	0.49802	1.609		1.54885	15.637	1.55335	22.0185	1.56535	19.3778	1.55341	21.9481	1.5471	17.0593	1.54725	20.4902
0.35455	1.61	0.33884	1.61	0.44922	1.609	0.34241	1.612	0.49887	1.608		1.54962	15.9556	1.55405	22.4148	1.56611	19.6963	1.55415	22.2889	1.5479	17.3222	1.548	20.7794
0.35485	1.61	0.33942	1.61	0.44978	1.609	0.3427	1.612	0.49972	1.609		1.5504	16.263	1.55476	22.8037	1.56686	20.0259	1.5549	22.6185	1.54871	17.5815	1.54872	21.1036
0.35545	1.609	0.34	1.61	0.45033	1.609	0.34328	1.612	0.50015	1.608		1.5512	16.5481	1.55546	23.2	1.56762	20.3444	1.55559	23.0296	1.54949	17.8667	1.54943	21.4377
0.35606	1.61	0.34029	1.61	0.45061	1.609	0.34358	1.612	0.501	1.608		1.55199	16.8444	1.55618	23.5741	1.56836	20.6889	1.55627	23.4519	1.55028	18.1518	1.55015	21.7618
0.35636	1.609	0.34087	1.609	0.45117	1.609	0.34416	1.612	0.50143	1.608		1.55278	17.1407	1.55689	23.9519	1.56903	21.1185	1.557	23.8037	1.55105	18.4481	1.55086	22.0959
0.35697	1.609	0.34116	1.61	0.45144	1.609	0.34475	1.612	0.50228	1.608		1.55356	17.4481	1.5576	24.337	1.56977	21.4704	1.55772	24.1778	1.55182	18.7556	1.55158	22.42
0.35727	1.609	0.34174	1.61	0.452	1.609	0.34504	1.612	0.50313	1.607		1.55434	17.7519	1.5583	24.737	1.57051	21.8148	1.55846	24.5296	1.55263	19.0037	1.55229	22.7542
0.35788	1.609	0.34232	1.61	0.45256	1.609	0.34562	1.612	0.50356	1.607		1.55511	18.0704	1.559	25.1333	1.57123	22.1778	1.55918	24.8963	1.55341	19.3	1.553	23.0933
0.35848	1.61	0.34261	1.61	0.45283	1.609	0.34592	1.612	0.50441	1.607		1.55589	18.3778	1.5597	25.5296	1.57194	22.563	1.5599	25.2593	1.5542	19.5741	1.55371	23.4274
0.35879	1.609	0.34319	1.61	0.45339	1.609	0.3465	1.612	0.50484	1.61		1.55667	18.6852	1.5604	25.9296	1.57268	22.9037	1.56061	25.6444	1.55497	19.8815	1.55441	23.7664
0.35939	1.609	0.34348	1.61	0.45367	1.609	0.34709	1.612	0.50569	1.61		1.55746	18.9926	1.56111	26.3148	1.5734	23.2815	1.56129	26.0667	1.55576	20.163	1.5551	24.1305
0.3597	1.61	0.34406	1.609	0.45422	1.609	0.34738	1.612	0.50655	1.61		1.55824	19.3	1.56181	26.7037	1.57408	23.7	1.56202	26.4296	1.55653	20.4593	1.55582	24.4546
0.3603	1.61	0.34464	1.61	0.45478	1.609	0.34797	1.612	0.50697	1.61		1.559	19.6296	1.56251	27.1	1.57481	24.063	1.56269	26.863	1.55732	20.7444	1.55647	24.8535
0.36091	1.61	0.34493	1.61	0.45506	1.609	0.34826	1.612	0.50783	1.609		1.55977	19.9593	1.56316	27.5667	1.57552	24.4407	1.56341	27.237	1.55808	21.063	1.55713	25.2525
0.36121	1.61	0.34551	1.61	0.45561	1.609	0.34884	1.612	0.50825	1.61		1.56053	20.2889	1.56385	27.9778	1.57623	24.8259	1.56412	27.6222	1.55886	21.3482	1.55782	25.6015
0.36182	1.609	0.3458	1.61	0.45589	1.609	0.34943	1.612	0.50911	1.61		1.5613	20.6185	1.56453	28.3963	1.57694	25.2148	1.5648	28.0444	1.55963	21.6556	1.55849	25.9855
0.36212	1.61	0.34638	1.609	0.45644	1.609	0.34972	1.612	0.50996	1.61		1.56205	20.9593	1.56521	28.8185	1.57762	25.6333	1.56552	28.4185	1.56041	21.9481	1.55917	26.3545
0.36273	1.609	0.34696	1.61	0.457	1.609	0.35031	1.612	0.51039	1.61		1.56282	21.2889	1.56589	29.2481	1.57833	26.0222	1.56623	28.7963	1.56117	22.2667	1.55987	26.7036
0.36333	1.609	0.34725	1.61	0.45728	1.609	0.3506	1.612	0.51124	1.61		1.56353	21.6889	1.56654	29.7037	1.57902	26.4296	1.56692	29.2037	1.56193	22.5852	1.56054	27.0876
0.36364	1.609	0.34783	1.61	0.45783	1.609	0.35119	1.612	0.51167	1.609		1.56426	22.0741	1.56722	30.137	1.57972	26.8259	1.5676	29.6259	1.56262	22.9852	1.5612	27.4716
0.36424	1.609	0.34812	1.61	0.45811	1.609	0.35177	1.612	0.51252	1.609		1.56502	22.4148	1.56788	30.5815	1.58043	27.2037	1.56822	30.1259	1.56338	23.3037	1.56185	27.8854
0.36455	1.609	0.3487	1.61	0.45867	1.61	0.35206	1.612	0.51337	1.609		1.56576	22.7778	1.56855	31.0222	1.58113	27.6	1.56891	30.5444	1.56416	23.6	1.5625	28.2844
0.36515	1.609	0.34928	1.61	0.45922	1.609	0.35265	1.612	0.5138	1.609		1.5665	23.1333	1.56922	31.4556	1.58182	28.0111	1.5696	30.9556	1.56492	23.9185	1.56319	28.6484
0.36576	1.61	0.34957	1.61	0.4595	1.609	0.35294	1.612	0.51465	1.609		1.56725	23.4852	1.56988	31.9	1.58246	28.4889	1.5703	31.3518	1.56568	24.2333	1.56387	29.0174
0.36606	1.609	0.35014	1.61	0.46006	1.609	0.35353	1.612	0.51508	1.609		1.56797	23.8815	1.57055	32.3444	1.58314	28.9185	1.57095	31.8074	1.56642	24.5778	1.56448	29.4612
0.36667	1.609	0.35043	1.61	0.46033	1.609	0.35411	1.612	0.51593	1.609		1.56868	24.2926	1.57118	32.8333	1.58382	29.3407	1.57163	32.2407	1.56718	24.8963	1.56514	29.8602
0.36697	1.609	0.35101	1.61	0.46089	1.61	0.3544	1.612	0.51678	1.609		1.56939	24.6889	1.57185	33.263	1.58451	29.7519	1.5723	32.6741	1.56793	25.2259	1.56579	30.2591
0.36758	1.609	0.35159	1.61	0.46144	1.61	0.35499	1.612	0.51721	1.608		1.57013	25.0556	1.5725	33.7296	1.5852	30.1593	1.57299	33.0815	1.56867	25.5667	1.56642	30.688
0.36818	1.609	0.35188	1.61	0.46172	1.609	0.35528	1.612	0.51806	1.609		1.57085	25.4519	1.57316	34.1741	1.58589	30.5704	1.57364	33.5481	1.56942	25.8963	1.56709	31.0669
0.36848	1.609	0.35246	1.611	0.46228	1.609	0.35587	1.612	0.51849	1.608		1.57157	25.837	1.57377	34.6963	1.58656	31.0111	1.57429	34.0037	1.57013	26.2815	1.56773	31.4808
0.36909	1.609	0.35275	1.61	0.46256	1.609	0.35645	1.612	0.51934	1.61		1.5723	26.2259	1.5744	35.1852	1.58724	31.4333	1.57495	34.4593	1.57089	26.6	1.56835	31.9246
0.36939	1.608	0.35333	1.61	0.46311	1.609	0.35675	1.612	0.5202	1.61		1.573	26.6444	1.57502	35.6852	1.58791	31.8667	1.57561	34.9111	1.57162	26.9519	1.569	32.3236
0.37	1.609	0.35391	1.61	0.46367	1.609	0.35733	1.612	0.52062	1.61		1.57371	27.0444	1.57564	36.1963	1.58848	32.4333	1.57627	35.3556	1.57235	27.3185	1.56967	32.7075
0.37061	1.608	0.3542	1.609	0.46394	1.609	0.35762	1.612	0.52148	1.609		1.57442	27.4519	1.57627	36.6852	1.58915	32.8667	1.57693	35.8111	1.57307	27.6815	1.57032	33.1065
0.37091	1.608	0.35478	1.609	0.4645	1.609	0.35821	1.612	0.5219	1.61		1.57513	27.863	1.57689	37.1852	1.58978	33.3556	1.5776	36.2444	1.57376	28.1	1.57095	33.5353
0.37152	1.608	0.35507	1.609	0.46478	1.609	0.35879	1.612	0.52276	1.609		1.57585	28.2593	1.57741	37.8148	1.59044	33.8111	1.57825	36.7	1.5745	28.4407	1.57159	33.9492
0.37182	1.608	0.35565	1.61	0.46533	1.609	0.35909	1.612	0.52361	1.609		1.57655	28.6704	1.57805	38.2963	1.59109	34.2778	1.57889	37.1852	1.57521	28.8185	1.57216	34.4529
0.37242	1.608	0.35623	1.61	0.46589	1.609	0.35967	1.612	0.52403	1.609		1.57726	29.0889	1.57868	38.7778	1.59174	34.7407	1.57952	37.6667	1.57595	29.1704	1.5728	34.8668
0.37303	1.608	0.35652	1.609	0.46617	1.609	0.35996	1.612	0.52489	1.609		1.57795	29.5222	1.57929	39.2963	1.5924	35.1852	1.58019	38.1111	1.57669	29.5111	1.57336	35.3704
0.37333	1.608	0.3571	1.609	0.46672	1.609	0.36055	1.612	0.52531	1.61		1.57857	30.0556	1.5799	39.8148	1.59306	35.6407	1.5808	38.6296	1.57739	29.9111	1.57399	35.7993
0.37394	1.609	0.35739	1.609	0.467	1.609	0.36114	1.612	0.52617	1.61		1.57926	30.4889	1.58045	40.4074	1.59367	36.1519	1.58143	39.1111	1.5781	30.2963	1.57463	36.2132
0.37424	1.608	0.35797	1.609	0.46756	1.609	0.36143	1.612	0.52702	1.61		1.57994	30.9333	1.58106	40.9259	1.5943	36.6407	1.58207	39.5926	1.57883	30.6482	1.5753	36.5971
0.37485	1.609	0.35855	1.61	0.46811	1.609	0.36201	1.612	0.52745	1.61		1.58062	31.3778	1.58167	41.4444	1.59492	37.1482	1.5827	40.0741	1.57953	31.0481	1.57593	37.026
0.37545	1.609	0.35884	1.61	0.46839	1.609	0.36231	1.612	0.5283	1.609		1.58129	31.8407	1.5823	41.9259	1.59552	37.6667	1.58337	40.5185	1.58019	31.4889	1.57657	37.4399
0.37576	1.609	0.35942	1.61	0.46894	1.609	0.36289	1.612	0.52873	1.609		1.58198	32.2741	1.58291	42.4444	1.59616	38.1482	1.584	41	1.5809	31.8778	1.57719	37.8837
0.37636	1.609	0.35971	1.61	0.46922	1.609	0.36348	1.612	0.52958	1.609		1.58263	32.7741	1.58349	43	1.5968	38.6296	1.58458	41.5556	1.58161	32.263	1.5778	38.3275
0.37667	1.609	0.36029	1.609	0.46978	1.609	0.36377	1.612	0.53043	1.609		1.58328	33.263	1.5841	43.5185	1.59743	39.1111	1.58525	42	1.58225	32.7407	1.57839	38.8013
0.37727	1.609	0.36087	1.609	0.47033	1.609	0.36435	1.612	0.53086	1.609		1.58395	33.7185	1.58468	44.0741	1.59807	39.5926	1.58588	42.4815	1.58292	33.1741	1.57901	39.2451
0.37788	1.609	0.36116	1.61	0.47061	1.609	0.36465	1.612	0.53171	1.61		1.58461	34.1963	1.58526	44.6296	1.5987	40.0741	1.58652	42.963	1.58363	33.5593	1.57961	39.7038
0.37818	1.609	0.36174	1.61	0.47117	1.609	0.36523	1.612	0.53214	1.61		1.58525	34.7074	1.58581	45.2222	1.59931	40.5926	1.58713	43.4815	1.58434	33.9444	1.58023	40.1476
0.37879	1.609	0.36203	1.61	0.47144	1.609	0.36582	1.612	0.53299	1.61		1.58589	35.2074	1.58645	45.7037	1.59992	41.1111	1.58774	44	1.58505	34.3222	1.58084	40.5915
0.37909	1.609	0.36261	1.61	0.472	1.609	0.36611	1.612	0.53385	1.609		1.58653	35.7185	1.58703	46.2593	1.60047	41.7037	1.58832	44.5556	1.58575	34.7185	1.58147	41.0203
0.3797	1.609	0.36319	1.61	0.47256	1.609	0.3667	1.612	0.53427	1.61		1.58717	36.2222	1.58764	46.7778	1.60102	42.2963	1.58884	45.1852	1.58643	35.1407	1.58203	41.524
0.3803	1.609	0.36348	1.609	0.47283	1.609	0.36699	1.612	0.53512	1.61		1.58777	36.7778	1.58819	47.3704	1.60163	42.8148	1.58942	45.7407	1.58706	35.6296	1.58264	41.9828
0.38061	1.609	0.36406	1.61	0.47339	1.609	0.36757	1.612	0.53555	1.61		1.5884	37.2963	1.58874	47.963	1.60224	43.3333	1.59003	46.2593	1.58776	36.037	1.58323	42.4465
0.38121	1.609	0.36435	1.61	0.47367	1.609	0.36816	1.612	0.5364	1.609		1.58906	37.7778	1.58924	48.6296	1.60282	43.8889	1.59066	46.7407	1.58841	36.4926	1.5838	42.9502
0.38152	1.61	0.36493	1.61	0.47422	1.609	0.36845	1.612	0.53726	1.609		1.58964	38.3704	1.58982	49.1852	1.60343	44.4074	1.5913	47.2222	1.58909	36.9148	1.5844	43.4089
0.38212	1.609	0.36551	1.61	0.47478	1.609	0.36904	1.612	0.53768	1.609		1.59029	38.8518	1.59037	49.7778	1.60398	45	1.59191	47.7407	1.58975	37.3704	1.585	43.8677
0.38273	1.609	0.3658	1.61	0.47506	1.609	0.36933	1.612	0.53854	1.609		1.5909	39.4074	1.59095	50.3333	1.60456	45.5556	1.59252	48.2593	1.59041	37.8148	1.58559	44.3414
0.38303	1.61	0.36638	1.61	0.47561	1.609	0.36992	1.612	0.53896	1.609		1.5915	39.963	1.59147	50.963	1.60514	46.1111	1.59312	48.7778	1.5911	38.2222	1.58618	44.8152
0.38364	1.609	0.36667	1.61	0.47589	1.609	0.3705	1.612	0.53982	1.609		1.5921	40.5185	1.59197	51.6296	1.60575	46.6296	1.59368	49.3704	1.59177	38.6667	1.58675	45.3088
0.38394	1.609	0.36725	1.61	0.47644	1.609	0.37079	1.612	0.54067	1.609		1.59271	41.0741	1.59252	52.2222	1.6063	47.2222	1.59423	49.963	1.59243	39.1111	1.58721	45.9372
0.38455	1.609	0.36783	1.609	0.477	1.609	0.37138	1.612	0.5411	1.609		1.59326	41.7037	1.5931	52.7778	1.60685	47.8148	1.59484	50.4815	1.5931	39.5556	1.58774	46.4857
0.38515	1.609	0.36812	1.61	0.47728	1.609	0.37167	1.612	0.54195	1.608		1.59384	42.2963	1.59362	53.4074	1.6074	48.4074	1.59542	51.037	1.59376	40	1.58832	46.9594
0.38545	1.609	0.3687	1.609	0.47783	1.609	0.37226	1.612	0.54238	1.608		1.59441	42.8889	1.59415	54.037	1.60798	48.963	1.59602	51.5556	1.5944	40.4815	1.5889	47.4531
0.38606	1.609	0.36899	1.61	0.47811	1.609	0.37284	1.612	0.54323	1.608		1.59497	43.5185	1.5947	54.6296	1.60854	49.5556	1.5966	52.1111	1.59506	40.9259	1.58951	47.8969
0.38636	1.61	0.36957	1.609	0.47867	1.609	0.37313	1.612	0.54408	1.608		1.59554	44.1111	1.59525	55.2222	1.60909	50.1482	1.59718	52.6667	1.59567	41.4444	1.59004	48.4455
0.38697	1.609	0.37014	1.61	0.47922	1.609	0.37372	1.612	0.54451	1.608		1.59615	44.6667	1.5958	55.8148	1.60967	50.7037	1.59774	53.2593	1.59633	41.8889	1.59064	48.9042
0.38758	1.609	0.37043	1.61	0.4795	1.609	0.37401	1.612	0.54536	1.607		1.5967	45.2963	1.5963	56.4815	1.61019	51.3333	1.59829	53.8518	1.59697	42.3704	1.59124	49.363
0.38788	1.609	0.37101	1.61	0.48006	1.609	0.3746	1.612	0.54579	1.608		1.59725	45.9259	1.59677	57.1852	1.61069	52	1.59892	54.3333	1.59758	42.8889	1.59176	49.9165
0.38848	1.609	0.3713	1.61	0.48033	1.609	0.37518	1.612	0.54664	1.608		1.59783	46.5185	1.59729	57.8148	1.61113	52.7407	1.59948	54.9259	1.59818	43.4074	1.59233	50.4152
0.38879	1.609	0.37188	1.61	0.48089	1.609	0.37548	1.612	0.54749	1.61		1.5984	47.1111	1.59779	58.4815	1.61168	53.3333	1.60003	55.5185	1.59882	43.8889	1.59286	50.9637
0.38939	1.609	0.37246	1.61	0.48144	1.609	0.37606	1.612	0.54792	1.61		1.59893	47.7778	1.59834	59.0741	1.61223	53.9259	1.60058	56.1111	1.59946	44.3704	1.59342	51.4624
0.39	1.609	0.37275	1.61	0.48172	1.609	0.37635	1.612	0.54877	1.61		1.59948	48.4074	1.59884	59.7407	1.6127	54.6296	1.60116	56.6667	1.60009	44.8518	1.59399	51.9611
0.3903	1.609	0.37333	1.61	0.48228	1.609	0.37694	1.612	0.5492	1.61		1.59998	49.1111	1.59933	60.4074	1.6132	55.2963	1.60171	57.2593	1.60067	45.4074	1.5946	52.4099
0.39091	1.609	0.37362	1.61	0.48256	1.609	0.37752	1.612	0.55005	1.61		1.6004	49.9259	1.59983	61.0741	1.61375	55.8889	1.60224	57.8889	1.60128	45.9259	1.59517	52.9085
0.39121	1.609	0.3742	1.61	0.48311	1.609	0.37782	1.612	0.55091	1.61		1.60095	50.5556	1.60024	61.8518	1.61433	56.4444	1.60276	58.5185	1.60189	46.4444	1.59574	53.4072
0.39182	1.609	0.37478	1.61	0.48367	1.609	0.3784	1.612	0.55133	1.61		1.60147	51.2222	1.60074	62.5185	1.61485	57.0741	1.60331	59.1111	1.60238	47.1111	1.59631	53.9059
0.39242	1.609	0.37507	1.61	0.48394	1.609	0.37869	1.612	0.55219	1.61		1.602	51.8889	1.60126	63.1482	1.61538	57.7037	1.60386	59.7037	1.60302	47.5926	1.59683	54.4544
0.39273	1.609	0.37565	1.61	0.4845	1.609	0.37928	1.612	0.55261	1.609		1.60247	52.6296	1.60176	63.8148	1.61587	58.3704	1.60436	60.3704	1.60363	48.1111	1.59731	55.0528
0.39333	1.609	0.37594	1.61	0.48478	1.609	0.37987	1.612	0.55347	1.61		1.60294	53.3704	1.60222	64.5185	1.6164	59	1.60486	61.037	1.60424	48.6296	1.59775	55.7011
0.39364	1.609	0.37652	1.61	0.48533	1.609	0.38016	1.612	0.55432	1.609		1.60344	54.0741	1.60266	65.2593	1.61684	59.7407	1.60538	61.6667	1.60484	49.1482	1.59828	56.2496
0.39424	1.61	0.3771	1.61	0.48589	1.609	0.38074	1.612	0.55475	1.61		1.60396	54.7407	1.6031	66	1.61716	60.6296	1.60593	62.2593	1.6054	49.7407	1.59885	56.7483
0.39485	1.609	0.37739	1.61	0.48617	1.609	0.38104	1.612	0.5556	1.61		1.60438	55.5556	1.6036	66.6667	1.61766	61.2963	1.60643	62.9259	1.60598	50.2963	1.59928	57.3965
0.39515	1.609	0.37797	1.61	0.48672	1.609	0.38162	1.612	0.55602	1.61		1.60467	56.5556	1.6041	67.3333	1.61816	61.963	1.6069	63.6296	1.60656	50.8518	1.59977	57.9949
0.39576	1.61	0.37826	1.61	0.487	1.609	0.38221	1.612	0.55688	1.61		1.60466	57.963	1.60448	68.1482	1.61862	62.6667	1.60742	64.2593	1.60708	51.4815	1.60029	58.5435
0.39606	1.609	0.37884	1.61	0.48756	1.609	0.3825	1.612	0.55773	1.61		1.60516	58.6667	1.60484	69	1.61904	63.4444	1.60792	64.9259	1.60769	52	1.60077	59.1419
0.39667	1.608	0.37942	1.61	0.48811	1.609	0.38308	1.612	0.55816	1.609		1.60545	59.6667	1.60528	69.7407	1.61953	64.1111	1.60841	65.5926	1.60821	52.6296	1.60134	59.6405
0.39727	1.609	0.37971	1.61	0.48839	1.609	0.38338	1.612	0.55901	1.609		1.60582	60.5556	1.60577	70.4074	1.62	64.8148	1.60891	66.2593	1.60874	53.2593	1.60187	60.1891
0.39758	1.609	0.38029	1.61	0.48894	1.609	0.38396	1.612	0.55944	1.609		1.60631	61.2593	1.60627	71.0741	1.62047	65.5185	1.60943	66.8889	1.60929	53.8518	1.60239	60.7376
0.39818	1.609	0.38058	1.61	0.48922	1.609	0.38455	1.612	0.56029	1.609		1.60681	61.963	1.60668	71.8518	1.6208	66.4074	1.6099	67.5926	1.60981	54.4815	1.60287	61.336
0.39848	1.61	0.38116	1.61	0.48978	1.609	0.38484	1.612	0.56114	1.609		1.60723	62.7778	1.60706	72.6667	1.62121	67.1852	1.61012	68.6296	1.61031	55.1482	1.6034	61.8845
0.39909	1.609	0.38174	1.61	0.49033	1.609	0.38543	1.612	0.56157	1.609		1.60768	63.5556	1.60739	73.5556	1.62162	67.963	1.61061	69.2963	1.61083	55.7778	1.60388	62.4829
0.3997	1.61	0.38203	1.61	0.49061	1.61	0.38572	1.612	0.56242	1.608		1.60802	64.4815	1.60761	74.5926	1.62206	68.7037	1.61111	69.963	1.61136	56.4074	1.6044	63.0315
0.4	1.609	0.38261	1.61	0.49117	1.609	0.3863	1.612	0.56285	1.608		1.60836	65.4074	1.60794	75.4815	1.62239	69.5926	1.6116	70.6296	1.61191	57	1.60493	63.58
0.40061	1.609	0.3829	1.609	0.49144	1.609	0.38689	1.612	0.5637	1.608		1.60883	66.1482	1.60835	76.2593	1.62277	70.4074	1.61204	71.3704	1.61246	57.5926	1.60541	64.1784
0.40091	1.609	0.38348	1.609	0.492	1.609	0.38718	1.611	0.56456	1.608		1.60922	67	1.60882	76.963	1.62321	71.1482	1.61251	72.0741	1.61296	58.2593	1.60594	64.7269
0.40152	1.609	0.38406	1.609	0.49256	1.609	0.38777	1.612	0.56498	1.608		1.60964	67.8148	1.60917	77.8148	1.6236	71.963	1.61298	72.7778	1.61348	58.8889	1.60646	65.2755
0.40212	1.609	0.38435	1.609	0.49283	1.609	0.38806	1.612	0.56583	1.608		1.61003	68.6667	1.60944	78.7778	1.62401	72.7407	1.61334	73.6296	1.61392	59.6296	1.6069	65.9237
0.40242	1.609	0.38493	1.609	0.49339	1.609	0.38865	1.612	0.56626	1.608		1.61045	69.4815	1.60988	79.5185	1.62431	73.6667	1.61375	74.4074	1.61419	60.5926	1.60734	66.572
0.40303	1.61	0.38522	1.61	0.49367	1.609	0.38923	1.612	0.56711	1.607		1.61087	70.2963	1.61032	80.2593	1.62464	74.5556	1.61419	75.1482	1.61472	61.2222	1.60782	67.1704
0.40333	1.609	0.3858	1.609	0.49422	1.609	0.38952	1.612	0.56797	1.61		1.61123	71.1852	1.61065	81.1482	1.62505	75.3333	1.61463	75.8889	1.61521	61.8889	1.6083	67.7688
0.40394	1.609	0.38638	1.61	0.49478	1.609	0.39011	1.612	0.56839	1.609		1.61163	72.037	1.61109	81.8889	1.6254	76.1852	1.61496	76.7778	1.61568	62.5926	1.60874	68.4171
0.40455	1.61	0.38667	1.609	0.49506	1.609	0.3904	1.612	0.56925	1.61		1.61205	72.8518	1.61148	82.7037	1.62576	77.037	1.61528	77.6667	1.61615	63.2963	1.60922	69.0155
0.40485	1.609	0.38725	1.61	0.49561	1.609	0.39099	1.612	0.56967	1.61		1.61239	73.7778	1.6118	83.5926	1.62614	77.8518	1.6157	78.4444	1.61664	63.963	1.60962	69.7136
0.40545	1.61	0.38754	1.61	0.49589	1.609	0.39157	1.612	0.57053	1.61		1.61273	74.7037	1.61222	84.3704	1.62642	78.8148	1.61611	79.2222	1.61708	64.7037	1.6101	70.312
0.40576	1.609	0.38812	1.61	0.49644	1.609	0.39186	1.612	0.57138	1.61		1.61291	75.8518	1.61252	85.2963	1.6268	79.6296	1.61649	80.037	1.6175	65.4815	1.61062	70.8605
0.40636	1.609	0.3887	1.61	0.497	1.609	0.39245	1.612	0.57181	1.609		1.61335	76.6296	1.61293	86.0741	1.62716	80.4815	1.61688	80.8518	1.61796	66.1852	1.61115	71.4091
0.40697	1.609	0.38899	1.61	0.49728	1.609	0.39274	1.612	0.57266	1.609		1.61374	77.4815	1.61326	86.963	1.62748	81.3704	1.61726	81.6667	1.61838	66.963	1.61159	72.0573
0.40727	1.609	0.38957	1.609	0.49783	1.609	0.39333	1.612	0.57309	1.61		1.61414	78.3333	1.61356	87.8889	1.62784	82.2222	1.61764	82.4815	1.61882	67.7037	1.61207	72.6557
0.40788	1.61	0.38986	1.61	0.49811	1.609	0.39391	1.612	0.57394	1.61		1.61421	79.6296	1.61397	88.6667	1.6282	83.0741	1.61794	83.4074	1.61928	68.4074	1.61255	73.2541
0.40818	1.61	0.39043	1.61	0.49867	1.609	0.39421	1.612	0.57479	1.609		1.61455	80.5556	1.61435	89.4815	1.62852	83.963	1.61836	84.1852	1.6197	69.1852	1.61299	73.9024
0.40879	1.609	0.39101	1.609	0.49922	1.609	0.39479	1.612	0.57522	1.609		1.61489	81.4815	1.61465	90.4074	1.62877	84.963	1.61857	85.2222	1.62002	70.0741	1.61343	74.5507
0.40939	1.609	0.3913	1.61	0.4995	1.609	0.39508	1.612	0.57607	1.609		1.61515	82.5185	1.61473	91.6296	1.6291	85.8518	1.6189	86.1111	1.62044	70.8518	1.61382	75.2488
0.4097	1.609	0.39188	1.61	0.50006	1.609	0.39567	1.612	0.5765	1.609		1.61552	83.4074	1.61494	92.6667	1.62934	86.8518	1.61926	86.963	1.62082	71.6667	1.61417	75.9968
0.4103	1.609	0.39217	1.61	0.50033	1.609	0.39625	1.612	0.57735	1.609		1.61581	84.4074	1.6153	93.5185	1.62967	87.7407	1.61958	87.8518	1.62112	72.5926	1.61453	76.7448
0.41061	1.609	0.39275	1.61	0.50089	1.609	0.39655	1.612	0.5782	1.608		1.61599	85.5556	1.61526	94.8889	1.63	88.6296	1.61988	88.7778	1.62156	73.3333	1.61501	77.3432
0.41121	1.609	0.39333	1.609	0.50144	1.609	0.39713	1.612	0.57863	1.609		1.61625	86.5926	1.61565	95.7037	1.6303	89.5556	1.62016	89.7407	1.62189	74.2222	1.61549	77.9416
0.41182	1.609	0.39362	1.61	0.50172	1.609	0.39742	1.612	0.57948	1.608		1.61667	87.4074	1.61598	96.5926	1.6306	90.4815	1.62037	90.7778	1.62227	75.037	1.61593	78.5899
0.41212	1.609	0.3942	1.61	0.50228	1.609	0.39801	1.612	0.57991	1.608		1.61693	88.4444	1.61639	97.3704	1.63076	91.5926	1.62067	91.7037	1.62252	76.037	1.61615	79.4875
0.41273	1.609	0.39449	1.61	0.50256	1.609	0.3986	1.612	0.58076	1.61		1.61721	89.4444	1.61686	98.0741	1.63103	92.5556	1.62097	92.6296	1.62284	76.9259	1.61663	80.0859
0.41303	1.609	0.39507	1.61	0.50311	1.609	0.39889	1.612	0.58162	1.609		1.61761	90.2963	1.61716	99	1.63133	93.4815	1.62124	93.5926	1.62314	77.8518	1.61703	80.784
0.41364	1.61	0.39565	1.609	0.50367	1.609	0.39947	1.612	0.58204	1.609		1.6176	91.7037	1.61743	99.963	1.6316	94.4444	1.6214	94.7037	1.62347	78.7407	1.61755	81.3325
0.41424	1.609	0.39594	1.61	0.50394	1.609	0.39977	1.612	0.5829	1.609		1.61749	93.2593	1.6177	100.926	1.63184	95.4444	1.62156	95.8148	1.62388	79.5185	1.61803	81.9309
0.41455	1.609	0.39652	1.61	0.5045	1.609	0.40035	1.612	0.58332	1.61		1.61791	94.0741	1.61803	101.815	1.63212	96.4074	1.62186	96.7407	1.62421	80.4074	1.61847	82.5792
0.41515	1.609	0.39681	1.61	0.50478	1.609	0.40094	1.612	0.58418	1.61		1.61809	95.2222	1.61813	103	1.63239	97.3704	1.62216	97.6667	1.62454	81.2963	1.61887	83.2773
0.41545	1.609	0.39739	1.61	0.50533	1.609	0.40123	1.612	0.58503	1.609		1.61864	95.8518	1.61821	104.222	1.63266	98.3333	1.62241	98.6667	1.62487	82.1852	1.61922	84.0253
0.41606	1.609	0.39797	1.61	0.50589	1.609	0.40181	1.612	0.58546	1.609		1.61898	96.7778	1.61859	105.037	1.63293	99.2963	1.62232	100.111	1.6252	83.0741	1.61961	84.7235
0.41667	1.609	0.39826	1.61	0.50617	1.609	0.40211	1.612	0.58631	1.609		1.61924	97.8148	1.61903	105.778	1.6332	100.259	1.62253	101.148	1.62552	83.963	1.61997	85.4715
0.41697	1.609	0.39884	1.609	0.50672	1.609	0.40269	1.612	0.58673	1.609		1.61956	98.7778	1.61922	106.852	1.63322	101.556	1.62278	102.148	1.62571	85.037	1.62032	86.2195
0.41758	1.609	0.39913	1.61	0.507	1.609	0.40328	1.612	0.58759	1.609		1.61998	99.5926	1.61941	107.926	1.63347	102.556	1.62299	103.185	1.62598	86	1.62076	86.8677
0.41788	1.61	0.39971	1.61	0.50756	1.609	0.40357	1.612	0.58844	1.61		1.62018	100.704	1.61957	109.037	1.63377	103.481	1.62324	104.185	1.62623	87	1.62111	87.6157
0.41848	1.609	0.40029	1.61	0.50811	1.609	0.40416	1.612	0.58887	1.609		1.62037	101.852	1.6195	110.444	1.63398	104.519	1.62345	105.222	1.62653	87.9259	1.6215	88.3139
0.41909	1.609	0.40058	1.61	0.50839	1.609	0.40445	1.612	0.58972	1.61		1.62068	102.815	1.61958	111.667	1.63431	105.407	1.62358	106.37	1.62688	88.7778	1.62186	89.0619
0.41939	1.609	0.40116	1.61	0.50894	1.609	0.40503	1.612	0.59015	1.61		1.62091	103.889	1.61893	113.852	1.6345	106.481	1.62386	107.333	1.6271	89.8148	1.62217	89.8597
0.42	1.607	0.40145	1.61	0.50922	1.609	0.40562	1.612	0.591	1.609		1.62107	105.074	1.61931	114.667	1.6348	107.407	1.62399	108.481	1.6274	90.7407	1.62243	90.7075
0.4203	1.608	0.40203	1.61	0.50978	1.609	0.40591	1.612	0.59185	1.609		1.62085	106.778	1.61964	115.556	1.63516	108.259	1.62418	109.556	1.6277	91.6667	1.62278	91.4555
0.42091	1.608	0.40261	1.61	0.51033	1.609	0.4065	1.612	0.59228	1.609		1.6209	108.111	1.62002	116.37	1.63543	109.222	1.62436	110.63	1.62797	92.6296	1.62314	92.2035
0.42152	1.609	0.4029	1.61	0.51061	1.609	0.40679	1.612	0.59313	1.609		1.62132	108.926	1.62035	117.259	1.63564	110.259	1.62458	111.667	1.62816	93.7037	1.62349	92.9515
0.42182	1.608	0.40348	1.61	0.51117	1.609	0.40737	1.612	0.59356	1.609		1.62158	109.963	1.62074	118.074	1.63594	111.185	1.62376	114.074	1.62843	94.6667	1.6238	93.7493
0.42242	1.609	0.40377	1.61	0.51144	1.609	0.40796	1.612	0.59441	1.61		1.62189	110.926	1.62115	118.852	1.63526	113.407	1.62398	115.111	1.62868	95.6667	1.62411	94.5472
0.42273	1.609	0.40435	1.61	0.512	1.609	0.40825	1.612	0.59527	1.609		1.62128	113.185	1.6212	120.111	1.63559	114.296	1.62402	116.37	1.62895	96.6296	1.62437	95.3949
0.42333	1.609	0.40493	1.61	0.51256	1.609	0.40884	1.612	0.59569	1.61		1.62173	113.963	1.62141	121.148	1.63589	115.222	1.62418	117.481	1.62919	97.6296	1.62468	96.1928
0.42394	1.609	0.40522	1.61	0.51283	1.609	0.40913	1.611	0.59655	1.609		1.62191	115.111	1.62199	121.704	1.63611	116.259	1.62432	118.63	1.62944	98.6296	1.62499	96.9907
0.42424	1.609	0.4058	1.61	0.51339	1.609	0.40972	1.612	0.59697	1.609		1.6222	116.111	1.62221	122.741	1.63635	117.259	1.62445	119.778	1.62943	99.963	1.62525	97.8384
0.42485	1.609	0.40609	1.61	0.51367	1.609	0.4103	1.612	0.59782	1.609		1.62238	117.259	1.62262	123.519	1.6364	118.519	1.62469	120.778	1.62973	100.889	1.62556	98.6363
0.42515	1.609	0.40667	1.61	0.51422	1.609	0.41059	1.611	0.59868	1.609		1.62264	118.296	1.62225	125.333	1.63662	119.556	1.62482	121.926	1.63	101.852	1.62592	99.3843
0.42576	1.609	0.40725	1.61	0.51478	1.609	0.41118	1.612	0.5991	1.609		1.62308	119.074	1.62246	126.37	1.63694	120.444	1.62496	123.074	1.63019	102.926	1.62601	100.431
0.42636	1.609	0.40754	1.61	0.51506	1.609	0.41147	1.612	0.59996	1.609		1.62358	119.778	1.62288	127.148	1.63699	121.704	1.62512	124.185	1.63046	103.889	1.62627	101.279
0.42667	1.609	0.40812	1.61	0.51561	1.609	0.41206	1.611	0.60038	1.609		1.62379	120.889	1.62292	128.407	1.63704	122.963	1.62516	125.444	1.63062	105	1.62658	102.077
0.42727	1.609	0.40841	1.61	0.51589	1.609	0.41264	1.611	0.60124	1.609		1.62389	122.148	1.62331	129.222	1.63737	123.852	1.62513	126.815	1.63095	105.889	1.62685	102.925
0.42758	1.609	0.40899	1.61	0.51644	1.609	0.41294	1.612	0.60209	1.609		1.62423	123.074	1.62355	130.222	1.63758	124.889	1.62484	128.519	1.63111	107	1.62724	103.623
0.42818	1.609	0.40957	1.61	0.517	1.609	0.41352	1.612	0.60252	1.608		1.62409	124.667	1.6236	131.481	1.63791	125.778	1.62497	129.667	1.63132	108.037	1.62747	104.521
0.42879	1.609	0.40986	1.61	0.51728	1.609	0.41381	1.611	0.60337	1.608		1.6238	126.481	1.6239	132.407	1.63821	126.704	1.6251	130.815	1.63154	109.074	1.62765	105.468
0.42909	1.609	0.41043	1.61	0.51783	1.609	0.4144	1.612	0.6038	1.608		1.62409	127.481	1.62414	133.407	1.63843	127.741	1.62526	131.926	1.63173	110.148	1.62796	106.266
0.4297	1.609	0.41072	1.611	0.51811	1.609	0.41498	1.612	0.60465	1.608		1.62395	129.074	1.62444	134.333	1.6385	128.963	1.62531	133.185	1.63194	111.185	1.62822	107.114
0.43	1.609	0.4113	1.61	0.51867	1.609	0.41528	1.611	0.6055	1.61		1.62437	129.889	1.62416	136.037	1.6388	129.889	1.62544	134.333	1.6311	113.63	1.62853	107.911
0.43061	1.609	0.41188	1.61	0.51922	1.609	0.41586	1.612	0.60593	1.609		1.62455	131.037	1.6244	137.037	1.6391	130.815	1.62552	135.556	1.63131	114.667	1.62875	108.809
0.43121	1.609	0.41217	1.609	0.5195	1.609	0.41615	1.612	0.60678	1.609		1.625	131.815	1.62453	138.185	1.63943	131.704	1.62565	136.704	1.63156	115.667	1.62902	109.657
0.43152	1.609	0.41275	1.61	0.52006	1.609	0.41674	1.612	0.60721	1.609		1.6247	133.63	1.62371	140.593	1.63982	132.519	1.6257	137.963	1.63177	116.704	1.62902	110.804
0.43212	1.609	0.41304	1.609	0.52033	1.609	0.41733	1.611	0.60806	1.609		1.62414	135.815	1.62396	141.593	1.64006	133.519	1.6255	139.556	1.6319	117.852	1.62933	111.602
0.43242	1.609	0.41362	1.609	0.52089	1.609	0.41762	1.612	0.60891	1.61		1.62483	136.259	1.62442	142.296	1.64036	134.444	1.62521	141.259	1.6319	119.185	1.6296	112.449
0.43303	1.609	0.4142	1.609	0.52144	1.609	0.4182	1.612	0.60934	1.61		1.62527	137.037	1.62467	143.296	1.64041	135.704	1.62534	142.407	1.63236	119.889	1.62982	113.347
0.43364	1.609	0.41449	1.609	0.52172	1.609	0.4185	1.612	0.61019	1.609		1.62561	137.963	1.62505	144.111	1.6404	137.037	1.6255	143.519	1.63261	120.889	1.63017	114.095
0.43394	1.609	0.41507	1.61	0.52228	1.609	0.41908	1.612	0.61062	1.609		1.62579	139.111	1.62546	144.889	1.6407	137.963	1.62563	144.667	1.63274	122.037	1.6304	114.993
0.43455	1.609	0.41536	1.609	0.52256	1.609	0.41967	1.612	0.61147	1.61		1.62582	140.481	1.62585	145.704	1.64111	138.741	1.62585	145.704	1.63279	123.296	1.63058	115.94
0.43485	1.609	0.41594	1.609	0.52311	1.609	0.41996	1.612	0.61233	1.609		1.62618	141.37	1.6259	146.963	1.6415	139.556	1.6259	146.963	1.63284	124.556	1.63088	116.738
0.43545	1.609	0.41652	1.609	0.52367	1.609	0.42054	1.612	0.61275	1.609		1.62652	142.296	1.62606	148.074	1.64191	140.333	1.6258	148.407	1.63291	125.778	1.63106	117.685
0.43606	1.608	0.41681	1.609	0.52394	1.609	0.42084	1.612	0.61361	1.61		1.62673	143.407	1.62627	149.111	1.64229	141.148	1.62594	149.556	1.63313	126.815	1.63137	118.483
0.43636	1.608	0.41739	1.61	0.5245	1.609	0.42142	1.612	0.61403	1.609		1.62699	144.444	1.62652	150.111	1.6427	141.926	1.62607	150.704	1.63326	127.963	1.63142	119.58
0.43697	1.609	0.41768	1.61	0.52478	1.609	0.42201	1.612	0.61489	1.609		1.62733	145.37	1.62698	150.815	1.643	142.852	1.6262	151.852	1.63342	129.074	1.63173	120.378
0.43727	1.609	0.41826	1.61	0.52533	1.609	0.4223	1.612	0.61574	1.609		1.62762	146.37	1.62731	151.704	1.64342	143.63	1.62628	153.074	1.63364	130.111	1.632	121.226
0.43788	1.609	0.41884	1.61	0.52589	1.609	0.42289	1.612	0.61617	1.609		1.62796	147.296	1.62778	152.407	1.64388	144.333	1.62649	154.111	1.63394	131.037	1.63226	122.074
0.43848	1.609	0.41913	1.61	0.52617	1.609	0.42318	1.612	0.61702	1.609		1.62856	147.852	1.62828	153.074	1.64402	145.481	1.62654	155.37	1.63418	132.037	1.63261	122.822
0.43879	1.61	0.41971	1.609	0.52672	1.609	0.42376	1.612	0.61745	1.609		1.62909	148.519	1.62883	153.667	1.6446	146.037	1.62678	156.37	1.63448	132.963	1.63288	123.669
0.43939	1.609	0.42	1.61	0.527	1.609	0.42435	1.612	0.6183	1.609		1.62942	149.444	1.62941	154.222	1.64501	146.815	1.62622	158.444	1.63472	133.963	1.63315	124.517
0.4397	1.609	0.42058	1.61	0.52756	1.609	0.42464	1.611	0.61915	1.609		1.62913	151.259	1.62954	155.37	1.64472	148.519	1.62629	159.667	1.63469	135.333	1.6335	125.265
0.4403	1.609	0.42116	1.61	0.52811	1.609	0.42523	1.612	0.61958	1.609		1.62963	151.963	1.62858	157.963	1.64502	149.444	1.62642	160.815	1.63499	136.259	1.63372	126.163
0.44091	1.609	0.42145	1.61	0.52839	1.609	0.42552	1.612	0.62043	1.609		1.62968	153.296	1.62896	158.778	1.6454	150.259	1.62664	161.852	1.63532	137.148	1.63403	126.961
0.44121	1.609	0.42203	1.609	0.52894	1.609	0.4261	1.611	0.62086	1.609		1.6301	154.111	1.62884	160.259	1.64582	151.037	1.6268	162.963	1.63553	138.185	1.63443	127.659
0.44182	1.609	0.42232	1.61	0.52922	1.609	0.42669	1.612	0.62171	1.609		1.63054	154.889	1.62942	160.815	1.6462	151.852	1.62685	164.222	1.63583	139.111	1.63456	128.656
0.44212	1.609	0.4229	1.61	0.52978	1.609	0.42698	1.612	0.62256	1.609		1.62951	157.741	1.62989	161.519	1.64661	152.63	1.62706	165.259	1.63591	140.333	1.63491	129.404
0.44273	1.609	0.42348	1.61	0.53033	1.609	0.42757	1.611	0.62299	1.609		1.63019	158.185	1.62935	163.556	1.647	153.444	1.62694	166.741	1.63621	141.259	1.63522	130.202
0.44333	1.609	0.42377	1.61	0.53061	1.609	0.42786	1.612	0.62384	1.609		1.63061	159	1.63002	164	1.64758	154	1.6271	167.852	1.63626	142.519	1.63553	131
0.44364	1.609	0.42435	1.61	0.53117	1.609	0.42845	1.612	0.62427	1.609		1.63121	159.556	1.6306	164.556	1.64799	154.778	1.62724	169	1.63658	143.407	1.63588	131.748
0.44424	1.609	0.42464	1.61	0.53144	1.609	0.42903	1.612	0.62512	1.609		1.63163	160.37	1.63106	165.259	1.64837	155.593	1.62737	170.148	1.6368	144.444	1.63628	132.446
0.44455	1.609	0.42522	1.61	0.532	1.609	0.42932	1.612	0.62598	1.608		1.63181	161.519	1.63173	165.704	1.64887	156.259	1.6275	171.296	1.6371	145.37	1.6368	132.994
0.44515	1.609	0.4258	1.61	0.53256	1.609	0.42991	1.612	0.6264	1.608		1.63202	162.63	1.63194	166.741	1.64934	156.963	1.62774	172.296	1.63734	146.37	1.63707	133.842
0.44576	1.609	0.42609	1.61	0.53283	1.609	0.4302	1.612	0.62726	1.608		1.63278	162.963	1.63244	167.407	1.64975	157.741	1.62788	173.444	1.63748	147.519	1.63759	134.391
0.44606	1.609	0.42667	1.61	0.53339	1.609	0.43079	1.612	0.62768	1.608		1.63336	163.556	1.6331	167.852	1.65022	158.444	1.62792	174.704	1.63789	148.296	1.63803	135.039
0.44667	1.61	0.42696	1.61	0.53367	1.609	0.43137	1.612	0.62853	1.607		1.63331	165.037	1.63374	168.333	1.65021	159.778	1.62789	176.074	1.63794	149.556	1.63808	136.136
0.44697	1.609	0.42754	1.609	0.53422	1.609	0.43167	1.612	0.62939	1.608		1.63293	166.963	1.63382	169.556	1.65009	161.259	1.62796	177.296	1.63824	150.481	1.63861	136.685
0.44758	1.609	0.42812	1.61	0.53478	1.609	0.43225	1.612	0.62981	1.607		1.63346	167.63	1.63403	170.593	1.65064	161.852	1.6281	178.444	1.63865	151.259	1.63896	137.433
0.44818	1.609	0.42841	1.61	0.53506	1.609	0.43254	1.612	0.63067	1.607		1.63395	168.333	1.6345	171.296	1.64898	165.37	1.62831	179.481	1.63886	152.296	1.63948	137.981
0.44848	1.609	0.42899	1.61	0.53561	1.609	0.43313	1.612	0.63109	1.607		1.63464	168.778	1.63329	174.222	1.64956	165.926	1.62839	180.704	1.63919	153.185	1.63997	138.579
0.44909	1.609	0.42928	1.61	0.53589	1.609	0.43371	1.612	0.63195	1.607		1.63516	169.444	1.6328	176.185	1.65011	166.519	1.6286	181.741	1.63949	154.111	1.6404	139.228
0.44939	1.609	0.42986	1.61	0.53644	1.609	0.43401	1.612	0.6328	1.607		1.63566	170.148	1.63322	176.963	1.65061	167.185	1.62882	182.778	1.63979	155.037	1.64106	139.627
0.45	1.609	0.43043	1.61	0.537	1.609	0.43459	1.612	0.63323	1.607		1.63584	171.296	1.63396	177.296	1.65127	167.63	1.62898	183.889	1.64012	155.926	1.64141	140.375
0.45061	1.609	0.43072	1.61	0.53728	1.609	0.43488	1.612	0.63408	1.61		1.63581	172.741	1.6346	177.778	1.65157	168.556	1.6292	184.926	1.64042	156.852	1.64189	140.973
0.45091	1.609	0.4313	1.61	0.53783	1.609	0.43547	1.611	0.63451	1.61
0.45152	1.609	0.43159	1.61	0.53811	1.609	0.43606	1.611	0.63536	1.61
0.45182	1.609	0.43217	1.609	0.53867	1.609	0.43635	1.612	0.63621	1.61
0.45242	1.609	0.43275	1.61	0.53922	1.609	0.43693	1.611	0.63664	1.61
0.45303	1.609	0.43304	1.61	0.5395	1.609	0.43723	1.611	0.63749	1.609
0.45333	1.609	0.43362	1.61	0.54006	1.609	0.43781	1.612	0.63792	1.609
0.45394	1.609	0.43391	1.61	0.54033	1.609	0.4384	1.611	0.63877	1.609
0.45424	1.609	0.43449	1.61	0.54089	1.609	0.43869	1.612	0.63962	1.609
0.45485	1.609	0.43507	1.61	0.54144	1.609	0.43927	1.611	0.64005	1.61
0.45545	1.609	0.43536	1.61	0.54172	1.609	0.43957	1.611	0.6409	1.61
0.45576	1.609	0.43594	1.61	0.54228	1.609	0.44015	1.611	0.64133	1.61
0.45636	1.609	0.43623	1.61	0.54256	1.609	0.44074	1.612	0.64218	1.609
0.45667	1.609	0.43681	1.61	0.54311	1.609	0.44103	1.611	0.64304	1.609
0.45727	1.609	0.43739	1.61	0.54367	1.609	0.44162	1.611	0.64346	1.609
0.45788	1.609	0.43768	1.61	0.54394	1.609	0.44191	1.611	0.64432	1.61
0.45818	1.609	0.43826	1.61	0.5445	1.609	0.44249	1.611	0.64474	1.61
0.45879	1.609	0.43855	1.61	0.54478	1.609	0.44308	1.611	0.6456	1.609
0.45909	1.61	0.43913	1.61	0.54533	1.609	0.44337	1.611	0.64645	1.609
0.4597	1.609	0.43971	1.61	0.54589	1.609	0.44396	1.611	0.64688	1.61
0.4603	1.609	0.44	1.61	0.54617	1.609	0.44425	1.612	0.64773	1.609
0.46061	1.609	0.44058	1.609	0.54672	1.609	0.44483	1.612	0.64816	1.61
0.46121	1.609	0.44087	1.609	0.547	1.609	0.44542	1.612	0.64901	1.609
0.46152	1.609	0.44145	1.609	0.54756	1.609	0.44571	1.611	0.64986	1.609
0.46212	1.609	0.44203	1.609	0.54811	1.609	0.4463	1.611	0.65029	1.609
0.46273	1.608	0.44232	1.609	0.54839	1.609	0.44659	1.611	0.65114	1.609
0.46303	1.608	0.4429	1.609	0.54894	1.609	0.44718	1.612	0.65157	1.609
0.46364	1.608	0.44319	1.61	0.54922	1.609	0.44776	1.612	0.65242	1.609
0.46394	1.608	0.44377	1.61	0.54978	1.609	0.44805	1.611	0.65327	1.61
0.46455	1.609	0.44435	1.609	0.55033	1.609	0.44864	1.611	0.6537	1.61
0.46515	1.608	0.44464	1.609	0.55061	1.609	0.44893	1.611	0.65455	1.609
0.46545	1.609	0.44522	1.609	0.55117	1.609	0.44952	1.611	0.65498	1.609
0.46606	1.609	0.44551	1.609	0.55144	1.609	0.4501	1.611	0.65583	1.609
0.46636	1.609	0.44609	1.609	0.552	1.609	0.4504	1.612	0.65669	1.609
0.46697	1.609	0.44667	1.61	0.55256	1.609	0.45098	1.611	0.65711	1.609
0.46758	1.609	0.44696	1.61	0.55283	1.608	0.45127	1.611	0.65797	1.61
0.46788	1.609	0.44754	1.61	0.55339	1.608	0.45186	1.612	0.65839	1.609
0.46848	1.609	0.44783	1.61	0.55367	1.609	0.45244	1.612	0.65925	1.609
0.46879	1.608	0.44841	1.61	0.55422	1.609	0.45274	1.611	0.6601	1.609
0.46939	1.609	0.44899	1.609	0.55478	1.609	0.45332	1.612	0.66052	1.609
0.47	1.609	0.44928	1.609	0.55506	1.609	0.45361	1.612	0.66138	1.609
0.4703	1.609	0.44986	1.61	0.55561	1.609	0.4542	1.612	0.6618	1.609
0.47091	1.609	0.45014	1.61	0.55589	1.609	0.45478	1.611	0.66266	1.609
0.47121	1.609	0.45072	1.61	0.55644	1.609	0.45508	1.612	0.66351	1.609
0.47182	1.609	0.4513	1.61	0.557	1.609	0.45566	1.612	0.66394	1.608
0.47242	1.61	0.45159	1.61	0.55728	1.608	0.45596	1.611	0.66479	1.608
0.47273	1.609	0.45217	1.61	0.55783	1.609	0.45654	1.612	0.66522	1.608
0.47333	1.609	0.45246	1.61	0.55811	1.609	0.45713	1.612	0.66607	1.608
0.47364	1.609	0.45304	1.61	0.55867	1.609	0.45742	1.612	0.66692	1.608
0.47424	1.609	0.45362	1.61	0.55922	1.608	0.458	1.611	0.66735	1.608
0.47485	1.609	0.45391	1.61	0.5595	1.609	0.4583	1.612	0.6682	1.608
0.47515	1.609	0.45449	1.61	0.56006	1.609	0.45888	1.612	0.66863	1.608
0.47576	1.609	0.45478	1.609	0.56033	1.609	0.45947	1.612	0.66948	1.607
0.47606	1.609	0.45536	1.61	0.56089	1.609	0.45976	1.612	0.67033	1.607
0.47667	1.609	0.45594	1.609	0.56144	1.609	0.46035	1.612	0.67076	1.607
0.47727	1.609	0.45623	1.61	0.56172	1.608	0.46064	1.612	0.67161	1.607
0.47758	1.609	0.45681	1.61	0.56228	1.609	0.46122	1.611	0.67204	1.606
0.47818	1.609	0.4571	1.61	0.56256	1.609	0.46181	1.611	0.67289	1.61
0.47848	1.609	0.45768	1.61	0.56311	1.608	0.4621	1.611	0.67375	1.61
0.47909	1.61	0.45826	1.609	0.56367	1.609	0.46269	1.611	0.67417	1.61
0.4797	1.609	0.45855	1.61	0.56394	1.609	0.46298	1.611	0.67503	1.609
0.48	1.61	0.45913	1.61	0.5645	1.609	0.46356	1.611	0.67545	1.609
0.48061	1.609	0.45942	1.61	0.56478	1.609	0.46415	1.611	0.67631	1.61
0.48091	1.609	0.46	1.61	0.56533	1.609	0.46444	1.611	0.67716	1.61
0.48152	1.61	0.46058	1.61	0.56589	1.609	0.46503	1.611	0.67759	1.61
0.48212	1.61	0.46087	1.609	0.56617	1.609	0.46532	1.611	0.67844	1.609
0.48242	1.609	0.46145	1.61	0.56672	1.609	0.46591	1.611	0.67887	1.609
0.48303	1.609	0.46174	1.61	0.567	1.609	0.46649	1.611	0.67972	1.609
0.48333	1.609	0.46232	1.61	0.56756	1.609	0.46678	1.611	0.68057	1.609
0.48394	1.609	0.4629	1.61	0.56811	1.609	0.46737	1.612	0.681	1.61
0.48455	1.609	0.46319	1.61	0.56839	1.609	0.46766	1.611	0.68185	1.609
0.48485	1.609	0.46377	1.61	0.56894	1.609	0.46825	1.611	0.68228	1.61
0.48545	1.609	0.46406	1.61	0.56922	1.609	0.46883	1.611	0.68313	1.609
0.48576	1.609	0.46464	1.61	0.56978	1.609	0.46912	1.611	0.68398	1.609
0.48636	1.609	0.46522	1.61	0.57033	1.609	0.46971	1.611	0.68441	1.609
0.48697	1.609	0.46551	1.61	0.57061	1.609	0.47	1.611	0.68526	1.609
0.48727	1.609	0.46609	1.61	0.57117	1.609	0.47059	1.611	0.68569	1.609
0.48788	1.61	0.46638	1.61	0.57144	1.609	0.47117	1.611	0.68654	1.609
0.48818	1.609	0.46696	1.61	0.572	1.609	0.47147	1.611	0.6874	1.609
0.48879	1.61	0.46754	1.61	0.57256	1.609	0.47205	1.611	0.68782	1.609
0.48939	1.609	0.46783	1.61	0.57283	1.609	0.47234	1.611	0.68868	1.609
0.4897	1.609	0.46841	1.61	0.57339	1.609	0.47293	1.611	0.6891	1.609
0.4903	1.609	0.4687	1.61	0.57367	1.609	0.47351	1.611	0.68996	1.609
0.49061	1.609	0.46928	1.61	0.57422	1.609	0.47381	1.611	0.69081	1.609
0.49121	1.609	0.46986	1.609	0.57478	1.609	0.47439	1.611	0.69123	1.609
0.49182	1.609	0.47014	1.61	0.57506	1.609	0.47469	1.611	0.69209	1.609
0.49212	1.609	0.47072	1.609	0.57561	1.609	0.47527	1.611	0.69251	1.609
0.49273	1.61	0.47101	1.609	0.57589	1.609	0.47586	1.611	0.69337	1.609
0.49303	1.61	0.47159	1.609	0.57644	1.609	0.47615	1.611	0.69422	1.609
0.49364	1.61	0.47217	1.609	0.577	1.609	0.47673	1.611	0.69465	1.609
0.49424	1.61	0.47246	1.609	0.57728	1.609	0.47703	1.611	0.6955	1.609
0.49455	1.609	0.47304	1.609	0.57783	1.609	0.47761	1.611	0.69593	1.609
0.49515	1.61	0.47333	1.609	0.57811	1.609	0.4782	1.611	0.69678	1.609
0.49545	1.609	0.47391	1.61	0.57867	1.609	0.47849	1.612	0.69763	1.609
0.49606	1.61	0.47449	1.61	0.57922	1.609	0.47908	1.612	0.69806	1.608
0.49667	1.609	0.47478	1.61	0.5795	1.609	0.47937	1.611	0.69891	1.609
0.49697	1.609	0.47536	1.61	0.58006	1.609	0.47995	1.611	0.69934	1.609
0.49758	1.609	0.47565	1.609	0.58033	1.609	0.48054	1.612	0.70019	1.609
0.49788	1.609	0.47623	1.61	0.58089	1.609	0.48083	1.611	0.70104	1.609
0.49848	1.609	0.47681	1.61	0.58144	1.609	0.48142	1.611	0.70147	1.609
0.49909	1.608	0.4771	1.61	0.58172	1.608	0.48171	1.612	0.70232	1.609
0.49939	1.609	0.47768	1.61	0.58228	1.608	0.48229	1.611	0.70275	1.609
0.5	1.609	0.47797	1.61	0.58256	1.609	0.48288	1.611	0.7036	1.609
0.5003	1.609	0.47855	1.61	0.58311	1.608	0.48317	1.612	0.70446	1.608
0.50091	1.609	0.47913	1.61	0.58367	1.608	0.48376	1.611	0.70488	1.608
0.50152	1.609	0.47942	1.61	0.58394	1.609	0.48405	1.611	0.70574	1.608
0.50182	1.609	0.48	1.609	0.5845	1.608	0.48464	1.611	0.70616	1.608
0.50242	1.609	0.48029	1.609	0.58478	1.609	0.48522	1.611	0.70702	1.608
0.50273	1.609	0.48087	1.61	0.58533	1.609	0.48551	1.612	0.70787	1.608
0.50333	1.609	0.48145	1.61	0.58589	1.609	0.4861	1.611	0.7083	1.608
0.50394	1.609	0.48174	1.61	0.58617	1.608	0.48639	1.612	0.70915	1.609
0.50424	1.609	0.48232	1.61	0.58672	1.608	0.48698	1.611	0.70958	1.609
0.50485	1.609	0.48261	1.61	0.587	1.608	0.48756	1.611	0.71043	1.609
0.50515	1.609	0.48319	1.61	0.58756	1.608	0.48785	1.611	0.71128	1.609
0.50576	1.609	0.48377	1.609	0.58811	1.609	0.48844	1.611	0.71171	1.609
0.50636	1.609	0.48406	1.609	0.58839	1.609	0.48873	1.611	0.71256	1.609
0.50667	1.609	0.48464	1.61	0.58894	1.608	0.48932	1.611	0.71299	1.609
0.50727	1.61	0.48493	1.61	0.58922	1.608	0.4899	1.611	0.71384	1.609
0.50758	1.61	0.48551	1.61	0.58978	1.609	0.4902	1.611	0.71469	1.609
0.50818	1.609	0.48609	1.609	0.59033	1.609	0.49078	1.611	0.71512	1.609
0.50879	1.61	0.48638	1.61	0.59061	1.608	0.49107	1.611	0.71597	1.609
0.50909	1.609	0.48696	1.61	0.59117	1.609	0.49166	1.611	0.7164	1.609
0.5097	1.609	0.48725	1.61	0.59144	1.609	0.49224	1.611	0.71725	1.609
0.51	1.609	0.48783	1.61	0.592	1.608	0.49254	1.611	0.71811	1.609
0.51061	1.609	0.48841	1.61	0.59256	1.609	0.49312	1.611	0.71853	1.609
0.51121	1.609	0.4887	1.609	0.59283	1.608	0.49342	1.611	0.71939	1.609
0.51152	1.609	0.48928	1.61	0.59339	1.609	0.494	1.611	0.71981	1.609
0.51212	1.609	0.48957	1.61	0.59367	1.609	0.49459	1.611	0.72067	1.609
0.51242	1.609	0.49014	1.61	0.59422	1.608	0.49488	1.611	0.72152	1.609
0.51303	1.609	0.49072	1.61	0.59478	1.608	0.49546	1.611	0.72194	1.609
0.51364	1.609	0.49101	1.61	0.59506	1.609	0.49576	1.611	0.7228	1.609
0.51394	1.608	0.49159	1.61	0.59561	1.608	0.49634	1.611	0.72322	1.609
0.51455	1.608	0.49188	1.61	0.59589	1.609	0.49693	1.611	0.72408	1.609
0.51485	1.609	0.49246	1.61	0.59644	1.609	0.49722	1.611	0.72493	1.608
0.51545	1.609	0.49304	1.61	0.597	1.608	0.49781	1.611	0.72536	1.608
0.51606	1.608	0.49333	1.61	0.59728	1.609	0.4981	1.611	0.72621	1.608
0.51636	1.609	0.49391	1.61	0.59783	1.608	0.49868	1.611	0.72664	1.61
0.51697	1.609	0.4942	1.61	0.59811	1.609	0.49927	1.611	0.72749	1.609
0.51727	1.609	0.49478	1.61	0.59867	1.609	0.49956	1.611	0.72834	1.609
0.51788	1.609	0.49536	1.61	0.59922	1.609	0.50015	1.611	0.72877	1.609
0.51848	1.609	0.49565	1.61	0.5995	1.608	0.50044	1.611	0.72962	1.609
0.51879	1.61	0.49623	1.61	0.60006	1.609	0.50102	1.611	0.73005	1.609
0.51939	1.609	0.49652	1.609	0.60033	1.609	0.50161	1.611	0.7309	1.609
0.5197	1.609	0.4971	1.61	0.60089	1.609	0.5019	1.611	0.73176	1.609
0.5203	1.609	0.49768	1.61	0.60144	1.609	0.50249	1.611	0.73218	1.609
0.52091	1.609	0.49797	1.609	0.60172	1.609	0.50278	1.611	0.73303	1.608
0.52121	1.609	0.49855	1.609	0.60228	1.608	0.50337	1.611	0.73346	1.609
0.52182	1.609	0.49884	1.61	0.60256	1.609	0.50395	1.611	0.73431	1.608
0.52212	1.609	0.49942	1.61	0.60311	1.608	0.50424	1.611	0.73517	1.608
0.52273	1.609	0.5	1.61	0.60367	1.609	0.50483	1.611	0.73559	1.608
0.52333	1.609	0.50029	1.609	0.60394	1.609	0.50512	1.611	0.73645	1.609
0.52364	1.609	0.50087	1.61	0.6045	1.609	0.50571	1.611	0.73687	1.609
0.52424	1.609	0.50116	1.61	0.60478	1.608	0.50629	1.611	0.73773	1.609
0.52455	1.61	0.50174	1.61	0.60533	1.609	0.50658	1.611	0.73858	1.609
0.52515	1.609	0.50232	1.61	0.60589	1.608	0.50717	1.611	0.73901	1.609
0.52576	1.609	0.50261	1.609	0.60617	1.608	0.50746	1.611	0.73986	1.609
0.52606	1.608	0.50319	1.61	0.60672	1.609	0.50805	1.611	0.74029	1.609
0.52667	1.609	0.50348	1.61	0.607	1.609	0.50863	1.611	0.74114	1.609
0.52697	1.609	0.50406	1.61	0.60756	1.609	0.50893	1.611	0.74199	1.609
0.52758	1.609	0.50464	1.61	0.60811	1.609	0.50951	1.611	0.74242	1.609
0.52818	1.609	0.50493	1.609	0.60839	1.609	0.5098	1.611	0.74327	1.608
0.52848	1.609	0.50551	1.609	0.60894	1.609	0.51039	1.611	0.7437	1.608
0.52909	1.609	0.5058	1.61	0.60922	1.609	0.51097	1.611	0.74455	1.608
0.52939	1.609	0.50638	1.609	0.60978	1.609	0.51127	1.612	0.7454	1.608
0.53	1.609	0.50696	1.61	0.61033	1.609	0.51185	1.611	0.74583	1.609
0.53061	1.609	0.50725	1.609	0.61061	1.609	0.51215	1.611	0.74668	1.609
0.53091	1.609	0.50783	1.61	0.61117	1.609	0.51273	1.611	0.74711	1.609
0.53152	1.609	0.50812	1.61	0.61144	1.609	0.51332	1.611	0.74796	1.609
0.53182	1.609	0.5087	1.609	0.612	1.609	0.51361	1.611	0.74882	1.609
0.53242	1.609	0.50928	1.609	0.61256	1.608	0.51419	1.611	0.74924	1.609
0.53303	1.609	0.50957	1.61	0.61283	1.608	0.51449	1.611	0.7501	1.609
0.53333	1.609	0.51014	1.61	0.61339	1.608	0.51507	1.611	0.75052	1.609
0.53394	1.609	0.51043	1.61	0.61367	1.608	0.51566	1.611	0.75138	1.609
0.53424	1.609	0.51101	1.61	0.61422	1.608	0.51595	1.611	0.75223	1.609
0.53485	1.609	0.51159	1.61	0.61478	1.608	0.51653	1.611	0.75266	1.609
0.53545	1.609	0.51188	1.609	0.61506	1.608	0.51683	1.611	0.75351	1.609
0.53576	1.609	0.51246	1.61	0.61561	1.608	0.51741	1.611	0.75393	1.609
0.53636	1.61	0.51275	1.61	0.61589	1.608	0.518	1.611	0.75479	1.609
0.53667	1.609	0.51333	1.61	0.61644	1.608	0.51829	1.611	0.75564	1.609
0.53727	1.609	0.51391	1.61	0.617	1.608	0.51888	1.611	0.75607	1.609
0.53788	1.61	0.5142	1.61	0.61728	1.608	0.51917	1.611	0.75692	1.609
0.53818	1.61	0.51478	1.61	0.61783	1.608	0.51975	1.611	0.75735	1.609
0.53879	1.609	0.51507	1.61	0.61811	1.608	0.52034	1.611	0.7582	1.609
0.53909	1.609	0.51565	1.61	0.61867	1.608	0.52063	1.611	0.75905	1.609
0.5397	1.609	0.51623	1.61	0.61922	1.608	0.52122	1.612	0.75948	1.609
0.5403	1.609	0.51652	1.61	0.6195	1.608	0.52151	1.611	0.76033	1.608
0.54061	1.61	0.5171	1.61	0.62006	1.608	0.5221	1.611	0.76076	1.608
0.54121	1.609	0.51739	1.61	0.62033	1.608	0.52268	1.611	0.76161	1.608
0.54152	1.609	0.51797	1.61	0.62089	1.608	0.52297	1.611	0.76247	1.608
0.54212	1.61	0.51855	1.61	0.62144	1.608	0.52356	1.611	0.76289	1.608
0.54273	1.61	0.51884	1.61	0.62172	1.609	0.52385	1.611	0.76374	1.608
0.54303	1.609	0.51942	1.61	0.62228	1.608	0.52444	1.611	0.76417	1.608
0.54364	1.609	0.51971	1.61	0.62256	1.608	0.52502	1.611	0.76502	1.607
0.54394	1.61	0.52029	1.61	0.62311	1.608	0.52531	1.611	0.76588	1.609
0.54455	1.61	0.52087	1.61	0.62367	1.608	0.5259	1.611	0.7663	1.609
0.54515	1.61	0.52116	1.61	0.62394	1.608	0.52619	1.611	0.76716	1.609
0.54545	1.61	0.52174	1.61	0.6245	1.608	0.52678	1.611	0.76758	1.609
0.54606	1.609	0.52203	1.61	0.62478	1.608	0.52736	1.611	0.76844	1.609
0.54636	1.609	0.52261	1.61	0.62533	1.609	0.52766	1.611	0.76929	1.609
0.54697	1.609	0.52319	1.61	0.62589	1.608	0.52824	1.611	0.76972	1.609
0.54758	1.609	0.52348	1.61	0.62617	1.608	0.52853	1.611	0.77057	1.609
0.54788	1.609	0.52406	1.609	0.62672	1.609	0.52912	1.611	0.771	1.609
0.54848	1.609	0.52435	1.61	0.627	1.608	0.5297	1.611	0.77185	1.609
0.54879	1.609	0.52493	1.609	0.62756	1.608	0.53	1.611	0.7727	1.609
0.54939	1.609	0.52551	1.609	0.62811	1.608	0.53058	1.611	0.77313	1.608
0.55	1.609	0.5258	1.609	0.62839	1.609	0.53088	1.611	0.77398	1.608
0.5503	1.609	0.52638	1.61	0.62894	1.609	0.53146	1.611	0.77441	1.608
0.55091	1.609	0.52667	1.61	0.62922	1.608	0.53205	1.611	0.77526	1.608
0.55121	1.609	0.52725	1.609	0.62978	1.608	0.53234	1.611	0.77611	1.608
0.55182	1.61	0.52783	1.609	0.63033	1.608	0.53292	1.611	0.77654	1.608
0.55242	1.61	0.52812	1.61	0.63061	1.609	0.53322	1.611	0.77739	1.608
0.55273	1.609	0.5287	1.609	0.63117	1.608	0.5338	1.611	0.77782	1.608
0.55333	1.609	0.52899	1.609	0.63144	1.608	0.53439	1.611	0.77867	1.609
0.55364	1.609	0.52957	1.61	0.632	1.608	0.53468	1.611	0.77953	1.609
0.55424	1.609	0.53014	1.61	0.63256	1.609	0.53526	1.611	0.77995	1.609
0.55485	1.609	0.53043	1.609	0.63283	1.608	0.53556	1.611	0.78081	1.609
0.55515	1.609	0.53101	1.609	0.63339	1.608	0.53614	1.611	0.78123	1.608
0.55576	1.609	0.5313	1.609	0.63367	1.608	0.53673	1.611	0.78209	1.609
0.55606	1.61	0.53188	1.61	0.63422	1.608	0.53702	1.611	0.78294	1.609
0.55667	1.609	0.53246	1.61	0.63478	1.608	0.53761	1.611	0.78337	1.608
0.55727	1.609	0.53275	1.61	0.63506	1.608	0.5379	1.611	0.78422	1.609
0.55758	1.61	0.53333	1.61	0.63561	1.608	0.53848	1.611	0.78464	1.609
0.55818	1.609	0.53362	1.61	0.63589	1.609	0.53907	1.611	0.7855	1.609
0.55848	1.61	0.5342	1.609	0.63644	1.609	0.53936	1.611	0.78635	1.609
0.55909	1.609	0.53478	1.61	0.637	1.608	0.53995	1.611	0.78678	1.609
0.5597	1.609	0.53507	1.61	0.63728	1.609	0.54024	1.611	0.78763	1.609
0.56	1.609	0.53565	1.61	0.63783	1.609	0.54083	1.611	0.78806	1.609
0.56061	1.609	0.53594	1.61	0.63811	1.609	0.54141	1.611	0.78891	1.609
0.56091	1.609	0.53652	1.609	0.63867	1.608	0.5417	1.611	0.78976	1.609
0.56152	1.609	0.5371	1.61	0.63922	1.609	0.54229	1.611	0.79019	1.609
0.56212	1.61	0.53739	1.61	0.6395	1.609	0.54258	1.611	0.79104	1.609
0.56242	1.608	0.53797	1.61	0.64006	1.609	0.54317	1.611	0.79147	1.608
0.56303	1.609	0.53826	1.61	0.64033	1.609	0.54375	1.611	0.79232	1.609
0.56333	1.608	0.53884	1.61	0.64089	1.609	0.54404	1.611	0.79318	1.609
0.56394	1.609	0.53942	1.61	0.64144	1.608	0.54463	1.611	0.7936	1.609
0.56455	1.609	0.53971	1.61	0.64172	1.608	0.54492	1.611	0.79446	1.609
0.56485	1.609	0.54029	1.61	0.64228	1.608	0.54551	1.611	0.79488	1.609
0.56545	1.609	0.54058	1.61	0.64256	1.608	0.54609	1.611	0.79573	1.608
0.56576	1.608	0.54116	1.61	0.64311	1.608	0.54639	1.611	0.79659	1.609
0.56636	1.609	0.54174	1.61	0.64367	1.608	0.54697	1.611	0.79701	1.609
0.56697	1.609	0.54203	1.61	0.64394	1.608	0.54726	1.611	0.79787	1.609
0.56727	1.609	0.54261	1.61	0.6445	1.608	0.54785	1.611	0.79829	1.608
0.56788	1.609	0.5429	1.61	0.64478	1.608	0.54843	1.611	0.79915	1.609
0.56818	1.609	0.54348	1.61	0.64533	1.608	0.54873	1.611	0.8	1.608
0.56879	1.609	0.54406	1.609	0.64589	1.608	0.54931	1.611	0.80043	1.608
0.56939	1.609	0.54435	1.61	0.64617	1.608	0.5496	1.611	0.80128	1.608
0.5697	1.609	0.54493	1.61	0.64672	1.608	0.55019	1.611	0.80171	1.608
0.5703	1.609	0.54522	1.61	0.647	1.608	0.55078	1.611	0.80256	1.609
0.57061	1.609	0.5458	1.61	0.64756	1.608	0.55107	1.611	0.80341	1.608
0.57121	1.609	0.54638	1.61	0.64811	1.608	0.55165	1.611	0.80384	1.608
0.57182	1.609	0.54667	1.61	0.64839	1.608	0.55195	1.611	0.80469	1.608
0.57212	1.609	0.54725	1.61	0.64894	1.608	0.55253	1.611	0.80512	1.608
0.57273	1.609	0.54754	1.61	0.64922	1.608	0.55312	1.611	0.80597	1.608
0.57303	1.609	0.54812	1.61	0.64978	1.608	0.55341	1.611	0.80682	1.609
0.57364	1.609	0.5487	1.61	0.65033	1.608	0.55399	1.611	0.80725	1.609
0.57424	1.609	0.54899	1.61	0.65061	1.608	0.55429	1.611	0.8081	1.609
0.57455	1.609	0.54957	1.61	0.65117	1.608	0.55487	1.611	0.80853	1.609
0.57515	1.609	0.54986	1.609	0.65144	1.608	0.55546	1.611	0.80938	1.608
0.57545	1.609	0.55043	1.61	0.652	1.608	0.55575	1.611	0.81024	1.609
0.57606	1.609	0.55101	1.61	0.65256	1.609	0.55634	1.611	0.81066	1.608
0.57667	1.609	0.5513	1.61	0.65283	1.609	0.55663	1.611	0.81152	1.608
0.57697	1.608	0.55188	1.61	0.65339	1.608	0.55721	1.611	0.81194	1.609
0.57758	1.609	0.55217	1.61	0.65367	1.608	0.5578	1.611	0.8128	1.608
0.57788	1.609	0.55275	1.609	0.65422	1.608	0.55809	1.611	0.81365	1.608
0.57848	1.609	0.55333	1.61	0.65478	1.608	0.55868	1.611	0.81408	1.608
0.57909	1.609	0.55362	1.609	0.65506	1.608	0.55897	1.611	0.81493	1.608
0.57939	1.609	0.5542	1.609	0.65561	1.608	0.55956	1.611	0.81536	1.608
0.58	1.608	0.55449	1.61	0.65589	1.608	0.56014	1.611	0.81621	1.608
0.5803	1.609	0.55507	1.61	0.65644	1.608	0.56043	1.611	0.81706	1.607
0.58091	1.609	0.55565	1.609	0.657	1.608	0.56102	1.611	0.81749	1.608
0.58152	1.61	0.55594	1.61	0.65728	1.608	0.56131	1.611	0.81834	1.608
0.58182	1.609	0.55652	1.61	0.65783	1.608	0.5619	1.611	0.81877	1.608
0.58242	1.61	0.55681	1.61	0.65811	1.608	0.56248	1.611	0.81962	1.609
0.58273	1.609	0.55739	1.61	0.65867	1.608	0.56277	1.611	0.82047	1.609
0.58333	1.61	0.55797	1.609	0.65922	1.608	0.56336	1.611	0.8209	1.609
0.58394	1.609	0.55826	1.609	0.6595	1.609	0.56365	1.611	0.82175	1.609
0.58424	1.61	0.55884	1.61	0.66006	1.608	0.56424	1.611	0.82218	1.608
0.58485	1.609	0.55913	1.61	0.66033	1.608	0.56482	1.611	0.82303	1.609
0.58515	1.609	0.55971	1.61	0.66089	1.608	0.56512	1.611	0.82389	1.609
0.58576	1.609	0.56029	1.61	0.66144	1.608	0.5657	1.611	0.82431	1.609
0.58636	1.609	0.56058	1.609	0.66172	1.608	0.56599	1.611	0.82517	1.608
0.58667	1.609	0.56116	1.61	0.66228	1.608	0.56658	1.611	0.82559	1.609
0.58727	1.609	0.56145	1.61	0.66256	1.609	0.56716	1.611	0.82644	1.609
0.58758	1.609	0.56203	1.61	0.66311	1.608	0.56746	1.611	0.8273	1.609
0.58818	1.61	0.56261	1.61	0.66367	1.608	0.56804	1.611	0.82772	1.609
0.58879	1.609	0.5629	1.61	0.66394	1.608	0.56833	1.611	0.82858	1.608
0.58909	1.61	0.56348	1.609	0.6645	1.608	0.56892	1.611	0.829	1.608
0.5897	1.61	0.56377	1.609	0.66478	1.609	0.56951	1.611	0.82986	1.609
0.59	1.609	0.56435	1.61	0.66533	1.608	0.5698	1.611	0.83071	1.609
0.59061	1.609	0.56493	1.61	0.66589	1.608	0.57038	1.611	0.83114	1.609
0.59121	1.609	0.56522	1.61	0.66617	1.608	0.57068	1.611	0.83199	1.609
0.59152	1.609	0.5658	1.609	0.66672	1.608	0.57126	1.611	0.83242	1.609
0.59212	1.609	0.56609	1.61	0.667	1.608	0.57185	1.611	0.83327	1.609
0.59242	1.609	0.56667	1.61	0.66756	1.608	0.57214	1.611	0.83412	1.609
0.59303	1.609	0.56725	1.61	0.66811	1.609	0.57272	1.611	0.83455	1.608
0.59364	1.609	0.56754	1.61	0.66839	1.608	0.57302	1.611	0.8354	1.608
0.59394	1.609	0.56812	1.609	0.66894	1.608	0.5736	1.611	0.83583	1.608
0.59455	1.61	0.56841	1.61	0.66922	1.608	0.57419	1.611	0.83668	1.608
0.59485	1.609	0.56899	1.61	0.66978	1.608	0.57448	1.611	0.83753	1.608
0.59545	1.61	0.56957	1.61	0.67033	1.608	0.57507	1.611	0.83796	1.608
0.59606	1.609	0.56986	1.61	0.67061	1.608	0.57536	1.611	0.83881	1.608
0.59636	1.609	0.57043	1.61	0.67117	1.608	0.57594	1.611	0.83924	1.607
0.59697	1.609	0.57072	1.61	0.67144	1.608	0.57653	1.611	0.84009	1.608
0.59727	1.609	0.5713	1.61	0.672	1.608	0.57682	1.611	0.84095	1.608
0.59788	1.609	0.57188	1.61	0.67256	1.608	0.57741	1.611	0.84137	1.607
0.59848	1.61	0.57217	1.61	0.67283	1.608	0.5777	1.611	0.84223	1.607
0.59879	1.609	0.57275	1.61	0.67339	1.608	0.57829	1.611	0.84265	1.607
0.59939	1.61	0.57304	1.61	0.67367	1.608	0.57887	1.611	0.84351	1.609
0.5997	1.609	0.57362	1.609	0.67422	1.608	0.57916	1.611	0.84436	1.609
0.6003	1.61	0.5742	1.61	0.67478	1.608	0.57975	1.611	0.84479	1.609
0.60091	1.61	0.57449	1.61	0.67506	1.608	0.58004	1.611	0.84564	1.609
0.60121	1.609	0.57507	1.61	0.67561	1.608	0.58063	1.611	0.84607	1.609
0.60182	1.609	0.57536	1.61	0.67589	1.608	0.58121	1.611	0.84692	1.608
0.60212	1.609	0.57594	1.61	0.67644	1.608	0.5815	1.611	0.84777	1.609
0.60273	1.608	0.57652	1.61	0.677	1.608	0.58209	1.611	0.8482	1.609
0.60333	1.609	0.57681	1.61	0.67728	1.608	0.58238	1.611	0.84905	1.609
0.60364	1.609	0.57739	1.61	0.67783	1.608	0.58297	1.611	0.84948	1.609
0.60424	1.609	0.57768	1.61	0.67811	1.608	0.58355	1.611	0.85033	1.609
0.60455	1.609	0.57826	1.61	0.67867	1.608	0.58385	1.611	0.85118	1.609
0.60515	1.609	0.57884	1.61	0.67922	1.609	0.58443	1.611	0.85161	1.609
0.60576	1.609	0.57913	1.61	0.6795	1.608	0.58472	1.611	0.85246	1.608
0.60606	1.609	0.57971	1.609	0.68006	1.608	0.58531	1.611	0.85289	1.609
0.60667	1.609	0.58	1.609	0.68033	1.608	0.58589	1.611	0.85374	1.608
0.60697	1.609	0.58058	1.609	0.68089	1.608	0.58619	1.611	0.8546	1.608
0.60758	1.61	0.58116	1.61	0.68144	1.608	0.58677	1.611	0.85502	1.608
0.60818	1.61	0.58145	1.609	0.68172	1.608	0.58706	1.611	0.85588	1.608
0.60848	1.61	0.58203	1.609	0.68228	1.608	0.58765	1.611	0.8563	1.608
0.60909	1.609	0.58232	1.61	0.68256	1.608	0.58824	1.611	0.85716	1.607
0.60939	1.609	0.5829	1.61	0.68311	1.608	0.58853	1.611	0.85801	1.607
0.61	1.609	0.58348	1.609	0.68367	1.608	0.58911	1.611	0.85843	1.607
0.61061	1.609	0.58377	1.61	0.68394	1.608	0.58941	1.611	0.85929	1.607
0.61091	1.609	0.58435	1.609	0.6845	1.608	0.58999	1.611	0.85971	1.606
0.61152	1.609	0.58464	1.609	0.68478	1.608	0.59058	1.611	0.86057	1.607
0.61182	1.609	0.58522	1.61	0.68533	1.608	0.59087	1.611	0.86142	1.607
0.61242	1.609	0.5858	1.61	0.68589	1.608	0.59145	1.611	0.86185	1.606
0.61303	1.609	0.58609	1.61	0.68617	1.608	0.59175	1.611	0.8627	1.607
0.61333	1.61	0.58667	1.61	0.68672	1.608	0.59233	1.611	0.86313	1.606
0.61394	1.609	0.58696	1.61	0.687	1.608	0.59292	1.611	0.86398	1.606
0.61424	1.609	0.58754	1.609	0.68756	1.608	0.59321	1.611	0.86483	1.606
0.61485	1.609	0.58812	1.609	0.68811	1.608	0.5938	1.611	0.86526	1.609
0.61545	1.609	0.58841	1.609	0.68839	1.608	0.59409	1.611	0.86611	1.61
0.61576	1.608	0.58899	1.609	0.68894	1.608	0.59467	1.611	0.86654	1.609
0.61636	1.609	0.58928	1.61	0.68922	1.608	0.59526	1.611	0.86739	1.609
0.61667	1.608	0.58986	1.61	0.68978	1.608	0.59555	1.611	0.86824	1.609
0.61727	1.609	0.59043	1.61	0.69033	1.608	0.59614	1.611	0.86867	1.609
0.61788	1.609	0.59072	1.61	0.69061	1.608	0.59643	1.611	0.86952	1.61
0.61818	1.609	0.5913	1.61	0.69117	1.608	0.59701	1.611	0.86995	1.609
0.61879	1.61	0.59159	1.61	0.69144	1.608	0.5976	1.611	0.8708	1.609
0.61909	1.609	0.59217	1.61	0.692	1.608	0.59789	1.611	0.87166	1.609
0.6197	1.608	0.59275	1.61	0.69256	1.608	0.59848	1.611	0.87208	1.609
0.6203	1.609	0.59304	1.61	0.69283	1.608	0.59877	1.611	0.87294	1.609
0.62061	1.608	0.59362	1.61	0.69339	1.608	0.59936	1.611	0.87336	1.609
0.62121	1.609	0.59391	1.61	0.69367	1.608	0.59994	1.611	0.87422	1.608
0.62152	1.609	0.59449	1.61	0.69422	1.609	0.60023	1.611	0.87507	1.608
0.62212	1.609	0.59507	1.61	0.69478	1.608	0.60082	1.611	0.8755	1.609
0.62273	1.609	0.59536	1.61	0.69506	1.608	0.60111	1.611	0.87635	1.609
0.62303	1.61	0.59594	1.61	0.69561	1.608	0.6017	1.611	0.87678	1.609
0.62364	1.609	0.59623	1.61	0.69589	1.608	0.60228	1.611	0.87763	1.61
0.62394	1.609	0.59681	1.61	0.69644	1.608	0.60258	1.611	0.87848	1.609
0.62455	1.609	0.59739	1.61	0.697	1.608	0.60316	1.611	0.87891	1.609
0.62515	1.61	0.59768	1.61	0.69728	1.608	0.60345	1.611	0.87976	1.609
0.62545	1.609	0.59826	1.61	0.69783	1.608	0.60404	1.611	0.88019	1.608
0.62606	1.609	0.59855	1.61	0.69811	1.608	0.60462	1.611	0.88104	1.609
0.62636	1.609	0.59913	1.61	0.69867	1.608	0.60492	1.611	0.88189	1.609
0.62697	1.609	0.59971	1.61	0.69922	1.608	0.6055	1.611	0.88232	1.608
0.62758	1.609	0.6	1.61	0.6995	1.609	0.60579	1.611	0.88317	1.608
0.62788	1.609	0.60058	1.61	0.70006	1.608	0.60638	1.611	0.8836	1.608
0.62848	1.609	0.60087	1.61	0.70033	1.608	0.60697	1.611	0.88445	1.609
0.62879	1.609	0.60145	1.61	0.70089	1.608	0.60726	1.611	0.88531	1.609
0.62939	1.609	0.60203	1.61	0.70144	1.608	0.60784	1.611	0.88573	1.609
0.63	1.609	0.60232	1.61	0.70172	1.608	0.60814	1.611	0.88659	1.608
0.6303	1.609	0.6029	1.61	0.70228	1.608	0.60872	1.611	0.88701	1.608
0.63091	1.609	0.60319	1.61	0.70256	1.608	0.60931	1.611	0.88787	1.608
0.63121	1.609	0.60377	1.61	0.70311	1.608	0.6096	1.611	0.88872	1.608
0.63182	1.609	0.60435	1.61	0.70367	1.608	0.61018	1.611	0.88914	1.609
0.63242	1.609	0.60464	1.609	0.70394	1.608	0.61048	1.611	0.89	1.609
0.63273	1.609	0.60522	1.61	0.7045	1.608	0.61106	1.611	0.89042	1.609
0.63333	1.609	0.60551	1.609	0.70478	1.608	0.61165	1.611	0.89128	1.609
0.63364	1.609	0.60609	1.609	0.70533	1.608	0.61194	1.611	0.89213	1.608
0.63424	1.609	0.60667	1.609	0.70589	1.608	0.61253	1.611	0.89256	1.609
0.63485	1.609	0.60696	1.61	0.70617	1.608	0.61282	1.611	0.89341	1.609
0.63515	1.609	0.60754	1.61	0.70672	1.608	0.6134	1.611	0.89384	1.608
0.63576	1.609	0.60783	1.61	0.707	1.608	0.61399	1.611	0.89469	1.608
0.63606	1.609	0.60841	1.61	0.70756	1.608	0.61428	1.611	0.89554	1.609
0.63667	1.61	0.60899	1.609	0.70811	1.608	0.61487	1.611	0.89597	1.609
0.63727	1.61	0.60928	1.609	0.70839	1.608	0.61516	1.611	0.89682	1.609
0.63758	1.61	0.60986	1.61	0.70894	1.608	0.61574	1.611	0.89725	1.608
0.63818	1.609	0.61014	1.61	0.70922	1.608	0.61633	1.611	0.8981	1.609
0.63848	1.609	0.61072	1.609	0.70978	1.608	0.61662	1.611	0.89896	1.608
0.63909	1.609	0.6113	1.609	0.71033	1.608	0.61721	1.611	0.89938	1.608
0.6397	1.609	0.61159	1.609	0.71061	1.608	0.6175	1.611	0.90023	1.609
0.64	1.61	0.61217	1.61	0.71117	1.608	0.61809	1.611	0.90066	1.609
0.64061	1.609	0.61246	1.61	0.71144	1.608	0.61867	1.611	0.90151	1.608
0.64091	1.609	0.61304	1.61	0.712	1.608	0.61896	1.611	0.90237	1.608
0.64152	1.609	0.61362	1.61	0.71256	1.608	0.61955	1.611	0.90279	1.608
0.64212	1.609	0.61391	1.61	0.71283	1.608	0.61984	1.611	0.90365	1.609
0.64242	1.609	0.61449	1.61	0.71339	1.608	0.62043	1.611	0.90407	1.608
0.64303	1.609	0.61478	1.61	0.71367	1.608	0.62101	1.611	0.90493	1.608
0.64333	1.609	0.61536	1.609	0.71422	1.608	0.62131	1.611	0.90578	1.608
0.64394	1.61	0.61594	1.61	0.71478	1.608	0.62189	1.611	0.90621	1.608
0.64455	1.61	0.61623	1.61	0.71506	1.608	0.62218	1.611	0.90706	1.608
0.64485	1.61	0.61681	1.61	0.71561	1.608	0.62277	1.611	0.90749	1.608
0.64545	1.609	0.6171	1.61	0.71589	1.608	0.62335	1.611	0.90834	1.608
0.64576	1.61	0.61768	1.61	0.71644	1.608	0.62365	1.611	0.90919	1.607
0.64636	1.61	0.61826	1.609	0.717	1.608	0.62423	1.611	0.90962	1.607
0.64697	1.609	0.61855	1.61	0.71728	1.608	0.62452	1.611	0.91047	1.607
0.64727	1.609	0.61913	1.61	0.71783	1.608	0.62511	1.611	0.9109	1.607
0.64788	1.61	0.61942	1.61	0.71811	1.608	0.6257	1.611	0.91175	1.607
0.64818	1.609	0.62	1.61	0.71867	1.608	0.62599	1.611	0.9126	1.609
0.64879	1.609	0.62058	1.609	0.71922	1.608	0.62657	1.611	0.91303	1.609
0.64939	1.609	0.62087	1.61	0.7195	1.608	0.62687	1.611	0.91388	1.608
0.6497	1.609	0.62145	1.61	0.72006	1.608	0.62745	1.611	0.91431	1.609
0.6503	1.609	0.62174	1.61	0.72033	1.608	0.62804	1.611	0.91516	1.609
0.65061	1.609	0.62232	1.61	0.72089	1.608	0.62833	1.611	0.91602	1.608
0.65121	1.609	0.6229	1.61	0.72144	1.608	0.62891	1.611	0.91644	1.608
0.65182	1.61	0.62319	1.61	0.72172	1.608	0.62921	1.611	0.9173	1.608
0.65212	1.609	0.62377	1.61	0.72228	1.608	0.62979	1.611	0.91772	1.608
0.65273	1.61	0.62406	1.61	0.72256	1.608	0.63038	1.611	0.91858	1.608
0.65303	1.609	0.62464	1.61	0.72311	1.608	0.63067	1.611	0.91943	1.608
0.65364	1.609	0.62522	1.61	0.72367	1.608	0.63126	1.611	0.91985	1.608
0.65424	1.61	0.62551	1.61	0.72394	1.608	0.63155	1.611	0.92071	1.609
0.65455	1.609	0.62609	1.61	0.7245	1.608	0.63213	1.611	0.92113	1.608
0.65515	1.609	0.62638	1.61	0.72478	1.608	0.63272	1.611	0.92199	1.609
0.65545	1.609	0.62696	1.61	0.72533	1.608	0.63301	1.611	0.92284	1.609
0.65606	1.609	0.62754	1.61	0.72589	1.608	0.6336	1.611	0.92327	1.609
0.65667	1.61	0.62783	1.61	0.72617	1.608	0.63389	1.611	0.92412	1.609
0.65697	1.61	0.62841	1.61	0.72672	1.608	0.63447	1.611	0.92455	1.608
0.65758	1.61	0.6287	1.61	0.727	1.608	0.63506	1.611	0.9254	1.608
0.65788	1.609	0.62928	1.61	0.72756	1.608	0.63535	1.611	0.92625	1.608
0.65848	1.609	0.62986	1.61	0.72811	1.609	0.63594	1.611	0.92668	1.609
0.65909	1.609	0.63014	1.61	0.72839	1.608	0.63623	1.611	0.92753	1.609
0.65939	1.609	0.63072	1.61	0.72894	1.608	0.63682	1.611	0.92796	1.608
0.66	1.609	0.63101	1.61	0.72922	1.608	0.6374	1.611	0.92881	1.608
0.6603	1.61	0.63159	1.61	0.72978	1.608	0.63769	1.611	0.92967	1.608
0.66091	1.609	0.63217	1.61	0.73033	1.609	0.63828	1.611	0.93009	1.608
0.66152	1.609	0.63246	1.61	0.73061	1.608	0.63857	1.611	0.93094	1.608
0.66182	1.61	0.63304	1.61	0.73117	1.608	0.63916	1.611	0.93137	1.608
0.66242	1.609	0.63333	1.609	0.73144	1.608	0.63974	1.611	0.93222	1.607
0.66273	1.609	0.63391	1.61	0.732	1.608	0.64004	1.611	0.93308	1.607
0.66333	1.609	0.63449	1.61	0.73256	1.608	0.64062	1.611	0.9335	1.607
0.66394	1.609	0.63478	1.609	0.73283	1.608	0.64091	1.611	0.93436	1.609
0.66424	1.609	0.63536	1.609	0.73339	1.608	0.6415	1.611	0.93478	1.608
0.66485	1.609	0.63565	1.61	0.73367	1.608	0.64208	1.611	0.93564	1.608
0.66515	1.609	0.63623	1.61	0.73422	1.608	0.64238	1.611	0.93649	1.608
0.66576	1.608	0.63681	1.61	0.73478	1.608	0.64296	1.611	0.93692	1.609
0.66636	1.608	0.6371	1.61	0.73506	1.608	0.64325	1.611	0.93777	1.609
0.66667	1.609	0.63768	1.61	0.73561	1.608	0.64384	1.611	0.9382	1.609
0.66727	1.609	0.63797	1.61	0.73589	1.608	0.64442	1.611	0.93905	1.608
0.66758	1.609	0.63855	1.61	0.73644	1.608	0.64472	1.61	0.9399	1.608
0.66818	1.608	0.63913	1.61	0.737	1.608	0.6453	1.611	0.94033	1.609
0.66879	1.608	0.63942	1.61	0.73728	1.608	0.6456	1.611	0.94118	1.608
0.66909	1.609	0.64	1.61	0.73783	1.608	0.64618	1.611	0.94161	1.608
0.6697	1.609	0.64029	1.61	0.73811	1.608	0.64677	1.611	0.94246	1.608
0.67	1.61	0.64087	1.61	0.73867	1.608	0.64706	1.611	0.94331	1.608
0.67061	1.61	0.64145	1.61	0.73922	1.608	0.64764	1.61	0.94374	1.607
0.67121	1.609	0.64174	1.609	0.7395	1.608	0.64794	1.611	0.94459	1.607
0.67152	1.609	0.64232	1.61	0.74006	1.608	0.64852	1.611	0.94502	1.607
0.67212	1.609	0.64261	1.61	0.74033	1.608	0.64911	1.611	0.94587	1.607
0.67242	1.609	0.64319	1.61	0.74089	1.608	0.6494	1.611	0.94673	1.607
0.67303	1.609	0.64377	1.61	0.74144	1.608	0.64999	1.611	0.94715	1.607
0.67364	1.609	0.64406	1.609	0.74172	1.608	0.65028	1.611	0.94801	1.609
0.67394	1.609	0.64464	1.61	0.74228	1.608	0.65086	1.611	0.94843	1.608
0.67455	1.609	0.64493	1.61	0.74256	1.608	0.65145	1.611	0.94929	1.609
0.67485	1.609	0.64551	1.61	0.74311	1.608	0.65174	1.611	0.95014	1.609
0.67545	1.609	0.64609	1.61	0.74367	1.608	0.65233	1.611	0.95057	1.609
0.67606	1.609	0.64638	1.61	0.74394	1.608	0.65262	1.611	0.95142	1.609
0.67636	1.609	0.64696	1.61	0.7445	1.608	0.6532	1.611	0.95184	1.608
0.67697	1.609	0.64725	1.61	0.74478	1.608	0.65379	1.611	0.9527	1.608
0.67727	1.609	0.64783	1.61	0.74533	1.608	0.65408	1.611	0.95355	1.608
0.67788	1.609	0.64841	1.61	0.74589	1.608	0.65467	1.611	0.95398	1.608
0.67848	1.609	0.6487	1.61	0.74617	1.608	0.65496	1.611	0.95483	1.608
0.67879	1.609	0.64928	1.61	0.74672	1.608	0.65555	1.611	0.95526	1.608
0.67939	1.609	0.64957	1.61	0.747	1.608	0.65613	1.611	0.95611	1.608
0.6797	1.609	0.65014	1.61	0.74756	1.608	0.65642	1.611	0.95696	1.607
0.6803	1.609	0.65072	1.61	0.74811	1.608	0.65701	1.611	0.95739	1.608
0.68091	1.609	0.65101	1.61	0.74839	1.608	0.6573	1.611	0.95824	1.609
0.68121	1.609	0.65159	1.61	0.74894	1.608	0.65789	1.611	0.95867	1.609
0.68182	1.609	0.65188	1.61	0.74922	1.608	0.65847	1.611	0.95952	1.609
0.68212	1.609	0.65246	1.61	0.74978	1.608	0.65876	1.611	0.96038	1.609
0.68273	1.609	0.65304	1.61	0.75033	1.608	0.65935	1.611	0.9608	1.608
0.68333	1.609	0.65333	1.61	0.75061	1.608	0.65964	1.611	0.96165	1.609
0.68364	1.609	0.65391	1.61	0.75117	1.608	0.66023	1.611	0.96208	1.609
0.68424	1.61	0.6542	1.61	0.75144	1.608	0.66081	1.611	0.96293	1.609
0.68455	1.609	0.65478	1.61	0.752	1.608	0.66111	1.611	0.96379	1.608
0.68515	1.609	0.65536	1.61	0.75256	1.608	0.66169	1.611	0.96421	1.608
0.68576	1.609	0.65565	1.61	0.75283	1.608	0.66198	1.611	0.96507	1.608
0.68606	1.609	0.65623	1.61	0.75339	1.608	0.66257	1.611	0.96549	1.608
0.68667	1.609	0.65652	1.61	0.75367	1.608	0.66315	1.611	0.96635	1.608
0.68697	1.61	0.6571	1.61	0.75422	1.608	0.66345	1.611	0.9672	1.607
0.68758	1.61	0.65768	1.61	0.75478	1.608	0.66403	1.611	0.96763	1.607
0.68818	1.609	0.65797	1.61	0.75506	1.608	0.66433	1.611	0.96848	1.607
0.68848	1.609	0.65855	1.61	0.75561	1.608	0.66491	1.611	0.96891	1.607
0.68909	1.61	0.65884	1.61	0.75589	1.608	0.6655	1.611	0.96976	1.606
0.68939	1.609	0.65942	1.61	0.75644	1.608	0.66579	1.611	0.97061	1.607
0.69	1.61	0.66	1.61	0.757	1.608	0.66637	1.611	0.97104	1.606
0.69061	1.61	0.66029	1.61	0.75728	1.608	0.66667	1.611	0.97189	1.607
0.69091	1.61	0.66087	1.61	0.75783	1.608	0.66725	1.611	0.97232	1.606
0.69152	1.609	0.66116	1.61	0.75811	1.608	0.66784	1.611	0.97317	1.609
0.69182	1.609	0.66174	1.61	0.75867	1.608	0.66813	1.611	0.97402	1.608
0.69242	1.609	0.66232	1.61	0.75922	1.608	0.66872	1.611	0.97445	1.608
0.69303	1.61	0.66261	1.609	0.7595	1.608	0.66901	1.611	0.9753	1.609
0.69333	1.609	0.66319	1.609	0.76006	1.608	0.66959	1.611	0.97573	1.609
0.69394	1.609	0.66348	1.609	0.76033	1.608	0.67018	1.611	0.97658	1.609
0.69424	1.609	0.66406	1.609	0.76089	1.608	0.67047	1.611	0.97744	1.609
0.69485	1.609	0.66464	1.609	0.76144	1.608	0.67106	1.61	0.97786	1.608
0.69545	1.609	0.66493	1.609	0.76172	1.608	0.67135	1.61	0.97872	1.608
0.69576	1.609	0.66551	1.61	0.76228	1.608	0.67193	1.611	0.97914	1.609
0.69636	1.609	0.6658	1.61	0.76256	1.608	0.67252	1.611	0.98	1.609
0.69667	1.609	0.66638	1.61	0.76311	1.608	0.67281	1.61	0.98085	1.609
0.69727	1.61	0.66696	1.61	0.76367	1.608	0.6734	1.611	0.98128	1.608
0.69788	1.61	0.66725	1.61	0.76394	1.608	0.67369	1.611	0.98213	1.609
0.69818	1.61	0.66783	1.609	0.7645	1.608	0.67428	1.611	0.98255	1.609
0.69879	1.609	0.66812	1.61	0.76478	1.608	0.67486	1.611	0.98341	1.608
0.69909	1.61	0.6687	1.61	0.76533	1.608	0.67515	1.611	0.98426	1.608
0.6997	1.609	0.66928	1.61	0.76589	1.608	0.67574	1.611	0.98469	1.608
0.7003	1.61	0.66957	1.61	0.76617	1.608	0.67603	1.61	0.98554	1.609
0.70061	1.61	0.67014	1.61	0.76672	1.608	0.67662	1.611	0.98597	1.608
0.70121	1.609	0.67043	1.61	0.767	1.608	0.6772	1.611	0.98682	1.608
0.70152	1.61	0.67101	1.609	0.76756	1.608	0.67749	1.61	0.98767	1.608
0.70212	1.609	0.67159	1.609	0.76811	1.608	0.67808	1.611	0.9881	1.608
0.70273	1.61	0.67188	1.61	0.76839	1.608	0.67837	1.611	0.98895	1.608
0.70303	1.609	0.67246	1.61	0.76894	1.608	0.67896	1.61	0.98938	1.608
0.70364	1.609	0.67275	1.61	0.76922	1.608	0.67954	1.611	0.99023	1.608
0.70394	1.609	0.67333	1.61	0.76978	1.608	0.67984	1.611	0.99109	1.608
0.70455	1.609	0.67391	1.61	0.77033	1.608	0.68042	1.611	0.99151	1.608
0.70515	1.609	0.6742	1.609	0.77061	1.608	0.68071	1.611	0.99237	1.607
0.70545	1.61	0.67478	1.61	0.77117	1.608	0.6813	1.611	0.99279	1.607
0.70606	1.609	0.67507	1.61	0.77144	1.608	0.68188	1.611	0.99364	1.609
0.70636	1.609	0.67565	1.61	0.772	1.608	0.68218	1.611	0.9945	1.608
0.70697	1.609	0.67623	1.61	0.77256	1.608	0.68276	1.611	0.99492	1.609
0.70758	1.609	0.67652	1.61	0.77283	1.608	0.68306	1.611	0.99578	1.608
0.70788	1.609	0.6771	1.61	0.77339	1.608	0.68364	1.611	0.9962	1.608
0.70848	1.609	0.67739	1.61	0.77367	1.608	0.68423	1.611	0.99706	1.608
0.70879	1.61	0.67797	1.61	0.77422	1.608	0.68452	1.611	0.99791	1.608
0.70939	1.61	0.67855	1.61	0.77478	1.608	0.6851	1.611	0.99834	1.608
0.71	1.609	0.67884	1.61	0.77506	1.608	0.6854	1.611	0.99919	1.608
0.7103	1.609	0.67942	1.61	0.77561	1.608	0.68598	1.611	0.99962	1.608
0.71091	1.61	0.67971	1.61	0.77589	1.608	0.68657	1.611	1.00047	1.607
0.71121	1.609	0.68029	1.61	0.77644	1.608	0.68686	1.611	1.00132	1.607
0.71182	1.609	0.68087	1.61	0.777	1.608	0.68745	1.611	1.00175	1.607
0.71242	1.61	0.68116	1.61	0.77728	1.608	0.68774	1.611	1.0026	1.607
0.71273	1.609	0.68174	1.61	0.77783	1.608	0.68832	1.611	1.00303	1.607
0.71333	1.61	0.68203	1.61	0.77811	1.608	0.68891	1.611	1.00388	1.606
0.71364	1.609	0.68261	1.61	0.77867	1.608	0.6892	1.611	1.00473	1.607
0.71424	1.61	0.68319	1.61	0.77922	1.608	0.68979	1.611	1.00516	1.607
0.71485	1.609	0.68348	1.61	0.7795	1.608	0.69008	1.611	1.00601	1.607
0.71515	1.609	0.68406	1.61	0.78006	1.608	0.69066	1.611	1.00644	1.606
0.71576	1.609	0.68435	1.61	0.78033	1.608	0.69125	1.611	1.00729	1.606
0.71606	1.609	0.68493	1.61	0.78089	1.608	0.69154	1.611	1.00815	1.605
0.71667	1.609	0.68551	1.61	0.78144	1.608	0.69213	1.611	1.00857	1.606
0.71727	1.608	0.6858	1.61	0.78172	1.608	0.69242	1.611	1.00943	1.606
0.71758	1.608	0.68638	1.61	0.78228	1.608	0.69301	1.61	1.00985	1.606
0.71818	1.609	0.68667	1.61	0.78256	1.608	0.69359	1.611	1.01071	1.606
0.71848	1.609	0.68725	1.61	0.78311	1.608	0.69388	1.611	1.01156	1.605
0.71909	1.609	0.68783	1.61	0.78367	1.608	0.69447	1.61	1.01199	1.609
0.7197	1.609	0.68812	1.61	0.78394	1.608	0.69476	1.611	1.01284	1.609
0.72	1.609	0.6887	1.61	0.7845	1.608	0.69535	1.611	1.01327	1.609
0.72061	1.609	0.68899	1.61	0.78478	1.608	0.69593	1.61	1.01412	1.609
0.72091	1.609	0.68957	1.61	0.78533	1.608	0.69622	1.611	1.01497	1.609
0.72152	1.608	0.69014	1.61	0.78589	1.608	0.69681	1.611	1.0154	1.609
0.72212	1.609	0.69043	1.61	0.78617	1.608	0.6971	1.611	1.01625	1.609
0.72242	1.609	0.69101	1.61	0.78672	1.608	0.69769	1.61	1.01668	1.609
0.72303	1.609	0.6913	1.609	0.787	1.608	0.69827	1.611	1.01753	1.608
0.72333	1.608	0.69188	1.609	0.78756	1.608	0.69857	1.611	1.01838	1.608
0.72394	1.609	0.69246	1.609	0.78811	1.608	0.69915	1.611	1.01881	1.608
0.72455	1.609	0.69275	1.61	0.78839	1.608	0.69944	1.61	1.01966	1.608
0.72485	1.609	0.69333	1.61	0.78894	1.608	0.70003	1.611	1.02009	1.608
0.72545	1.61	0.69362	1.61	0.78922	1.609	0.70061	1.611	1.02094	1.608
0.72576	1.609	0.6942	1.61	0.78978	1.608	0.70091	1.611	1.0218	1.607
0.72636	1.609	0.69478	1.61	0.79033	1.608	0.70149	1.611	1.02222	1.607
0.72697	1.609	0.69507	1.609	0.79061	1.608	0.70179	1.611	1.02308	1.609
0.72727	1.609	0.69565	1.61	0.79117	1.608	0.70237	1.611	1.0235	1.609
0.72788	1.609	0.69594	1.61	0.79144	1.608	0.70296	1.61	1.02435	1.609
0.72818	1.609	0.69652	1.61	0.792	1.608	0.70325	1.611	1.02521	1.608
0.72879	1.609	0.6971	1.609	0.79256	1.608	0.70383	1.611	1.02563	1.609
0.72939	1.609	0.69739	1.61	0.79283	1.608	0.70413	1.611	1.02649	1.609
0.7297	1.609	0.69797	1.61	0.79339	1.608	0.70471	1.611	1.02691	1.609
0.7303	1.609	0.69826	1.61	0.79367	1.608	0.7053	1.611	1.02777	1.608
0.73061	1.609	0.69884	1.61	0.79422	1.608	0.70559	1.611	1.02862	1.608
0.73121	1.609	0.69942	1.61	0.79478	1.608	0.70618	1.611	1.02905	1.609
0.73182	1.609	0.69971	1.61	0.79506	1.608	0.70647	1.611	1.0299	1.609
0.73212	1.609	0.70029	1.61	0.79561	1.608	0.70705	1.611	1.03033	1.609
0.73273	1.609	0.70058	1.609	0.79589	1.608	0.70764	1.611	1.03118	1.609
0.73303	1.609	0.70116	1.609	0.79644	1.608	0.70793	1.611	1.03203	1.608
0.73364	1.609	0.70174	1.61	0.797	1.608	0.70852	1.61	1.03246	1.608
0.73424	1.609	0.70203	1.61	0.79728	1.608	0.70881	1.611	1.03331	1.609
0.73455	1.609	0.70261	1.61	0.79783	1.608	0.70939	1.611	1.03374	1.608
0.73515	1.609	0.7029	1.61	0.79811	1.608	0.70998	1.611	1.03459	1.608
0.73545	1.609	0.70348	1.61	0.79867	1.608	0.71027	1.611	1.03544	1.609
0.73606	1.609	0.70406	1.61	0.79922	1.608	0.71086	1.611	1.03587	1.608
0.73667	1.609	0.70435	1.61	0.7995	1.608	0.71115	1.611	1.03672	1.608
0.73697	1.609	0.70493	1.61	0.80006	1.608	0.71174	1.611	1.03715	1.608
0.73758	1.609	0.70522	1.61	0.80033	1.608	0.71232	1.611	1.038	1.608
0.73788	1.609	0.7058	1.61	0.80089	1.608	0.71261	1.611	1.03886	1.608
0.73848	1.609	0.70638	1.61	0.80144	1.608	0.7132	1.611	1.03928	1.608
0.73909	1.61	0.70667	1.61	0.80172	1.608	0.71349	1.611	1.04014	1.608
0.73939	1.609	0.70725	1.61	0.80228	1.608	0.71408	1.611	1.04056	1.608
0.74	1.61	0.70754	1.61	0.80256	1.608	0.71466	1.611	1.04142	1.608
0.7403	1.61	0.70812	1.61	0.80311	1.608	0.71495	1.611	1.04227	1.608
0.74091	1.609	0.7087	1.61	0.80367	1.608	0.71554	1.611	1.0427	1.608
0.74152	1.61	0.70899	1.61	0.80394	1.608	0.71583	1.611	1.04355	1.609
0.74182	1.609	0.70957	1.61	0.8045	1.608	0.71642	1.611	1.04398	1.608
0.74242	1.609	0.70986	1.61	0.80478	1.608	0.717	1.611	1.04483	1.608
0.74273	1.609	0.71043	1.61	0.80533	1.608	0.7173	1.611	1.04568	1.608
0.74333	1.609	0.71101	1.61	0.80589	1.608	0.71788	1.611	1.04611	1.608
0.74394	1.609	0.7113	1.61	0.80617	1.608	0.71817	1.611	1.04696	1.608
0.74424	1.609	0.71188	1.61	0.80672	1.608	0.71876	1.611	1.04739	1.608
0.74485	1.609	0.71217	1.61	0.807	1.608	0.71934	1.611	1.04824	1.608
0.74515	1.609	0.71275	1.61	0.80756	1.608	0.71964	1.611	1.04909	1.608
0.74576	1.609	0.71333	1.61	0.80811	1.608	0.72022	1.61	1.04952	1.607
0.74636	1.609	0.71362	1.61	0.80839	1.608	0.72052	1.611	1.05037	1.607
0.74667	1.609	0.7142	1.61	0.80894	1.608	0.7211	1.611	1.0508	1.607
0.74727	1.609	0.71449	1.61	0.80922	1.608	0.72169	1.61	1.05165	1.607
0.74758	1.61	0.71507	1.61	0.80978	1.608	0.72198	1.611	1.05251	1.607
0.74818	1.609	0.71565	1.61	0.81033	1.608	0.72256	1.611	1.05293	1.607
0.74879	1.61	0.71594	1.61	0.81061	1.608	0.72286	1.61	1.05379	1.607
0.74909	1.609	0.71652	1.61	0.81117	1.608	0.72344	1.61	1.05421	1.607
0.7497	1.609	0.71681	1.61	0.81144	1.608	0.72403	1.611	1.05507	1.607
0.75	1.609	0.71739	1.61	0.812	1.608	0.72432	1.611	1.05592	1.607
0.75061	1.609	0.71797	1.61	0.81256	1.608	0.7249	1.61	1.05634	1.606
0.75121	1.61	0.71826	1.61	0.81283	1.608	0.7252	1.61	1.0572	1.606
0.75152	1.61	0.71884	1.61	0.81339	1.608	0.72578	1.61	1.05762	1.609
0.75212	1.609	0.71913	1.609	0.81367	1.608	0.72637	1.61	1.05848	1.609
0.75242	1.61	0.71971	1.609	0.81422	1.608	0.72666	1.611	1.05933	1.608
0.75303	1.609	0.72029	1.61	0.81478	1.608	0.72725	1.611	1.05976	1.609
0.75364	1.609	0.72058	1.61	0.81506	1.608	0.72754	1.61	1.06061	1.609
0.75394	1.609	0.72116	1.609	0.81561	1.608	0.72812	1.611	1.06104	1.608
0.75455	1.609	0.72145	1.61	0.81589	1.608	0.72871	1.611	1.06189	1.608
0.75485	1.609	0.72203	1.61	0.81644	1.608	0.729	1.611	1.06274	1.609
0.75545	1.61	0.72261	1.61	0.817	1.608	0.72959	1.611	1.06317	1.608
0.75606	1.609	0.7229	1.61	0.81728	1.608	0.72988	1.611	1.06402	1.608
0.75636	1.609	0.72348	1.61	0.81783	1.608	0.73047	1.61	1.06445	1.608
0.75697	1.609	0.72377	1.609	0.81811	1.608	0.73105	1.611	1.0653	1.608
0.75727	1.609	0.72435	1.61	0.81867	1.608	0.73134	1.611	1.06615	1.608
0.75788	1.609	0.72493	1.61	0.81922	1.608	0.73193	1.611	1.06658	1.607
0.75848	1.609	0.72522	1.61	0.8195	1.608	0.73222	1.611	1.06743	1.607
0.75879	1.609	0.7258	1.61	0.82006	1.608	0.73281	1.61	1.06786	1.607
0.75939	1.61	0.72609	1.61	0.82033	1.608	0.73339	1.611	1.06871	1.607
0.7597	1.609	0.72667	1.61	0.82089	1.608	0.73368	1.61	1.06957	1.607
0.7603	1.61	0.72725	1.61	0.82144	1.608	0.73427	1.611	1.06999	1.607
0.76091	1.61	0.72754	1.609	0.82172	1.607	0.73456	1.611	1.07085	1.607
0.76121	1.61	0.72812	1.61	0.82228	1.608	0.73515	1.611	1.07127	1.607
0.76182	1.609	0.72841	1.609	0.82256	1.608	0.73573	1.61	1.07213	1.609
0.76212	1.609	0.72899	1.609	0.82311	1.608	0.73603	1.611	1.07298	1.608
0.76273	1.609	0.72957	1.61	0.82367	1.608	0.73661	1.611	1.07341	1.609
0.76333	1.609	0.72986	1.61	0.82394	1.608	0.7369	1.61	1.07426	1.609
0.76364	1.609	0.73043	1.61	0.8245	1.608	0.73749	1.61	1.07469	1.609
0.76424	1.609	0.73072	1.61	0.82478	1.608	0.73807	1.611	1.07554	1.608
0.76455	1.61	0.7313	1.61	0.82533	1.608	0.73837	1.611	1.07639	1.609
0.76515	1.609	0.73188	1.61	0.82589	1.608	0.73895	1.61	1.07682	1.609
0.76576	1.61	0.73217	1.61	0.82617	1.608	0.73924	1.611	1.07767	1.608
0.76606	1.61	0.73275	1.61	0.82672	1.608	0.73983	1.611	1.0781	1.608
0.76667	1.61	0.73304	1.61	0.827	1.608	0.74042	1.611	1.07895	1.608
0.76697	1.609	0.73362	1.61	0.82756	1.608	0.74071	1.611	1.0798	1.608
0.76758	1.61	0.7342	1.61	0.82811	1.608	0.74129	1.611	1.08023	1.608
0.76818	1.609	0.73449	1.61	0.82839	1.608	0.74159	1.611	1.08108	1.608
0.76848	1.608	0.73507	1.61	0.82894	1.608	0.74217	1.611	1.08151	1.607
0.76909	1.609	0.73536	1.61	0.82922	1.608	0.74276	1.611	1.08236	1.607
0.76939	1.609	0.73594	1.61	0.82978	1.608	0.74305	1.611	1.08322	1.607
0.77	1.609	0.73652	1.61	0.83033	1.608	0.74363	1.611	1.08364	1.608
0.77061	1.609	0.73681	1.61	0.83061	1.608	0.74393	1.611	1.0845	1.608
0.77091	1.609	0.73739	1.61	0.83117	1.608	0.74451	1.611	1.08492	1.608
0.77152	1.609	0.73768	1.61	0.83144	1.608	0.7451	1.611	1.08578	1.608
0.77182	1.609	0.73826	1.61	0.832	1.608	0.74539	1.611	1.08663	1.609
0.77242	1.609	0.73884	1.61	0.83256	1.608	0.74598	1.61	1.08705	1.609
0.77303	1.609	0.73913	1.61	0.83283	1.608	0.74627	1.61	1.08791	1.608
0.77333	1.609	0.73971	1.61	0.83339	1.608	0.74685	1.61	1.08833	1.608
0.77394	1.609	0.74	1.61	0.83367	1.608	0.74744	1.611	1.08919	1.608
0.77424	1.61	0.74058	1.61	0.83422	1.608	0.74773	1.61	1.09004	1.608
0.77485	1.609	0.74116	1.61	0.83478	1.608	0.74832	1.61	1.09047	1.608
0.77545	1.609	0.74145	1.61	0.83506	1.608	0.74861	1.611	1.09132	1.608
0.77576	1.609	0.74203	1.61	0.83561	1.608	0.7492	1.611	1.09175	1.608
0.77636	1.608	0.74232	1.61	0.83589	1.608	0.74978	1.61	1.0926	1.608
0.77667	1.609	0.7429	1.61	0.83644	1.608	0.75007	1.61	1.09345	1.608
0.77727	1.609	0.74348	1.61	0.837	1.608	0.75066	1.61	1.09388	1.608
0.77788	1.609	0.74377	1.61	0.83728	1.608	0.75095	1.61	1.09473	1.608
0.77818	1.61	0.74435	1.61	0.83783	1.608	0.75154	1.611	1.09516	1.607
0.77879	1.61	0.74464	1.61	0.83811	1.608	0.75212	1.61	1.09601	1.607
0.77909	1.61	0.74522	1.609	0.83867	1.608	0.75241	1.61	1.09687	1.607
0.7797	1.609	0.7458	1.609	0.83922	1.608	0.753	1.611	1.09729	1.607
0.7803	1.609	0.74609	1.61	0.8395	1.608	0.75329	1.61	1.09814	1.607
0.78061	1.609	0.74667	1.61	0.84006	1.608	0.75388	1.61	1.09857	1.607
0.78121	1.608	0.74696	1.61	0.84033	1.608	0.75446	1.611	1.09942	1.607
0.78152	1.609	0.74754	1.61	0.84089	1.608	0.75476	1.611	1.10028	1.607
0.78212	1.609	0.74812	1.61	0.84144	1.608	0.75534	1.61	1.1007	1.607
0.78273	1.609	0.74841	1.61	0.84172	1.608	0.75563	1.611	1.10156	1.606
0.78303	1.609	0.74899	1.61	0.84228	1.608	0.75622	1.611	1.10198	1.606
0.78364	1.609	0.74928	1.61	0.84256	1.608	0.7568	1.61	1.10284	1.606
0.78394	1.609	0.74986	1.61	0.84311	1.608	0.7571	1.611	1.10369	1.606
0.78455	1.609	0.75043	1.61	0.84367	1.608	0.75768	1.611	1.10412	1.606
0.78515	1.609	0.75072	1.61	0.84394	1.608	0.75797	1.611	1.10497	1.606
0.78545	1.609	0.7513	1.61	0.8445	1.608	0.75856	1.61	1.1054	1.605
0.78606	1.609	0.75159	1.61	0.84478	1.608	0.75915	1.61	1.10625	1.605
0.78636	1.61	0.75217	1.61	0.84533	1.608	0.75944	1.611	1.1071	1.605
0.78697	1.609	0.75275	1.61	0.84589	1.608	0.76002	1.61	1.10753	1.605
0.78758	1.61	0.75304	1.61	0.84617	1.608	0.76032	1.61	1.10838	1.605
0.78788	1.609	0.75362	1.61	0.84672	1.608	0.7609	1.611	1.10881	1.605
0.78848	1.609	0.75391	1.61	0.847	1.608	0.76149	1.611	1.10966	1.605
0.78879	1.609	0.75449	1.61	0.84756	1.608	0.76178	1.611	1.11051	1.605
0.78939	1.609	0.75507	1.61	0.84811	1.608	0.76236	1.611	1.11094	1.605
0.79	1.61	0.75536	1.61	0.84839	1.608	0.76266	1.611	1.11179	1.605
0.7903	1.609	0.75594	1.609	0.84894	1.608	0.76324	1.61	1.11222	1.605
0.79091	1.609	0.75623	1.61	0.84922	1.608	0.76383	1.611	1.11307	1.604
0.79121	1.609	0.75681	1.61	0.84978	1.608	0.76412	1.61	1.11393	1.604
0.79182	1.609	0.75739	1.61	0.85033	1.608	0.76471	1.611	1.11435	1.605
0.79242	1.609	0.75768	1.61	0.85061	1.608	0.765	1.611	1.11521	1.605
0.79273	1.609	0.75826	1.61	0.85117	1.608	0.76558	1.61	1.11563	1.609
0.79333	1.609	0.75855	1.61	0.85144	1.608	0.76617	1.611	1.11649	1.61
0.79364	1.61	0.75913	1.61	0.852	1.608	0.76646	1.611	1.11734	1.609
0.79424	1.61	0.75971	1.61	0.85256	1.608	0.76705	1.611	1.11776	1.61
0.79485	1.61	0.76	1.61	0.85283	1.608	0.76734	1.611	1.11862	1.609
0.79515	1.61	0.76058	1.61	0.85339	1.608	0.76793	1.611	1.11904	1.609
0.79576	1.609	0.76087	1.61	0.85367	1.608	0.76851	1.611	1.1199	1.609
0.79606	1.61	0.76145	1.61	0.85422	1.608	0.7688	1.611	1.12075	1.609
0.79667	1.61	0.76203	1.61	0.85478	1.608	0.76939	1.611	1.12118	1.609
0.79727	1.609	0.76232	1.61	0.85506	1.608	0.76968	1.611	1.12203	1.609
0.79758	1.609	0.7629	1.61	0.85561	1.608	0.77027	1.611	1.12246	1.609
0.79818	1.61	0.76319	1.61	0.85589	1.608	0.77085	1.611	1.12331	1.609
0.79848	1.61	0.76377	1.61	0.85644	1.608	0.77114	1.611	1.12416	1.609
0.79909	1.609	0.76435	1.61	0.857	1.608	0.77173	1.611	1.12459	1.608
0.7997	1.61	0.76464	1.61	0.85728	1.608	0.77202	1.61	1.12544	1.608
0.8	1.609	0.76522	1.61	0.85783	1.608	0.77261	1.61	1.12587	1.608
0.80061	1.61	0.76551	1.61	0.85811	1.608	0.77319	1.61	1.12672	1.608
0.80091	1.609	0.76609	1.61	0.85867	1.608	0.77349	1.61	1.12758	1.609
0.80152	1.61	0.76667	1.61	0.85922	1.608	0.77407	1.61	1.128	1.608
0.80212	1.609	0.76696	1.61	0.8595	1.608	0.77436	1.611	1.12885	1.609
0.80242	1.609	0.76754	1.61	0.86006	1.608	0.77495	1.61	1.12928	1.609
0.80303	1.61	0.76783	1.61	0.86033	1.608	0.77553	1.61	1.13013	1.609
0.80333	1.61	0.76841	1.61	0.86089	1.608	0.77583	1.611	1.13099	1.608
0.80394	1.61	0.76899	1.61	0.86144	1.608	0.77641	1.61	1.13141	1.608
0.80455	1.61	0.76928	1.61	0.86172	1.608	0.7767	1.61	1.13227	1.608
0.80485	1.61	0.76986	1.61	0.86228	1.608	0.77729	1.611	1.13269	1.609
0.80545	1.61	0.77014	1.61	0.86256	1.608	0.77788	1.611	1.13355	1.608
0.80576	1.61	0.77072	1.61	0.86311	1.608	0.77817	1.61	1.1344	1.608
0.80636	1.609	0.7713	1.61	0.86367	1.608	0.77875	1.61	1.13483	1.608
0.80697	1.61	0.77159	1.609	0.86394	1.608	0.77905	1.611	1.13568	1.608
0.80727	1.609	0.77217	1.61	0.8645	1.608	0.77963	1.611	1.13611	1.608
0.80788	1.609	0.77246	1.61	0.86478	1.608	0.78022	1.611	1.13696	1.607
0.80818	1.61	0.77304	1.609	0.86533	1.608	0.78051	1.611	1.13781	1.607
0.80879	1.609	0.77362	1.61	0.86589	1.608	0.78109	1.611	1.13824	1.607
0.80939	1.609	0.77391	1.61	0.86617	1.608	0.78139	1.611	1.13909	1.607
0.8097	1.609	0.77449	1.609	0.86672	1.608	0.78197	1.611	1.13952	1.607
0.8103	1.609	0.77478	1.61	0.867	1.608	0.78256	1.611	1.14037	1.607
0.81061	1.609	0.77536	1.609	0.86756	1.608	0.78285	1.611	1.14122	1.607
0.81121	1.609	0.77594	1.61	0.86811	1.608	0.78344	1.61	1.14165	1.606
0.81182	1.609	0.77623	1.61	0.86839	1.608	0.78373	1.61	1.1425	1.606
0.81212	1.609	0.77681	1.61	0.86894	1.608	0.78431	1.611	1.14293	1.606
0.81273	1.609	0.7771	1.61	0.86922	1.608	0.7849	1.61	1.14378	1.606
0.81303	1.609	0.77768	1.61	0.86978	1.608	0.78519	1.61	1.14464	1.609
0.81364	1.609	0.77826	1.61	0.87033	1.608	0.78578	1.611	1.14506	1.608
0.81424	1.609	0.77855	1.61	0.87061	1.608	0.78607	1.611	1.14592	1.608
0.81455	1.61	0.77913	1.609	0.87117	1.608	0.78665	1.61	1.14634	1.608
0.81515	1.609	0.77942	1.61	0.87144	1.608	0.78724	1.611	1.1472	1.608
0.81545	1.609	0.78	1.61	0.872	1.608	0.78753	1.611	1.14805	1.608
0.81606	1.61	0.78058	1.61	0.87256	1.608	0.78812	1.611	1.14848	1.608
0.81667	1.61	0.78087	1.61	0.87283	1.608	0.78841	1.61	1.14933	1.608
0.81697	1.609	0.78145	1.61	0.87339	1.608	0.789	1.611	1.14975	1.607
0.81758	1.609	0.78174	1.61	0.87367	1.608	0.78958	1.611	1.15061	1.607
0.81788	1.609	0.78232	1.609	0.87422	1.608	0.78987	1.61	1.15146	1.607
0.81848	1.609	0.7829	1.61	0.87478	1.608	0.79046	1.611	1.15189	1.607
0.81909	1.609	0.78319	1.61	0.87506	1.608	0.79075	1.611	1.15274	1.607
0.81939	1.609	0.78377	1.61	0.87561	1.608	0.79134	1.61	1.15317	1.609
0.82	1.61	0.78406	1.61	0.87589	1.608	0.79192	1.611	1.15402	1.608
0.8203	1.609	0.78464	1.61	0.87644	1.608	0.79222	1.611	1.15487	1.609
0.82091	1.608	0.78522	1.61	0.877	1.608	0.7928	1.611	1.1553	1.608
0.82152	1.608	0.78551	1.61	0.87728	1.608	0.79309	1.611	1.15615	1.608
0.82182	1.608	0.78609	1.61	0.87783	1.608	0.79368	1.611	1.15658	1.608
0.82242	1.608	0.78638	1.61	0.87811	1.608	0.79426	1.611	1.15743	1.609
0.82273	1.609	0.78696	1.61	0.87867	1.608	0.79456	1.611	1.15829	1.608
0.82333	1.608	0.78754	1.61	0.87922	1.608	0.79514	1.61	1.15871	1.608
0.82394	1.609	0.78783	1.61	0.8795	1.608	0.79543	1.61	1.15956	1.608
0.82424	1.609	0.78841	1.61	0.88006	1.608	0.79602	1.611	1.15999	1.608
0.82485	1.609	0.7887	1.61	0.88033	1.608	0.79661	1.611	1.16084	1.609
0.82515	1.609	0.78928	1.61	0.88089	1.608	0.7969	1.61	1.1617	1.608
0.82576	1.609	0.78986	1.61	0.88144	1.608	0.79748	1.61	1.16212	1.608
0.82636	1.61	0.79014	1.61	0.88172	1.607	0.79778	1.61	1.16298	1.608
0.82667	1.609	0.79072	1.61	0.88228	1.608	0.79836	1.61	1.1634	1.608
0.82727	1.609	0.79101	1.61	0.88256	1.608	0.79895	1.61	1.16426	1.608
0.82758	1.609	0.79159	1.61	0.88311	1.608	0.79924	1.61	1.16511	1.608
0.82818	1.609	0.79217	1.61	0.88367	1.608	0.79982	1.611	1.16554	1.608
0.82879	1.609	0.79246	1.61	0.88394	1.608	0.80012	1.61	1.16639	1.608
0.82909	1.609	0.79304	1.61	0.8845	1.608	0.8007	1.61	1.16682	1.608
0.8297	1.61	0.79333	1.61	0.88478	1.608	0.80129	1.61	1.16767	1.608
0.83	1.609	0.79391	1.61	0.88533	1.608	0.80158	1.61	1.16852	1.607
0.83061	1.609	0.79449	1.61	0.88589	1.608	0.80217	1.61	1.16895	1.607
0.83121	1.61	0.79478	1.61	0.88617	1.607	0.80246	1.61	1.1698	1.607
0.83152	1.609	0.79536	1.61	0.88672	1.608	0.80304	1.61	1.17023	1.607
0.83212	1.609	0.79565	1.61	0.887	1.608	0.80363	1.61	1.17108	1.607
0.83242	1.609	0.79623	1.61	0.88756	1.608	0.80392	1.61	1.17193	1.607
0.83303	1.609	0.79681	1.61	0.88811	1.608	0.80451	1.61	1.17236	1.607
0.83364	1.609	0.7971	1.61	0.88839	1.608	0.8048	1.61	1.17321	1.606
0.83394	1.609	0.79768	1.61	0.88894	1.608	0.80538	1.61	1.17364	1.608
0.83455	1.609	0.79797	1.61	0.88922	1.608	0.80597	1.61	1.17449	1.608
0.83485	1.609	0.79855	1.61	0.88978	1.608	0.80626	1.61	1.17535	1.608
0.83545	1.608	0.79913	1.611	0.89033	1.608	0.80685	1.61	1.17577	1.608
0.83606	1.609	0.79942	1.61	0.89061	1.608	0.80714	1.61	1.17663	1.608
0.83636	1.609	0.8	1.61	0.89117	1.608	0.80773	1.61	1.17705	1.607
0.83697	1.61	0.80029	1.61	0.89144	1.608	0.80831	1.61	1.17791	1.607
0.83727	1.61	0.80087	1.61	0.892	1.608	0.8086	1.611	1.17876	1.607
0.83788	1.61	0.80145	1.609	0.89256	1.608	0.80919	1.61	1.17919	1.607
0.83848	1.61	0.80174	1.61	0.89283	1.608	0.80948	1.61	1.18004	1.607
0.83879	1.609	0.80232	1.61	0.89339	1.608	0.81007	1.61	1.18046	1.607
0.83939	1.609	0.80261	1.61	0.89367	1.608	0.81065	1.61	1.18132	1.607
0.8397	1.609	0.80319	1.609	0.89422	1.608	0.81095	1.61	1.18217	1.607
0.8403	1.609	0.80377	1.61	0.89478	1.608	0.81153	1.611	1.1826	1.607
0.84091	1.609	0.80406	1.61	0.89506	1.608	0.81182	1.611	1.18345	1.606
0.84121	1.609	0.80464	1.61	0.89561	1.608	0.81241	1.61	1.18388	1.607
0.84182	1.61	0.80493	1.61	0.89589	1.608	0.81299	1.61	1.18473	1.609
0.84212	1.61	0.80551	1.61	0.89644	1.608	0.81329	1.61	1.18558	1.608
0.84273	1.61	0.80609	1.61	0.897	1.608	0.81387	1.61	1.18601	1.608
0.84333	1.61	0.80638	1.609	0.89728	1.608	0.81416	1.61	1.18686	1.608
0.84364	1.61	0.80696	1.61	0.89783	1.608	0.81475	1.611	1.18729	1.608
0.84424	1.609	0.80725	1.61	0.89811	1.608	0.81534	1.61	1.18814	1.608
0.84455	1.609	0.80783	1.61	0.89867	1.608	0.81563	1.611	1.189	1.608
0.84515	1.609	0.80841	1.61	0.89922	1.608	0.81621	1.611	1.18942	1.608
0.84576	1.609	0.8087	1.61	0.8995	1.608	0.81651	1.611	1.19028	1.608
0.84606	1.61	0.80928	1.61	0.90006	1.608	0.81709	1.61	1.1907	1.608
0.84667	1.609	0.80957	1.61	0.90033	1.608	0.81768	1.611	1.19155	1.608
0.84697	1.609	0.81014	1.61	0.90089	1.608	0.81797	1.61	1.19241	1.608
0.84758	1.609	0.81072	1.61	0.90144	1.608	0.81855	1.611	1.19283	1.608
0.84818	1.61	0.81101	1.61	0.90172	1.608	0.81885	1.61	1.19369	1.608
0.84848	1.609	0.81159	1.61	0.90228	1.608	0.81943	1.61	1.19411	1.608
0.84909	1.609	0.81188	1.61	0.90256	1.608	0.82002	1.61	1.19497	1.608
0.84939	1.61	0.81246	1.61	0.90311	1.608	0.82031	1.611	1.19582	1.608
0.85	1.61	0.81304	1.61	0.90367	1.608	0.8209	1.61	1.19625	1.608
0.85061	1.609	0.81333	1.61	0.90394	1.608	0.82119	1.61	1.1971	1.608
0.85091	1.61	0.81391	1.61	0.9045	1.608	0.82177	1.611	1.19753	1.608
0.85152	1.609	0.8142	1.61	0.90478	1.608	0.82236	1.611	1.19838	1.608
0.85182	1.61	0.81478	1.61	0.90533	1.608	0.82265	1.61	1.19923	1.607
0.85242	1.609	0.81536	1.609	0.90589	1.608	0.82324	1.61	1.19966	1.608
0.85303	1.609	0.81565	1.61	0.90617	1.608	0.82353	1.611	1.20051	1.608
0.85333	1.609	0.81623	1.61	0.90672	1.608	0.82411	1.61	1.20094	1.607
0.85394	1.609	0.81652	1.61	0.907	1.608	0.8247	1.61	1.20179	1.608
0.85424	1.61	0.8171	1.61	0.90756	1.608	0.82499	1.61	1.20264	1.608
0.85485	1.609	0.81768	1.61	0.90811	1.608	0.82558	1.61	1.20307	1.608
0.85545	1.61	0.81797	1.61	0.90839	1.608	0.82587	1.61	1.20392	1.608
0.85576	1.61	0.81855	1.61	0.90894	1.608	0.82646	1.61	1.20435	1.608
0.85636	1.61	0.81884	1.61	0.90922	1.608	0.82704	1.61	1.2052	1.608
0.85667	1.609	0.81942	1.61	0.90978	1.608	0.82733	1.61	1.20606	1.608
0.85727	1.609	0.82	1.61	0.91033	1.608	0.82792	1.61	1.20648	1.608
0.85788	1.61	0.82029	1.61	0.91061	1.608	0.82821	1.61	1.20734	1.607
0.85818	1.61	0.82087	1.61	0.91117	1.607	0.8288	1.61	1.20776	1.608
0.85879	1.609	0.82116	1.61	0.91144	1.608	0.82938	1.61	1.20862	1.608
0.85909	1.61	0.82174	1.61	0.912	1.608	0.82968	1.61	1.20947	1.608
0.8597	1.609	0.82232	1.61	0.91256	1.608	0.83026	1.61	1.2099	1.607
0.8603	1.609	0.82261	1.61	0.91283	1.607	0.83055	1.61	1.21075	1.607
0.86061	1.609	0.82319	1.61	0.91339	1.608	0.83114	1.61	1.21118	1.607
0.86121	1.61	0.82348	1.61	0.91367	1.608	0.83172	1.61	1.21203	1.607
0.86152	1.61	0.82406	1.61	0.91422	1.608	0.83202	1.61	1.21288	1.607
0.86212	1.609	0.82464	1.61	0.91478	1.608	0.8326	1.61	1.21331	1.607
0.86273	1.609	0.82493	1.61	0.91506	1.608	0.83289	1.61	1.21416	1.608
0.86303	1.609	0.82551	1.61	0.91561	1.608	0.83348	1.61	1.21459	1.608
0.86364	1.609	0.8258	1.61	0.91589	1.608	0.83406	1.61	1.21544	1.608
0.86394	1.609	0.82638	1.611	0.91644	1.608	0.83436	1.61	1.21629	1.608
0.86455	1.609	0.82696	1.61	0.917	1.608	0.83494	1.611	1.21672	1.608
0.86515	1.61	0.82725	1.61	0.91728	1.608	0.83524	1.61	1.21757	1.608
0.86545	1.61	0.82783	1.61	0.91783	1.608	0.83582	1.61	1.218	1.608
0.86606	1.609	0.82812	1.609	0.91811	1.607	0.83641	1.611	1.21885	1.608
0.86636	1.609	0.8287	1.609	0.91867	1.608	0.8367	1.611	1.21971	1.608
0.86697	1.609	0.82928	1.61	0.91922	1.608	0.83728	1.61	1.22013	1.608
0.86758	1.61	0.82957	1.61	0.9195	1.608	0.83758	1.61	1.22099	1.608
0.86788	1.609	0.83014	1.61	0.92006	1.608	0.83816	1.61	1.22141	1.607
0.86848	1.61	0.83043	1.61	0.92033	1.608	0.83875	1.611	1.22226	1.607
0.86879	1.609	0.83101	1.61	0.92089	1.608	0.83904	1.61	1.22312	1.607
0.86939	1.61	0.83159	1.61	0.92144	1.608	0.83963	1.61	1.22354	1.607
0.87	1.609	0.83188	1.61	0.92172	1.608	0.83992	1.61	1.2244	1.607
0.8703	1.609	0.83246	1.61	0.92228	1.608	0.8405	1.611	1.22482	1.607
0.87091	1.609	0.83275	1.61	0.92256	1.608	0.84109	1.61	1.22568	1.607
0.87121	1.608	0.83333	1.61	0.92311	1.608	0.84138	1.61	1.22653	1.607
0.87182	1.608	0.83391	1.609	0.92367	1.608	0.84197	1.611	1.22696	1.607
0.87242	1.609	0.8342	1.609	0.92394	1.608	0.84226	1.61	1.22781	1.606
0.87273	1.608	0.83478	1.609	0.9245	1.608	0.84284	1.61	1.22824	1.606
0.87333	1.609	0.83507	1.609	0.92478	1.608	0.84343	1.61	1.22909	1.606
0.87364	1.609	0.83565	1.609	0.92533	1.608	0.84372	1.611	1.22994	1.606
0.87424	1.609	0.83623	1.61	0.92589	1.608	0.84431	1.61	1.23037	1.605
0.87485	1.609	0.83652	1.61	0.92617	1.608	0.8446	1.61	1.23122	1.606
0.87515	1.609	0.8371	1.61	0.92672	1.608	0.84519	1.61	1.23165	1.605
0.87576	1.609	0.83739	1.61	0.927	1.608	0.84577	1.611	1.2325	1.605
0.87606	1.609	0.83797	1.61	0.92756	1.608	0.84606	1.61	1.23335	1.606
0.87667	1.61	0.83855	1.61	0.92811	1.608	0.84665	1.61	1.23378	1.605
0.87727	1.609	0.83884	1.61	0.92839	1.608	0.84694	1.611	1.23463	1.605
0.87758	1.61	0.83942	1.61	0.92894	1.608	0.84753	1.611	1.23506	1.604
0.87818	1.609	0.83971	1.61	0.92922	1.608	0.84811	1.61	1.23591	1.605
0.87848	1.61	0.84029	1.61	0.92978	1.608	0.84841	1.61	1.23677	1.604
0.87909	1.609	0.84087	1.61	0.93033	1.608	0.84899	1.61	1.23719	1.608
0.8797	1.609	0.84116	1.61	0.93061	1.608	0.84928	1.61	1.23805	1.608
0.88	1.609	0.84174	1.61	0.93117	1.608	0.84987	1.61	1.23847	1.608
0.88061	1.609	0.84203	1.61	0.93144	1.608	0.85045	1.61	1.23933	1.609
0.88091	1.609	0.84261	1.61	0.932	1.608	0.85075	1.61	1.24018	1.609
0.88152	1.609	0.84319	1.61	0.93256	1.608	0.85133	1.61	1.24061	1.609
0.88152	1.609	0.84348	1.61	0.93283	1.608	0.85162	1.61	1.24146	1.608
0.88152	1.609	0.84406	1.61	0.93339	1.608	0.85221	1.61	1.24189	1.608
0.88152	1.609	0.84435	1.61	0.93367	1.608	0.85279	1.61	1.24274	1.608
0.88455	1.609	0.84493	1.61	0.93422	1.608	0.85309	1.61	1.24359	1.609
0.88455	1.609	0.84551	1.61	0.93478	1.608	0.85367	1.61	1.24402	1.609
0.88455	1.61	0.8458	1.61	0.93506	1.608	0.85397	1.61	1.24487	1.608
0.88455	1.61	0.84638	1.61	0.93561	1.608	0.85455	1.61	1.2453	1.608
0.88455	1.609	0.84667	1.61	0.93589	1.608	0.85514	1.61	1.24615	1.609
0.88455	1.609	0.84725	1.61	0.93644	1.608	0.85543	1.61	1.247	1.608
0.88758	1.61	0.84783	1.61	0.937	1.608	0.85601	1.61	1.24743	1.608
0.88758	1.609	0.84812	1.61	0.93728	1.608	0.85631	1.61	1.24828	1.608
0.88758	1.609	0.8487	1.61	0.93783	1.608	0.85689	1.61	1.24871	1.608
0.88758	1.609	0.84899	1.61	0.93811	1.608	0.85748	1.61	1.24956	1.607
0.88758	1.609	0.84957	1.61	0.93867	1.608	0.85777	1.61	1.25042	1.607
0.88758	1.609	0.85014	1.61	0.93922	1.608	0.85836	1.61	1.25084	1.607
0.89061	1.609	0.85043	1.61	0.9395	1.608	0.85865	1.61	1.2517	1.607
0.89061	1.609	0.85101	1.61	0.94006	1.608	0.85923	1.61	1.25212	1.607
0.89061	1.609	0.8513	1.61	0.94033	1.608	0.85982	1.61	1.25298	1.607
0.89061	1.609	0.85188	1.61	0.94089	1.608	0.86011	1.61	1.25383	1.607
0.89061	1.61	0.85246	1.61	0.94144	1.608	0.8607	1.61	1.25425	1.607
0.89061	1.609	0.85275	1.61	0.94172	1.607	0.86099	1.61	1.25511	1.606
0.89364	1.609	0.85333	1.61	0.94228	1.608	0.86157	1.61	1.25553	1.605
0.89364	1.61	0.85362	1.61	0.94256	1.608	0.86216	1.61	1.25639	1.609
0.89364	1.609	0.8542	1.609	0.94311	1.607	0.86245	1.61	1.25724	1.608
0.89364	1.61	0.85478	1.61	0.94367	1.608	0.86304	1.61	1.25767	1.608
0.89364	1.609	0.85507	1.609	0.94394	1.608	0.86333	1.611	1.25852	1.608
0.89364	1.609	0.85565	1.609	0.9445	1.608	0.86392	1.611	1.25895	1.608
0.89364	1.609	0.85594	1.609	0.94478	1.608	0.8645	1.61	1.2598	1.608
0.89667	1.61	0.85652	1.609	0.94533	1.608	0.86479	1.61	1.26065	1.608
0.89667	1.61	0.8571	1.61	0.94589	1.608	0.86538	1.61	1.26108	1.608
0.89667	1.61	0.85739	1.61	0.94617	1.607	0.86567	1.61	1.26193	1.608
0.89667	1.609	0.85797	1.61	0.94672	1.608	0.86626	1.611	1.26236	1.608
0.89667	1.609	0.85826	1.61	0.947	1.608	0.86684	1.611	1.26321	1.607
0.89667	1.609	0.85884	1.61	0.94756	1.608	0.86713	1.61	1.26406	1.608
0.8997	1.61	0.85942	1.61	0.94811	1.608	0.86772	1.61	1.26449	1.608
0.8997	1.61	0.85971	1.609	0.94839	1.608	0.86801	1.61	1.26534	1.608
0.8997	1.609	0.86029	1.609	0.94894	1.607	0.8686	1.61	1.26577	1.608
0.8997	1.609	0.86058	1.61	0.94922	1.608	0.86918	1.61	1.26662	1.608
0.8997	1.61	0.86116	1.61	0.94978	1.608	0.86948	1.61	1.26748	1.608
0.8997	1.61	0.86174	1.61	0.95033	1.607	0.87006	1.611	1.2679	1.608
0.90273	1.609	0.86203	1.61	0.95061	1.608	0.87035	1.61	1.26876	1.608
0.90273	1.61	0.86261	1.61	0.95117	1.608	0.87094	1.61	1.26918	1.607
0.90273	1.609	0.8629	1.61	0.95144	1.608	0.87152	1.611	1.27004	1.607
0.90273	1.61	0.86348	1.61	0.952	1.608	0.87182	1.611	1.27089	1.607
0.90273	1.609	0.86406	1.609	0.95256	1.608	0.8724	1.61	1.27132	1.608
0.90273	1.609	0.86435	1.61	0.95283	1.608	0.8727	1.61	1.27217	1.608
0.90576	1.609	0.86493	1.61	0.95339	1.608	0.87328	1.61	1.2726	1.608
0.90576	1.609	0.86522	1.61	0.95367	1.608	0.87387	1.61	1.27345	1.608
0.90576	1.609	0.8658	1.61	0.95422	1.608	0.87416	1.61	1.2743	1.608
0.90576	1.61	0.86638	1.61	0.95478	1.608	0.87474	1.61	1.27473	1.608
0.90576	1.609	0.86667	1.61	0.95506	1.608	0.87504	1.61	1.27558	1.608
0.90576	1.61	0.86725	1.61	0.95561	1.608	0.87562	1.61	1.27601	1.608
0.90576	1.61	0.86754	1.61	0.95589	1.608	0.87621	1.61	1.27686	1.608
0.90879	1.609	0.86812	1.61	0.95644	1.608	0.8765	1.61	1.27771	1.608
0.90879	1.609	0.8687	1.61	0.957	1.608	0.87709	1.61	1.27814	1.608
0.90879	1.609	0.86899	1.61	0.95728	1.608	0.87738	1.61	1.27899	1.607
0.90879	1.61	0.86957	1.61	0.95783	1.608	0.87796	1.61	1.27942	1.607
0.90879	1.61	0.86986	1.61	0.95811	1.608	0.87855	1.61	1.28027	1.608
0.90879	1.609	0.87043	1.61	0.95867	1.608	0.87884	1.61	1.28113	1.608
0.91182	1.61	0.87101	1.61	0.95922	1.608	0.87943	1.61	1.28155	1.608
0.91182	1.609	0.8713	1.61	0.9595	1.608	0.87972	1.61	1.28241	1.608
0.91182	1.609	0.87188	1.61	0.96006	1.608	0.8803	1.61	1.28283	1.608
0.91182	1.609	0.87217	1.61	0.96033	1.608	0.88089	1.61	1.28369	1.608
0.91182	1.609	0.87275	1.61	0.96089	1.608	0.88118	1.61	1.28454	1.608
0.91182	1.609	0.87333	1.61	0.96144	1.608	0.88177	1.61	1.28496	1.608
0.91485	1.609	0.87362	1.61	0.96172	1.608	0.88206	1.61	1.28582	1.608
0.91485	1.609	0.8742	1.61	0.96228	1.608	0.88265	1.61	1.28624	1.607
0.91485	1.61	0.87449	1.61	0.96256	1.608	0.88323	1.61	1.2871	1.607
0.91485	1.609	0.87507	1.61	0.96311	1.608	0.88352	1.61	1.28795	1.608
0.91485	1.609	0.87565	1.61	0.96367	1.608	0.88411	1.61	1.28838	1.608
0.91485	1.609	0.87594	1.61	0.96394	1.608	0.8844	1.61	1.28923	1.608
0.91788	1.609	0.87652	1.61	0.9645	1.608	0.88499	1.61	1.28966	1.608
0.91788	1.609	0.87681	1.61	0.96478	1.608	0.88557	1.611	1.29051	1.608
0.91788	1.609	0.87739	1.61	0.96533	1.608	0.88586	1.61	1.29136	1.608
0.91788	1.609	0.87797	1.61	0.96589	1.608	0.88645	1.61	1.29179	1.607
0.91788	1.61	0.87826	1.61	0.96617	1.608	0.88674	1.61	1.29264	1.607
0.91788	1.61	0.87884	1.61	0.96672	1.608	0.88733	1.61	1.29307	1.607
0.91788	1.609	0.87913	1.61	0.967	1.608	0.88791	1.61	1.29392	1.607
0.92091	1.61	0.87971	1.61	0.96756	1.608	0.88821	1.61	1.29478	1.607
0.92091	1.61	0.88029	1.61	0.96811	1.608	0.88879	1.61	1.2952	1.607
0.92091	1.609	0.88058	1.61	0.96839	1.608	0.88908	1.61	1.29605	1.607
0.92091	1.609	0.88116	1.61	0.96894	1.608	0.88967	1.61	1.29648	1.607
0.92091	1.609	0.88145	1.611	0.96922	1.608	0.89025	1.61	1.29733	1.608
0.92091	1.609	0.88203	1.61	0.96978	1.608	0.89055	1.61	1.29819	1.608
0.92394	1.61	0.88261	1.61	0.97033	1.607	0.89113	1.61	1.29861	1.608
0.92394	1.609	0.8829	1.61	0.97061	1.607	0.89143	1.61	1.29947	1.608
0.92394	1.608	0.88348	1.609	0.97117	1.607	0.89201	1.61	1.29989	1.608
0.92394	1.609	0.88377	1.61	0.97144	1.608	0.8926	1.61	1.30075	1.608
0.92394	1.608	0.88435	1.61	0.972	1.607	0.89289	1.61	1.3016	1.607
0.92394	1.609	0.88493	1.61	0.97256	1.608	0.89347	1.61	1.30203	1.607
0.92697	1.609	0.88522	1.61	0.97283	1.607	0.89377	1.61	1.30288	1.607
0.92697	1.608	0.8858	1.61	0.97339	1.607	0.89435	1.61	1.30331	1.608
0.92697	1.609	0.88609	1.61	0.97367	1.607	0.89494	1.61	1.30416	1.608
0.92697	1.609	0.88667	1.61	0.97422	1.608	0.89523	1.61	1.30501	1.608
0.92697	1.609	0.88725	1.61	0.97478	1.607	0.89582	1.61	1.30544	1.607
0.92697	1.609	0.88754	1.61	0.97506	1.607	0.89611	1.61	1.30629	1.607
0.93	1.609	0.88812	1.61	0.97561	1.608	0.89669	1.61	1.30672	1.607
0.93	1.609	0.88841	1.61	0.97589	1.608	0.89728	1.61	1.30757	1.607
0.93	1.61	0.88899	1.61	0.97644	1.607	0.89757	1.61	1.30842	1.607
0.93	1.609	0.88957	1.61	0.977	1.607	0.89816	1.61	1.30885	1.607
0.93	1.609	0.88986	1.61	0.97728	1.608	0.89845	1.61	1.3097	1.607
0.93	1.61	0.89043	1.61	0.97783	1.607	0.89903	1.61	1.31013	1.607
0.93	1.609	0.89072	1.61	0.97811	1.608	0.89962	1.61	1.31098	1.607
0.93303	1.61	0.8913	1.61	0.97867	1.607	0.89991	1.61	1.31184	1.606
0.93303	1.609	0.89188	1.61	0.97922	1.608	0.9005	1.61	1.31226	1.606
0.93303	1.609	0.89217	1.61	0.9795	1.607	0.90079	1.61	1.31312	1.608
0.93303	1.609	0.89275	1.61	0.98006	1.608	0.90138	1.61	1.31354	1.608
0.93303	1.609	0.89304	1.61	0.98033	1.608	0.90196	1.61	1.3144	1.608
0.93303	1.609	0.89362	1.61	0.98089	1.608	0.90225	1.61	1.31525	1.608
0.93606	1.609	0.8942	1.61	0.98144	1.607	0.90284	1.61	1.31567	1.608
0.93606	1.609	0.89449	1.609	0.98172	1.608	0.90313	1.61	1.31653	1.608
0.93606	1.61	0.89507	1.61	0.98228	1.608	0.90372	1.61	1.31695	1.608
0.93606	1.61	0.89536	1.61	0.98256	1.608	0.9043	1.61	1.31781	1.608
0.93606	1.609	0.89594	1.61	0.98311	1.607	0.90459	1.61	1.31866	1.607
0.93606	1.61	0.89652	1.61	0.98367	1.607	0.90518	1.61	1.31909	1.607
0.93909	1.609	0.89681	1.61	0.98394	1.608	0.90547	1.61	1.31994	1.607
0.93909	1.609	0.89739	1.61	0.9845	1.607	0.90606	1.61	1.32037	1.607
0.93909	1.609	0.89768	1.61	0.98478	1.608	0.90664	1.61	1.32122	1.607
0.93909	1.609	0.89826	1.61	0.98533	1.607	0.90694	1.61	1.32207	1.607
0.93909	1.609	0.89884	1.61	0.98589	1.608	0.90752	1.61	1.3225	1.607
0.93909	1.609	0.89913	1.61	0.98617	1.608	0.90781	1.61	1.32335	1.607
0.94212	1.609	0.89971	1.61	0.98672	1.608	0.9084	1.61	1.32378	1.607
0.94212	1.609	0.9	1.61	0.987	1.608	0.90898	1.61	1.32463	1.607
0.94212	1.609	0.90058	1.61	0.98756	1.608	0.90928	1.61	1.32549	1.607
0.94212	1.609	0.90116	1.61	0.98811	1.608	0.90986	1.61	1.32591	1.606
0.94212	1.609	0.90145	1.61	0.98839	1.608	0.91016	1.61	1.32676	1.606
0.94212	1.609	0.90203	1.61	0.98894	1.608	0.91074	1.61	1.32719	1.606
0.94212	1.609	0.90232	1.61	0.98922	1.608	0.91133	1.61	1.32804	1.606
0.94515	1.609	0.9029	1.61	0.98978	1.608	0.91162	1.61	1.3289	1.606
0.94515	1.609	0.90348	1.61	0.99033	1.608	0.9122	1.61	1.32932	1.605
0.94515	1.609	0.90377	1.61	0.99061	1.608	0.9125	1.61	1.33018	1.606
0.94515	1.609	0.90435	1.61	0.99117	1.607	0.91308	1.61	1.3306	1.605
0.94515	1.609	0.90464	1.61	0.99144	1.608	0.91367	1.61	1.33146	1.605
0.94515	1.609	0.90522	1.61	0.992	1.608	0.91396	1.61	1.33231	1.605
0.94818	1.61	0.9058	1.61	0.99256	1.608	0.91454	1.61	1.33274	1.605
0.94818	1.61	0.90609	1.61	0.99283	1.608	0.91484	1.61	1.33359	1.603
0.94818	1.61	0.90667	1.61	0.99339	1.608	0.91542	1.61	1.33402	1.605
0.94818	1.61	0.90696	1.611	0.99367	1.608	0.91601	1.61	1.33487	1.604
0.94818	1.609	0.90754	1.61	0.99422	1.608	0.9163	1.61	1.33572	1.609
0.94818	1.609	0.90812	1.61	0.99478	1.608	0.91689	1.61	1.33615	1.609
0.95121	1.61	0.90841	1.61	0.99506	1.608	0.91718	1.61	1.337	1.609
0.95121	1.609	0.90899	1.61	0.99561	1.608	0.91776	1.61	1.33743	1.609
0.95121	1.609	0.90928	1.611	0.99589	1.608	0.91835	1.61	1.33828	1.609
0.95121	1.61	0.90986	1.61	0.99644	1.608	0.91864	1.61	1.33913	1.609
0.95121	1.61	0.91043	1.609	0.997	1.608	0.91923	1.61	1.33956	1.608
0.95121	1.61	0.91072	1.609	0.99728	1.608	0.91952	1.61	1.34041	1.608
0.95424	1.609	0.9113	1.61	0.99783	1.608	0.92011	1.61	1.34084	1.608
0.95424	1.609	0.91159	1.61	0.99811	1.608	0.92069	1.61	1.34169	1.608
0.95424	1.61	0.91217	1.61	0.99867	1.608	0.92098	1.61	1.34255	1.609
0.95424	1.61	0.91275	1.61	0.99922	1.608	0.92157	1.61	1.34297	1.608
0.95424	1.609	0.91304	1.61	0.9995	1.608	0.92186	1.61	1.34383	1.608
0.95424	1.61	0.91362	1.61	1.00006	1.608	0.92245	1.61	1.34425	1.608
0.95424	1.609	0.91391	1.61	1.00033	1.608	0.92303	1.61	1.34511	1.607
0.95727	1.61	0.91449	1.609	1.00089	1.608	0.92332	1.61	1.34596	1.607
0.95727	1.61	0.91507	1.61	1.00144	1.608	0.92391	1.61	1.34639	1.607
0.95727	1.61	0.91536	1.61	1.00172	1.607	0.9242	1.61	1.34724	1.607
0.95727	1.61	0.91594	1.61	1.00228	1.608	0.92479	1.61	1.34766	1.607
0.95727	1.61	0.91623	1.61	1.00256	1.608	0.92537	1.61	1.34852	1.607
0.95727	1.609	0.91681	1.61	1.00311	1.608	0.92567	1.61	1.34937	1.607
0.9603	1.609	0.91739	1.61	1.00367	1.608	0.92625	1.61	1.3498	1.606
0.9603	1.609	0.91768	1.61	1.00394	1.608	0.92654	1.61	1.35065	1.606
0.9603	1.609	0.91826	1.61	1.0045	1.608	0.92713	1.61	1.35108	1.606
0.9603	1.61	0.91855	1.61	1.00478	1.608	0.92771	1.61	1.35193	1.605
0.9603	1.61	0.91913	1.61	1.00533	1.608	0.92801	1.61	1.35278	1.606
0.9603	1.61	0.91971	1.61	1.00589	1.607	0.92859	1.61	1.35321	1.606
0.96333	1.609	0.92	1.61	1.00617	1.608	0.92888	1.61	1.35406	1.609
0.96333	1.609	0.92058	1.61	1.00672	1.608	0.92947	1.61	1.35449	1.608
0.96333	1.609	0.92087	1.61	1.007	1.608	0.93006	1.61	1.35534	1.608
0.96333	1.61	0.92145	1.61	1.00756	1.608	0.93035	1.61	1.3562	1.609
0.96333	1.61	0.92203	1.61	1.00811	1.608	0.93093	1.61	1.35662	1.608
0.96333	1.609	0.92232	1.61	1.00839	1.608	0.93123	1.61	1.35747	1.608
0.96636	1.609	0.9229	1.61	1.00894	1.608	0.93181	1.61	1.3579	1.607
0.96636	1.61	0.92319	1.61	1.00922	1.608	0.9324	1.61	1.35875	1.608
0.96636	1.609	0.92377	1.609	1.00978	1.608	0.93269	1.61	1.35961	1.608
0.96636	1.609	0.92435	1.61	1.01033	1.608	0.93327	1.61	1.36003	1.608
0.96636	1.609	0.92464	1.61	1.01061	1.608	0.93357	1.61	1.36089	1.608
0.96636	1.609	0.92522	1.61	1.01117	1.608	0.93415	1.61	1.36131	1.608
0.96636	1.609	0.92551	1.61	1.01144	1.608	0.93474	1.61	1.36217	1.608
[truncated: 51,322 more rows]

## Sheet: Figure 2e
Figure 2e: Chronopotentiometry curves at high current density
0.5 mA cm-2		0.7 mA cm-2		1 mA cm-2		1.5 mA cm-2		2 mA cm-2
Time (h)	Potential (V)	Time (h)	Potential (V)	Time (h)	Potential (V)	Time (h)	Potential (V)	Time (h)	Potential (V)
0	1.711	0	1.6895	0	1.704	0	1.733	0	1.767
0.000163399	1.71	0.000160256	1.6895	0.000163399	1.707	0.000163399	1.739	0.000160377	1.777
0.000326797	1.703	0.000320513	1.6885	0.000326797	1.709	0.000326797	1.744	0.000320755	1.786
0.000490196	1.704	0.000480769	1.6875	0.000490196	1.712	0.000490196	1.746	0.000481132	1.785
0.000653595	1.706	0.000641026	1.6895	0.000653595	1.714	0.000653595	1.748	0.000641509	1.795
0.000816993	1.707	0.000801282	1.6905	0.000816993	1.715	0.000816993	1.752	0.000801887	1.769
0.000980392	1.708	0.000961538	1.6915	0.000980392	1.717	0.000980392	1.754	0.000962264	1.786
0.00114	1.708	0.00112	1.6925	0.00114	1.717	0.00114	1.756	0.00112	1.79
0.00131	1.71	0.00128	1.6925	0.00131	1.719	0.00131	1.758	0.00128	1.797
0.00147	1.709	0.00144	1.6935	0.00147	1.72	0.00147	1.761	0.00144	1.805
0.00163	1.709	0.0016	1.6915	0.00163	1.718	0.00163	1.761	0.0016	1.794
0.0018	1.709	0.00176	1.6885	0.0018	1.713	0.0018	1.763	0.00176	1.8
0.00196	1.711	0.00192	1.6875	0.00196	1.709	0.00196	1.739	0.00192	1.791
0.00212	1.712	0.00208	1.6905	0.00212	1.711	0.00212	1.751	0.00208	1.794
0.00229	1.713	0.00224	1.6915	0.00229	1.712	0.00229	1.755	0.00225	1.798
0.00245	1.715	0.0024	1.6885	0.00245	1.714	0.00245	1.757	0.00241	1.802
0.00261	1.716	0.00256	1.6875	0.00261	1.708	0.00261	1.759	0.00257	1.804
0.00278	1.714	0.00272	1.6885	0.00278	1.711	0.00278	1.751	0.00273	1.808
0.00294	1.71	0.00288	1.6895	0.00294	1.712	0.00294	1.753	0.00289	1.811
0.0031	1.711	0.00304	1.6905	0.0031	1.713	0.0031	1.751	0.00305	1.815
0.00327	1.713	0.00321	1.6925	0.00327	1.714	0.00327	1.753	0.00321	1.818
0.00343	1.714	0.00337	1.6855	0.00343	1.711	0.00343	1.754	0.00337	1.823
0.00359	1.715	0.00353	1.6835	0.00359	1.713	0.00359	1.758	0.00353	1.826
0.00376	1.717	0.00369	1.6855	0.00376	1.713	0.00376	1.748	0.00369	1.82
0.00392	1.717	0.00385	1.6865	0.00392	1.711	0.00392	1.75	0.00385	1.816
0.00408	1.709	0.00401	1.6875	0.00408	1.713	0.00408	1.753	0.00401	1.814
0.00425	1.71	0.00417	1.6895	0.00425	1.716	0.00425	1.755	0.00417	1.812
0.00441	1.712	0.00433	1.6895	0.00441	1.718	0.00441	1.758	0.00433	1.816
0.00458	1.713	0.00449	1.6905	0.00458	1.719	0.00458	1.76	0.00449	1.784
0.00474	1.714	0.00465	1.6915	0.00474	1.72	0.00474	1.758	0.00465	1.789
0.0049	1.715	0.00481	1.6925	0.0049	1.721	0.0049	1.761	0.00481	1.793
0.00507	1.714	0.00497	1.6935	0.00507	1.721	0.00507	1.764	0.00497	1.794
0.00523	1.714	0.00513	1.6925	0.00523	1.703	0.00523	1.766	0.00513	1.797
0.00539	1.716	0.00529	1.6885	0.00539	1.696	0.00539	1.768	0.00529	1.797
0.00556	1.716	0.00545	1.6885	0.00556	1.697	0.00556	1.762	0.00545	1.802
0.00572	1.714	0.00561	1.6905	0.00572	1.7	0.00572	1.76	0.00561	1.803
0.00588	1.714	0.00577	1.6925	0.00588	1.701	0.00588	1.764	0.00577	1.803
0.00605	1.715	0.00593	1.6925	0.00605	1.703	0.00605	1.766	0.00593	1.806
0.00621	1.71	0.00609	1.6935	0.00621	1.705	0.00621	1.769	0.00609	1.807
0.00637	1.707	0.00625	1.6935	0.00637	1.706	0.00637	1.771	0.00625	1.806
0.00654	1.703	0.00641	1.6885	0.00654	1.708	0.00654	1.773	0.00642	1.809
0.0067	1.705	0.00657	1.6905	0.0067	1.708	0.0067	1.766	0.00658	1.809
0.00686	1.705	0.00673	1.6905	0.00686	1.701	0.00686	1.765	0.00674	1.812
0.00703	1.706	0.00689	1.6915	0.00703	1.7	0.00703	1.77	0.0069	1.811
0.00719	1.707	0.00705	1.6925	0.00719	1.704	0.00719	1.772	0.00706	1.813
0.00735	1.706	0.00721	1.6925	0.00735	1.706	0.00735	1.775	0.00722	1.788
0.00752	1.706	0.00737	1.6935	0.00752	1.706	0.00752	1.771	0.00738	1.794
0.00768	1.707	0.00753	1.6945	0.00768	1.709	0.00768	1.769	0.00754	1.798
0.00784	1.708	0.00769	1.6825	0.00784	1.71	0.00784	1.771	0.0077	1.801
0.00801	1.709	0.00785	1.6835	0.00801	1.71	0.00801	1.774	0.00786	1.804
0.00817	1.709	0.00801	1.6855	0.00817	1.712	0.00817	1.775	0.00802	1.805
0.00833	1.711	0.00817	1.6855	0.00833	1.713	0.00833	1.777	0.00818	1.804
0.0085	1.712	0.00833	1.6835	0.0085	1.714	0.0085	1.771	0.00834	1.808
0.00866	1.712	0.00849	1.6855	0.00866	1.715	0.00866	1.773	0.0085	1.809
0.00882	1.713	0.00865	1.6845	0.00882	1.716	0.00882	1.775	0.00866	1.811
0.00899	1.711	0.00881	1.6855	0.00899	1.704	0.00899	1.777	0.00882	1.813
0.00915	1.71	0.00897	1.6875	0.00915	1.707	0.00915	1.779	0.00898	1.813
0.00931	1.711	0.00913	1.6885	0.00931	1.709	0.00931	1.755	0.00914	1.815
0.00948	1.712	0.00929	1.6885	0.00948	1.711	0.00948	1.744	0.0093	1.817
0.00964	1.712	0.00946	1.6905	0.00964	1.712	0.00964	1.749	0.00946	1.817
0.0098	1.713	0.00962	1.6895	0.0098	1.714	0.0098	1.75	0.00962	1.82
0.00997	1.713	0.00978	1.6915	0.00997	1.715	0.00997	1.75	0.00978	1.819
0.01013	1.713	0.00994	1.6885	0.01013	1.715	0.01013	1.752	0.00994	1.822
0.01029	1.714	0.0101	1.6875	0.01029	1.717	0.01029	1.755	0.0101	1.822
0.01046	1.716	0.01026	1.6885	0.01046	1.718	0.01046	1.754	0.01026	1.822
0.01062	1.717	0.01042	1.6895	0.01062	1.719	0.01062	1.756	0.01042	1.824
0.01078	1.718	0.01058	1.6905	0.01078	1.718	0.01078	1.756	0.01058	1.825
0.01095	1.711	0.01074	1.6875	0.01095	1.72	0.01095	1.757	0.01075	1.825
0.01111	1.714	0.0109	1.6885	0.01111	1.722	0.01111	1.756	0.01091	1.827
0.01127	1.716	0.01106	1.6895	0.01127	1.723	0.01127	1.759	0.01107	1.828
0.01144	1.714	0.01122	1.6905	0.01144	1.724	0.01144	1.76	0.01123	1.827
0.0116	1.7	0.01138	1.6905	0.0116	1.722	0.0116	1.758	0.01139	1.828
0.01176	1.699	0.01154	1.6905	0.01176	1.724	0.01176	1.759	0.01155	1.83
0.01193	1.702	0.0117	1.6895	0.01193	1.726	0.01193	1.761	0.01171	1.832
0.01209	1.703	0.01186	1.6875	0.01209	1.726	0.01209	1.763	0.01187	1.832
0.01225	1.705	0.01202	1.6825	0.01225	1.727	0.01225	1.761	0.01203	1.835
0.01242	1.706	0.01218	1.6845	0.01242	1.724	0.01242	1.762	0.01219	1.835
0.01258	1.707	0.01234	1.6855	0.01258	1.718	0.01258	1.763	0.01235	1.836
0.01275	1.707	0.0125	1.6865	0.01275	1.708	0.01275	1.767	0.01251	1.834
0.01291	1.709	0.01266	1.6855	0.01291	1.711	0.01291	1.763	0.01267	1.839
0.01307	1.707	0.01282	1.6865	0.01307	1.711	0.01307	1.766	0.01283	1.837
0.01324	1.699	0.01298	1.6875	0.01324	1.708	0.01324	1.765	0.01299	1.839
0.0134	1.699	0.01314	1.6885	0.0134	1.711	0.0134	1.753	0.01315	1.839
0.01356	1.7	0.0133	1.6885	0.01356	1.712	0.01356	1.748	0.01331	1.842
0.01373	1.702	0.01346	1.6885	0.01373	1.714	0.01373	1.749	0.01347	1.842
0.01389	1.702	0.01362	1.6885	0.01389	1.717	0.01389	1.75	0.01363	1.837
0.01405	1.703	0.01378	1.6885	0.01405	1.718	0.01405	1.752	0.01379	1.781
0.01422	1.703	0.01394	1.6895	0.01422	1.718	0.01422	1.732	0.01395	1.786
0.01438	1.704	0.0141	1.6875	0.01438	1.72	0.01438	1.7	0.01411	1.79
0.01454	1.698	0.01426	1.6865	0.01454	1.714	0.01454	1.711	0.01427	1.795
0.01471	1.698	0.01442	1.6875	0.01471	1.713	0.01471	1.712	0.01443	1.797
0.01487	1.7	0.01458	1.6855	0.01487	1.716	0.01487	1.718	0.01459	1.801
0.01503	1.701	0.01474	1.6855	0.01503	1.718	0.01503	1.724	0.01475	1.801
0.0152	1.702	0.0149	1.6865	0.0152	1.719	0.0152	1.727	0.01492	1.804
0.01536	1.703	0.01506	1.6875	0.01536	1.72	0.01536	1.727	0.01508	1.806
0.01552	1.703	0.01522	1.6885	0.01552	1.718	0.01552	1.725	0.01524	1.808
0.01569	1.704	0.01538	1.6885	0.01569	1.717	0.01569	1.728	0.0154	1.817
0.01585	1.704	0.01554	1.6895	0.01585	1.719	0.01585	1.731	0.01556	1.794
0.01601	1.705	0.01571	1.6905	0.01601	1.72	0.01601	1.735	0.01572	1.794
0.01618	1.706	0.01587	1.6895	0.01618	1.721	0.01618	1.74	0.01588	1.799
0.01634	1.704	0.01603	1.6875	0.01634	1.723	0.01634	1.741	0.01604	1.796
0.0165	1.703	0.01619	1.6885	0.0165	1.723	0.0165	1.741	0.0162	1.8
0.01667	1.702	0.01635	1.6895	0.01667	1.724	0.01667	1.74	0.01636	1.803
0.01683	1.703	0.01651	1.6895	0.01683	1.722	0.01683	1.745	0.01652	1.802
0.01699	1.704	0.01667	1.6905	0.01699	1.719	0.01699	1.749	0.01668	1.804
0.01716	1.704	0.01683	1.6885	0.01716	1.721	0.01716	1.751	0.01684	1.801
0.01732	1.706	0.01699	1.6855	0.01732	1.722	0.01732	1.737	0.017	1.796
0.01748	1.704	0.01715	1.6855	0.01748	1.723	0.01748	1.723	0.01716	1.796
0.01765	1.705	0.01731	1.6875	0.01765	1.724	0.01765	1.728	0.01732	1.799
0.01781	1.707	0.01747	1.6875	0.01781	1.722	0.01781	1.734	0.01748	1.8
0.01797	1.708	0.01763	1.6835	0.01797	1.722	0.01797	1.733	0.01764	1.802
0.01814	1.708	0.01779	1.6855	0.01814	1.723	0.01814	1.736	0.0178	1.801
0.0183	1.708	0.01795	1.6835	0.0183	1.724	0.0183	1.737	0.01796	1.796
0.01846	1.709	0.01811	1.6825	0.01846	1.725	0.01846	1.739	0.01812	1.797
0.01863	1.709	0.01827	1.6835	0.01863	1.727	0.01863	1.743	0.01828	1.798
0.01879	1.709	0.01843	1.6845	0.01879	1.727	0.01879	1.741	0.01844	1.8
0.01895	1.71	0.01859	1.6855	0.01895	1.728	0.01895	1.743	0.0186	1.801
0.01912	1.711	0.01875	1.6855	0.01912	1.723	0.01912	1.744	0.01876	1.8
0.01928	1.711	0.01891	1.6865	0.01928	1.683	0.01928	1.746	0.01892	1.795
0.01944	1.712	0.01907	1.6875	0.01944	1.682	0.01944	1.748	0.01908	1.797
0.01961	1.713	0.01923	1.6885	0.01961	1.684	0.01961	1.751	0.01925	1.797
0.01977	1.714	0.01939	1.6895	0.01977	1.686	0.01977	1.75	0.01941	1.795
0.01993	1.715	0.01955	1.6895	0.01993	1.688	0.01993	1.753	0.01957	1.796
0.0201	1.715	0.01971	1.6905	0.0201	1.69	0.0201	1.754	0.01973	1.797
0.02026	1.715	0.01987	1.6905	0.02026	1.692	0.02026	1.754	0.01989	1.797
0.02042	1.709	0.02003	1.6895	0.02042	1.694	0.02042	1.755	0.02005	1.797
0.02059	1.703	0.02019	1.6905	0.02059	1.696	0.02059	1.755	0.02021	1.796
0.02075	1.705	0.02035	1.6835	0.02075	1.698	0.02075	1.756	0.02037	1.798
0.02092	1.706	0.02051	1.6845	0.02092	1.7	0.02092	1.757	0.02053	1.8
0.02108	1.708	0.02067	1.6825	0.02108	1.701	0.02108	1.76	0.02069	1.801
0.02124	1.709	0.02083	1.6815	0.02124	1.701	0.02124	1.761	0.02085	1.795
0.02141	1.71	0.02099	1.6825	0.02141	1.7	0.02141	1.759	0.02101	1.797
0.02157	1.711	0.02115	1.6835	0.02157	1.697	0.02157	1.762	0.02117	1.795
0.02173	1.711	0.02131	1.6845	0.02173	1.699	0.02173	1.762	0.02133	1.797
0.0219	1.712	0.02147	1.6855	0.0219	1.7	0.0219	1.762	0.02149	1.798
0.02206	1.712	0.02163	1.6855	0.02206	1.702	0.02206	1.715	0.02165	1.798
0.02222	1.71	0.02179	1.6865	0.02222	1.704	0.02222	1.717	0.02181	1.801
0.02239	1.71	0.02196	1.6875	0.02239	1.704	0.02239	1.721	0.02197	1.797
0.02255	1.711	0.02212	1.6885	0.02255	1.706	0.02255	1.726	0.02213	1.795
0.02271	1.711	0.02228	1.6885	0.02271	1.695	0.02271	1.731	0.02229	1.795
0.02288	1.712	0.02244	1.6895	0.02288	1.689	0.02288	1.733	0.02245	1.796
0.02304	1.714	0.0226	1.6895	0.02304	1.691	0.02304	1.736	0.02261	1.797
0.0232	1.714	0.02276	1.6915	0.0232	1.692	0.0232	1.741	0.02277	1.799
0.02337	1.715	0.02292	1.6915	0.02337	1.693	0.02337	1.741	0.02293	1.796
0.02353	1.715	0.02308	1.6885	0.02353	1.695	0.02353	1.726	0.02309	1.794
0.02369	1.715	0.02324	1.6895	0.02369	1.697	0.02369	1.712	0.02325	1.796
0.02386	1.712	0.0234	1.6905	0.02386	1.696	0.02386	1.705	0.02342	1.797
0.02402	1.713	0.02356	1.6915	0.02402	1.694	0.02402	1.71	0.02358	1.796
0.02418	1.714	0.02372	1.6915	0.02418	1.695	0.02418	1.715	0.02374	1.796
0.02435	1.716	0.02388	1.6915	0.02435	1.695	0.02435	1.718	0.0239	1.797
0.02451	1.717	0.02404	1.6835	0.02451	1.698	0.02451	1.724	0.02406	1.796
0.02467	1.718	0.0242	1.6855	0.02467	1.699	0.02467	1.727	0.02422	1.796
0.02484	1.719	0.02436	1.6835	0.02484	1.702	0.02484	1.731	0.02438	1.796
0.025	1.719	0.02452	1.6845	0.025	1.702	0.025	1.733	0.02454	1.796
0.02516	1.715	0.02468	1.6855	0.02516	1.695	0.02516	1.739	0.0247	1.795
0.02533	1.716	0.02484	1.6865	0.02533	1.688	0.02533	1.736	0.02486	1.795
0.02549	1.717	0.025	1.6875	0.02549	1.691	0.02549	1.741	0.02502	1.795
0.02565	1.706	0.02516	1.6875	0.02565	1.692	0.02565	1.745	0.02518	1.795
0.02582	1.704	0.02532	1.6835	0.02582	1.694	0.02582	1.739	0.02534	1.795
0.02598	1.706	0.02548	1.6845	0.02598	1.696	0.02598	1.707	0.0255	1.795
0.02614	1.708	0.02564	1.6855	0.02614	1.698	0.02614	1.706	0.02566	1.794
0.02631	1.709	0.0258	1.6845	0.02631	1.699	0.02631	1.711	0.02582	1.795
0.02647	1.709	0.02596	1.6865	0.02647	1.701	0.02647	1.715	0.02598	1.794
0.02663	1.711	0.02612	1.6875	0.02663	1.703	0.02663	1.72	0.02614	1.795
0.0268	1.712	0.02628	1.6885	0.0268	1.704	0.0268	1.723	0.0263	1.795
0.02696	1.713	0.02644	1.6885	0.02696	1.706	0.02696	1.728	0.02646	1.795
0.02712	1.703	0.0266	1.6865	0.02712	1.708	0.02712	1.732	0.02662	1.795
0.02729	1.703	0.02676	1.6835	0.02729	1.709	0.02729	1.736	0.02678	1.794
0.02745	1.705	0.02692	1.6835	0.02745	1.71	0.02745	1.731	0.02694	1.794
0.02761	1.706	0.02708	1.6815	0.02761	1.711	0.02761	1.74	0.0271	1.794
0.02778	1.708	0.02724	1.6825	0.02778	1.713	0.02778	1.743	0.02726	1.794
0.02794	1.707	0.0274	1.6835	0.02794	1.707	0.02794	1.735	0.02742	1.794
0.0281	1.708	0.02756	1.6845	0.0281	1.703	0.0281	1.728	0.02758	1.793
0.02827	1.709	0.02772	1.6835	0.02827	1.702	0.02827	1.735	0.02775	1.793
[truncated: 72,331 more rows]

## Sheet: Figure 2f
Figure 2f: ICP-OES
[truncated: 13 more rows]

## Sheet: Figure 3a
Figure 3a: XPS sputter depth profile						Figure 3a: XPS sputter depth profile
[truncated: 19 more rows]

[truncated: 7 more sheets: Figure 4a, Figure 4b, Figure 4c, Figure 5a, Figure 5b, Figure 5c, Figure 5d]
