# Supplementary material for: IrW nanochannel support enabling ultrastable electrocatalytic oxygen evolution at 2 A cm−2 in acidic media
Source: Nat Commun. 2021 Jun 10;12:3540. doi: 10.1038/s41467-021-23907-1 (PMC8192761; doi:10.1038/s41467-021-23907-1)
Supplement: Supplementary file 2 — Source Data [file 41467_2021_23907_MOESM2_ESM.zip › Source data-SI.xlsx]

## Sheet: Supplementary Fig. 4a-c
Supplementary Figure 4a-c: Cyclic voltammograms
a: W-Ir-B alloy													b: IrO2													c: Ir/C
10 mV s-1		20 mV s-1		40 mV s-1		60 mV s-1		80 mV s-1		100 mV s-1			10 mV s-1		20 mV s-1		40 mV s-1		60 mV s-1		80 mV s-1		100 mV s-1			10 mV s-1		20 mV s-1		40 mV s-1		60 mV s-1		80 mV s-1		100 mV s-1
Pottential (V)	Curent density (mA cm-2)	Pottential (V)	Curent density (mA cm-2)	Pottential (V)	Curent density (mA cm-2)	Pottential (V)	Curent density (mA cm-2)	Pottential (V)	Curent density (mA cm-2)	Pottential (V)	Curent density (mA cm-2)		Pottential (V)	Curent density (mA cm-2)	Pottential (V)	Curent density (mA cm-2)	Pottential (V)	Curent density (mA cm-2)	Pottential (V)	Curent density (mA cm-2)	Pottential (V)	Curent density (mA cm-2)	Pottential (V)	Curent density (mA cm-2)		Pottential (V)	Curent density (mA cm-2)	Pottential (V)	Curent density (mA cm-2)	Pottential (V)	Curent density (mA cm-2)	Pottential (V)	Curent density (mA cm-2)	Pottential (V)	Curent density (mA cm-2)	Pottential (V)	Curent density (mA cm-2)
1.06	0.69689	1.06	0.65556	1.06	1.54028	1.06	1.64486	1.06	2.69811	1.06	3.54025		1.06	0.36254	1.06	0.74474	1.06	1.6082	1.06	2.17253	1.06	2.94629	1.06	3.70328		0.26275	1.06	0.47213	1.06	1.112	1.06	1.52487	1.06	1.97725	1.06	3.0765
1.059	0.28725	1.059	0.12038	1.059	0.24767	1.059	0.20417	1.059	0.41633	1.059	0.47836		1.059	0.01353	1.059	0.14617	1.059	0.80987	1.059	1.2299	1.059	1.93853	1.059	2.6612		0.0895	1.059	0.09175	1.059	0.1165	1.059	0.31159	1.059	0.35975	1.059	1.94425
1.058	0.16972	1.058	-0.03214	1.058	-0.02684	1.058	-0.12781	1.058	-0.08328	1.058	-0.21168		1.058	-0.07058	1.058	-0.11931	1.058	0.21727	1.058	0.54038	1.058	1.1324	1.058	1.77122		0.044	1.058	0.01175	1.058	-0.093	1.058	-0.15751	1.058	-0.26	1.058	1.10125
1.057	0.10224	1.057	-0.14354	1.057	-0.21011	1.057	-0.35751	1.057	-0.39444	1.057	-0.60582		1.057	-0.10769	1.057	-0.24843	1.057	-0.16774	1.057	0.02808	1.057	0.49124	1.057	1.03451		0.0135	1.057	-0.0415	1.057	-0.191	1.057	-0.36488	1.057	-0.53675	1.057	0.4961
1.056	0.05247	1.056	-0.23278	1.056	-0.35178	1.056	-0.53959	1.056	-0.64278	1.056	-0.89149		1.056	-0.13005	1.056	-0.31672	1.056	-0.42292	1.056	-0.3544	1.056	-0.01884	1.056	0.42182		-0.00775	1.056	-0.0815	1.056	-0.2585	1.056	-0.48302	1.056	-0.69525	1.056	0.052
1.055	0.01782	1.055	-0.29975	1.055	-0.46485	1.055	-0.68076	1.055	-0.81831	1.055	-1.11204		1.055	-0.14641	1.055	-0.35666	1.055	-0.59296	1.055	-0.6382	1.055	-0.42534	1.055	-0.08484		-0.02725	1.055	-0.11875	1.055	-0.32075	1.055	-0.5698	1.055	-0.8115	1.055	-0.28275
1.054	-0.01298	1.054	-0.36044	1.054	-0.57691	1.054	-0.81885	1.054	-1.00314	1.054	-1.32274		1.054	-0.16318	1.054	-0.38759	1.054	-0.71347	1.054	-0.85894	1.054	-0.7552	1.054	-0.51496		-0.0435	1.054	-0.14775	1.054	-0.37225	1.054	-0.64211	1.054	-0.906	1.054	-0.5385
1.053	-0.04013	1.053	-0.41691	1.053	-0.66637	1.053	-0.94774	1.053	-1.15493	1.053	-1.50607		1.053	-0.17827	1.053	-0.41149	1.053	-0.79966	1.053	-1.02937	1.053	-1.02352	1.053	-0.87415		-0.0565	1.053	-0.1735	1.053	-0.417	1.053	-0.6994	1.053	-0.986	1.053	-0.7425
1.052	-0.06198	1.052	-0.45649	1.052	-0.74325	1.052	-1.0444	1.052	-1.28297	1.052	-1.65438		1.052	-0.19029	1.052	-0.43052	1.052	-0.86245	1.052	-1.15963	1.052	-1.2427	1.052	-1.17913		-0.07	1.052	-0.2005	1.052	-0.4605	1.052	-0.75706	1.052	-1.0625	1.052	-0.91025
1.051	-0.08864	1.051	-0.51349	1.051	-0.82969	1.051	-1.17892	1.051	-1.4487	1.051	-1.84428		1.051	-0.20464	1.051	-0.45182	1.051	-0.91354	1.051	-1.26805	1.051	-1.426	1.051	-1.44121		-0.08125	1.051	-0.2205	1.051	-0.50325	1.051	-0.80759	1.051	-1.12925	1.051	-1.0505
1.05	-0.11492	1.05	-0.54674	1.05	-0.91412	1.05	-1.26945	1.05	-1.58139	1.05	-2.01448		1.05	-0.2163	1.05	-0.46999	1.05	-0.95488	1.05	-1.35463	1.05	-1.57849	1.05	-1.66546		-0.09075	1.05	-0.238	1.05	-0.536	1.05	-0.8521	1.05	-1.19275	1.05	-1.17175
1.049	-0.12714	1.049	-0.57207	1.049	-0.95633	1.049	-1.32724	1.049	-1.65263	1.049	-2.10204		1.049	-0.2262	1.049	-0.48454	1.049	-0.98881	1.049	-1.42405	1.049	-1.70407	1.049	-1.85422		-0.10225	1.049	-0.25675	1.049	-0.5665	1.049	-0.89493	1.049	-1.24375	1.049	-1.26925
1.048	-0.14351	1.048	-0.60373	1.048	-1.01362	1.048	-1.42135	1.048	-1.7657	1.048	-2.22299		1.048	-0.2372	1.048	-0.50014	1.048	-1.0165	1.048	-1.48255	1.048	-1.81093	1.048	-2.01802		-0.10975	1.048	-0.2705	1.048	-0.59375	1.048	-0.93287	1.048	-1.29625	1.048	-1.36075
1.047	-0.15997	1.047	-0.62906	1.047	-1.06086	1.047	-1.48017	1.047	-1.84831	1.047	-2.32697		1.047	-0.24648	1.047	-0.51379	1.047	-1.04146	1.047	-1.52935	1.047	-1.89868	1.047	-2.15764		-0.1185	1.047	-0.28625	1.047	-0.62625	1.047	-0.96818	1.047	-1.3515	1.047	-1.444
1.046	-0.17672	1.046	-0.65281	1.046	-1.11061	1.046	-1.54717	1.046	-1.93866	1.046	-2.43149		1.046	-0.25592	1.046	-0.52783	1.046	-1.06486	1.046	-1.57147	1.046	-1.97629	1.046	-2.28049		-0.127	1.046	-0.3015	1.046	-0.647	1.046	-1.0018	1.046	-1.39125	1.046	-1.51225
1.045	-0.1926	1.045	-0.67814	1.045	-1.15533	1.045	-1.62133	1.045	-2.03055	1.045	-2.53985		1.045	-0.26559	1.045	-0.54109	1.045	-1.08436	1.045	-1.60735	1.045	-2.04103	1.045	-2.38579		-0.1355	1.045	-0.31675	1.045	-0.68	1.045	-1.04162	1.045	-1.444	1.045	-1.58575
1.044	-0.20761	1.044	-0.69925	1.044	-1.20006	1.044	-1.68373	1.044	-2.12194	1.044	-2.64547		1.044	-0.27609	1.044	-0.55552	1.044	-1.10659	1.044	-1.64401	1.044	-2.10226	1.044	-2.48251		-0.14325	1.044	-0.3295	1.044	-0.7025	1.044	-1.07468	1.044	-1.4885	1.044	-1.65075
1.043	-0.22244	1.043	-0.71825	1.043	-1.24127	1.043	-1.73437	1.043	-2.19164	1.043	-2.73303		1.043	-0.28455	1.043	-0.56917	1.043	-1.12687	1.043	-1.67521	1.043	-2.15491	1.043	-2.56792		-0.1495	1.043	-0.338	1.043	-0.719	1.043	-1.09891	1.043	-1.518	1.043	-1.70775
1.042	-0.23457	1.042	-0.73725	1.042	-1.27042	1.042	-1.79216	1.042	-2.25772	1.042	-2.81129		1.042	-0.29219	1.042	-0.57892	1.042	-1.14325	1.042	-1.70134	1.042	-2.1982	1.042	-2.6389		-0.15625	1.042	-0.35125	1.042	-0.744	1.042	-1.13009	1.042	-1.5635	1.042	-1.76525
1.041	-0.25035	1.041	-0.75203	1.041	-1.3071	1.041	-1.8387	1.041	-2.32329	1.041	-2.8994		1.041	-0.30073	1.041	-0.5914	1.041	-1.1608	1.041	-1.72552	1.041	-2.23837	1.041	-2.70403		-0.16475	1.041	-0.36475	1.041	-0.76275	1.041	-1.15808	1.041	-1.5985	1.041	-1.81625
1.04	-0.26325	1.04	-0.77314	1.04	-1.34328	1.04	-1.8919	1.04	-2.40899	1.04	-2.99353		1.04	-0.3092	1.04	-0.6031	1.04	-1.17835	1.04	-1.74814	1.04	-2.27698	1.04	-2.76331		-0.1695	1.04	-0.371	1.04	-0.77975	1.04	-1.18099	1.04	-1.63125	1.04	-1.86475
1.039	-0.27269	1.039	-0.78211	1.039	-1.3669	1.039	-1.93486	1.039	-2.44771	1.039	-3.04826		1.039	-0.31528	1.039	-0.61246	1.039	-1.19239	1.039	-1.76725	1.039	-2.30779	1.039	-2.81323		-0.17825	1.039	-0.3855	1.039	-0.8015	1.039	-1.20973	1.039	-1.67075	1.039	-1.9125
1.038	-0.28693	1.038	-0.80374	1.038	-1.4051	1.038	-1.98652	1.038	-2.53084	1.038	-3.14129		1.038	-0.32503	1.038	-0.62533	1.038	-1.20916	1.038	-1.79182	1.038	-2.34172	1.038	-2.86432		-0.1845	1.038	-0.39525	1.038	-0.822	1.038	-1.23678	1.038	-1.70725	1.038	-1.96
1.037	-0.29906	1.037	-0.81852	1.037	-1.43324	1.037	-2.02999	1.037	-2.58814	1.037	-3.21517		1.037	-0.33334	1.037	-0.63703	1.037	-1.22632	1.037	-1.81444	1.037	-2.37136	1.037	-2.91034		-0.18925	1.037	-0.402	1.037	-0.83475	1.037	-1.25894	1.037	-1.7335	1.037	-2.0025
1.036	-0.30772	1.036	-0.82749	1.036	-1.45284	1.036	-2.06426	1.036	-2.63719	1.036	-3.26607		1.036	-0.33852	1.036	-0.64639	1.036	-1.24075	1.036	-1.8316	1.036	-2.3971	1.036	-2.94934		-0.19775	1.036	-0.416	1.036	-0.85375	1.036	-1.2843	1.036	-1.76825	1.036	-2.045
1.035	-0.32024	1.035	-0.84227	1.035	-1.48349	1.035	-2.10415	1.035	-2.69605	1.035	-3.34761		1.035	-0.34675	1.035	-0.65731	1.035	-1.25518	1.035	-1.85032	1.035	-2.42479	1.035	-2.98756		-0.20125	1.035	-0.42125	1.035	-0.86575	1.035	-1.29857	1.035	-1.79275	1.035	-2.085
1.034	-0.32986	1.034	-0.85441	1.034	-1.50158	1.034	-2.14047	1.034	-2.74613	1.034	-3.41164		1.034	-0.35373	1.034	-0.66706	1.034	-1.26766	1.034	-1.8667	1.034	-2.44819	1.034	-3.02032		-0.20725	1.034	-0.43	1.034	-0.8835	1.034	-1.32299	1.034	-1.8225	1.034	-2.1225
1.033	-0.33853	1.033	-0.86338	1.033	-1.5242	1.033	-2.1732	1.033	-2.7895	1.033	-3.45433		1.033	-0.35997	1.033	-0.67642	1.033	-1.2817	1.033	-1.88386	1.033	-2.46847	1.033	-3.05269		-0.21525	1.033	-0.44225	1.033	-0.896	1.033	-1.34421	1.033	-1.85025	1.033	-2.1575
1.032	-0.34911	1.032	-0.88027	1.032	-1.54983	1.032	-2.21616	1.032	-2.85093	1.032	-3.53478		1.032	-0.36871	1.032	-0.68656	1.032	-1.29535	1.032	-1.90219	1.032	-2.4907	1.032	-3.08272		-0.2225	1.032	-0.45325	1.032	-0.9185	1.032	-1.37446	1.032	-1.89	1.032	-2.2
1.031	-0.3597	1.031	-0.89135	1.031	-1.57294	1.031	-2.24838	1.031	-2.89895	1.031	-3.59716		1.031	-0.37667	1.031	-0.69826	1.031	-1.31251	1.031	-1.92208	1.031	-2.51605	1.031	-3.11548		-0.22675	1.031	-0.459	1.031	-0.932	1.031	-1.39005	1.031	-1.9125	1.031	-2.2375
1.03	-0.36933	1.03	-0.89926	1.03	-1.59053	1.03	-2.2714	1.03	-2.93406	1.03	-3.63985		1.03	-0.38224	1.03	-0.7084	1.03	-1.32694	1.03	-1.93846	1.03	-2.53594	1.03	-3.14551		-0.233	1.03	-0.469	1.03	-0.93875	1.03	-1.40695	1.03	-1.935	1.03	-2.2675
1.029	-0.38184	1.029	-0.91562	1.029	-1.61164	1.029	-2.30976	1.029	-2.98104	1.029	-3.6995		1.029	-0.38922	1.029	-0.71776	1.029	-1.33903	1.029	-1.95445	1.029	-2.55505	1.029	-3.17008		-0.23875	1.029	-0.47575	1.029	-0.95525	1.029	-1.42404	1.029	-1.9575	1.029	-2.3025
1.028	-0.39243	1.028	-0.92037	1.028	-1.62873	1.028	-2.33022	1.028	-3.02131	1.028	-3.74164		1.028	-0.39523	1.028	-0.72634	1.028	-1.3519	1.028	-1.96966	1.028	-2.57533	1.028	-3.19621		-0.2455	1.028	-0.48575	1.028	-0.96975	1.028	-1.4447	1.028	-1.9875	1.028	-2.3325
1.027	-0.40206	1.027	-0.93304	1.027	-1.65184	1.027	-2.36551	1.027	-3.06674	1.027	-3.80512		1.027	-0.40264	1.027	-0.73648	1.027	-1.36555	1.027	-1.98643	1.027	-2.59522	1.027	-3.22078		-0.24875	1.027	-0.49075	1.027	-0.9765	1.027	-1.45785	1.027	-2.0025	1.027	-2.3625
1.026	-0.40976	1.026	-0.94254	1.026	-1.6624	1.026	-2.39159	1.026	-3.10237	1.026	-3.84562		1.026	-0.40861	1.026	-0.74389	1.026	-1.37686	1.026	-2.00008	1.026	-2.61121	1.026	-3.24106		-0.25675	1.026	-0.502	1.026	-0.994	1.026	-1.48039	1.026	-2.0325	1.026	-2.395
1.025	-0.42131	1.025	-0.95626	1.025	-1.68752	1.025	-2.42535	1.025	-3.15761	1.025	-3.90746		1.025	-0.41602	1.025	-0.75598	1.025	-1.39129	1.025	-2.01802	1.025	-2.63305	1.025	-3.26719		-0.263	1.025	-0.51125	1.025	-1.00925	1.025	-1.4973	1.025	-2.06	1.025	-2.43
1.024	-0.4319	1.024	-0.96523	1.024	-1.70612	1.024	-2.45246	1.024	-3.19633	1.024	-3.96383		1.024	-0.42417	1.024	-0.76612	1.024	-1.40572	1.024	-2.03479	1.024	-2.65528	1.024	-3.29176		-0.2665	1.024	-0.51525	1.024	-1.01775	1.024	-1.51044	1.024	-2.075	1.024	-2.455
1.023	-0.43863	1.023	-0.97209	1.023	-1.71717	1.023	-2.46985	1.023	-3.22369	1.023	-3.98955		1.023	-0.4283	1.023	-0.77353	1.023	-1.41703	1.023	-2.04805	1.023	-2.66971	1.023	-3.31165		-0.27325	1.023	-0.52575	1.023	-1.03325	1.023	-1.5311	1.023	-2.0975	1.023	-2.485
1.022	-0.44922	1.022	-0.98159	1.022	-1.73627	1.022	-2.49593	1.022	-3.25209	1.022	-4.04318		1.022	-0.43571	1.022	-0.78289	1.022	-1.4299	1.022	-2.06404	1.022	-2.68804	1.022	-3.33349		-0.27975	1.022	-0.5325	1.022	-1.04225	1.022	-1.54425	1.022	-2.1175	1.022	-2.51
1.021	-0.45596	1.021	-0.99373	1.021	-1.75235	1.021	-2.52713	1.021	-3.30268	1.021	-4.08697		1.021	-0.44226	1.021	-0.79264	1.021	-1.4416	1.021	-2.07847	1.021	-2.70442	1.021	-3.35299		-0.2845	1.021	-0.53925	1.021	-1.05325	1.021	-1.55928	1.021	-2.1375	1.021	-2.5375
1.02	-0.46559	1.02	-0.99848	1.02	-1.7629	1.02	-2.53889	1.02	-3.31869	1.02	-4.11816		1.02	-0.44815	1.02	-0.79927	1.02	-1.45447	1.02	-2.09095	1.02	-2.72041	1.02	-3.3721		-0.2925	1.02	-0.55075	1.02	-1.067	1.02	-1.57618	1.02	-2.16	1.02	-2.5625
1.019	-0.47521	1.019	-1.01062	1.019	-1.78602	1.019	-2.57623	1.019	-3.37548	1.019	-4.18328		1.019	-0.45693	1.019	-0.81058	1.019	-1.46695	1.019	-2.10811	1.019	-2.73991	1.019	-3.39433		-0.29825	1.019	-0.55875	1.019	-1.082	1.019	-1.59497	1.019	-2.1875	1.019	-2.5925
1.018	-0.48388	1.018	-1.02064	1.018	-1.8021	1.018	-2.59669	1.018	-3.40388	1.018	-4.22214		1.018	-0.46457	1.018	-0.8215	1.018	-1.48255	1.018	-2.12722	1.018	-2.76097	1.018	-3.41773		-0.30275	1.018	-0.5635	1.018	-1.0905	1.018	-1.60999	1.018	-2.2075	1.018	-2.62
1.017	-0.49061	1.017	-1.02592	1.017	-1.81366	1.017	-2.61101	1.017	-3.42866	1.017	-4.24731		1.017	-0.46968	1.017	-0.8293	1.017	-1.49464	1.017	-2.14087	1.017	-2.77618	1.017	-3.43762		-0.3105	1.017	-0.57375	1.017	-1.10275	1.017	-1.62314	1.017	-2.225	1.017	-2.645
1.016	-0.50024	1.016	-1.03859	1.016	-1.82823	1.016	-2.6463	1.016	-3.47203	1.016	-4.30587		1.016	-0.47721	1.016	-0.83905	1.016	-1.50673	1.016	-2.15569	1.016	-2.79334	1.016	-3.45712		-0.31475	1.016	-0.57925	1.016	-1.1135	1.016	-1.63441	1.016	-2.24	1.016	-2.6675
1.015	-0.50698	1.015	-1.04281	1.015	-1.83778	1.015	-2.65346	1.015	-3.48958	1.015	-4.32886		1.015	-0.48294	1.015	-0.84685	1.015	-1.51882	1.015	-2.16934	1.015	-2.80972	1.015	-3.47623		-0.321	1.015	-0.5875	1.015	-1.126	1.015	-1.64944	1.015	-2.2625	1.015	-2.6925
1.014	-0.51564	1.014	-1.0502	1.014	-1.85386	1.014	-2.67341	1.014	-3.51488	1.014	-4.36881		1.014	-0.48988	1.014	-0.85543	1.014	-1.53169	1.014	-2.18416	1.014	-2.82805	1.014	-3.49417		-0.327	1.014	-0.5965	1.014	-1.13325	1.014	-1.66071	1.014	-2.28	1.014	-2.7125
1.013	-0.52527	1.013	-1.06339	1.013	-1.86793	1.013	-2.7041	1.013	-3.5598	1.013	-4.4104		1.013	-0.49702	1.013	-0.86401	1.013	-1.54261	1.013	-2.19898	1.013	-2.84209	1.013	-3.5125		-0.33375	1.013	-0.605	1.013	-1.1495	1.013	-1.68137	1.013	-2.3025	1.013	-2.74
1.012	-0.53489	1.012	-1.07236	1.012	-1.88753	1.012	-2.72762	1.012	-3.59077	1.012	-4.46129		1.012	-0.50521	1.012	-0.87571	1.012	-1.55665	1.012	-2.21692	1.012	-2.86042	1.012	-3.53434		-0.33975	1.012	-0.6145	1.012	-1.16275	1.012	-1.69639	1.012	-2.3275	1.012	-2.7675
1.011	-0.54163	1.011	-1.07922	1.011	-1.9001	1.011	-2.74655	1.011	-3.62691	1.011	-4.49741		1.011	-0.51184	1.011	-0.88507	1.011	-1.5703	1.011	-2.23252	1.011	-2.87953	1.011	-3.55501		-0.3445	1.011	-0.61875	1.011	-1.1675	1.011	-1.70203	1.011	-2.335	1.011	-2.7875
1.01	-0.55029	1.01	-1.08608	1.01	-1.90864	1.01	-2.76291	1.01	-3.63982	1.01	-4.5204		1.01	-0.51769	1.01	-0.89209	1.01	-1.58122	1.01	-2.245	1.01	-2.89435	1.01	-3.57061		-0.351	1.01	-0.627	1.01	-1.18075	1.01	-1.72081	1.01	-2.3575	1.01	-2.8125
1.009	-0.55992	1.009	-1.094	1.009	-1.92221	1.009	-2.7844	1.009	-3.67338	1.009	-4.5598		1.009	-0.52471	1.009	-0.90106	1.009	-1.59409	1.009	-2.25943	1.009	-2.91073	1.009	-3.58933		-0.358	1.009	-0.637	1.009	-1.194	1.009	-1.73584	1.009	-2.38	1.009	-2.835
1.008	-0.56377	1.008	-1.10561	1.008	-1.93829	1.008	-2.80639	1.008	-3.70745	1.008	-4.60468		1.008	-0.53251	1.008	-0.9112	1.008	-1.60735	1.008	-2.27464	1.008	-2.92867	1.008	-3.60883		-0.3625	1.008	-0.642	1.008	-1.2005	1.008	-1.74335	1.008	-2.39	1.008	-2.8525
1.007	-0.57147	1.007	-1.10719	1.007	-1.94733	1.007	-2.81713	1.007	-3.72346	1.007	-4.61398		1.007	-0.53758	1.007	-0.91783	1.007	-1.61749	1.007	-2.28673	1.007	-2.94193	1.007	-3.62365		-0.371	1.007	-0.6545	1.007	-1.2175	1.007	-1.76401	1.007	-2.415	1.007	-2.8775
1.006	-0.5811	1.006	-1.12091	1.006	-1.96543	1.006	-2.84066	1.006	-3.76011	1.006	-4.67199		1.006	-0.54733	1.006	-0.93031	1.006	-1.63231	1.006	-2.30545	1.006	-2.96221	1.006	-3.6451		-0.377	1.006	-0.662	1.006	-1.22875	1.006	-1.77904	1.006	-2.44	1.006	-2.905
1.005	-0.58783	1.005	-1.12989	1.005	-1.9795	1.005	-2.86776	1.005	-3.79625	1.005	-4.7092		1.005	-0.55513	1.005	-0.94123	1.005	-1.64674	1.005	-2.32261	1.005	-2.98132	1.005	-3.66577		-0.38225	1.005	-0.66875	1.005	-1.239	1.005	-1.79031	1.005	-2.4525	1.005	-2.925
1.004	-0.59554	1.004	-1.13358	1.004	-1.98502	1.004	-2.87595	1.004	-3.80916	1.004	-4.72945		1.004	-0.56059	1.004	-0.94864	1.004	-1.65883	1.004	-2.33548	1.004	-2.99692	1.004	-3.68293		-0.39025	1.004	-0.679	1.004	-1.25075	1.004	-1.80721	1.004	-2.475	1.004	-2.95
1.003	-0.60131	1.003	-1.14466	1.003	-2.00563	1.003	-2.89283	1.003	-3.84633	1.003	-4.76886		1.003	-0.56956	1.003	-0.95839	1.003	-1.6717	1.003	-2.35264	1.003	-3.01408	1.003	-3.70243		-0.39475	1.003	-0.684	1.003	-1.25825	1.003	-1.81473	1.003	-2.4875	1.003	-2.97
1.002	-0.60805	1.002	-1.15205	1.002	-2.01266	1.002	-2.91635	1.002	-3.86337	1.002	-4.80114		1.002	-0.5758	1.002	-0.96775	1.002	-1.68379	1.002	-2.36629	1.002	-3.03007	1.002	-3.7192		-0.40075	1.002	-0.6925	1.002	-1.26975	1.002	-1.82975	1.002	-2.5075	1.002	-2.99
1.001	-0.61575	1.001	-1.15733	1.001	-2.02472	1.001	-2.923	1.001	-3.88867	1.001	-4.82632		1.001	-0.58282	1.001	-0.97672	1.001	-1.69705	1.001	-2.38072	1.001	-3.04684	1.001	-3.73558		-0.4085	1.001	-0.70325	1.001	-1.2825	1.001	-1.8429	1.001	-2.525	1.001	-3.0125
1	-0.62538	1	-1.16947	1	-2.04231	1	-2.95778	1	-3.92842	1	-4.87776		1	-0.59218	1	-0.98725	1	-1.70875	1	-2.3971	1	-3.064	1	-3.75235		-0.41575	1	-0.712	1	-1.29775	1	-1.8598	1	-2.5475	1	-3.0375
0.999	-0.63789	0.999	-1.17897	0.999	-2.06242	0.999	-2.98284	0.999	-3.96611	0.999	-4.92811		0.999	-0.60037	0.999	-0.99739	0.999	-1.72474	0.999	-2.41426	0.999	-3.08311	0.999	-3.77263		-0.4215	0.999	-0.71975	0.999	-1.309	0.999	-1.87295	0.999	-2.565	0.999	-3.06
0.998	-0.64078	0.998	-1.18477	0.998	-2.07096	0.998	-2.98898	0.998	-3.98109	0.998	-4.93905		0.998	-0.60739	0.998	-1.00714	0.998	-1.73995	0.998	-2.42947	0.998	-3.10066	0.998	-3.79213		-0.4285	0.998	-0.72925	0.998	-1.31575	0.998	-1.88422	0.998	-2.5825	0.998	-3.0775
0.997	-0.64848	0.997	-1.1948	0.997	-2.08201	0.997	-3.01455	0.997	-4.01103	0.997	-4.9708		0.997	-0.61558	0.997	-1.01689	0.997	-1.75048	0.997	-2.44507	0.997	-3.11782	0.997	-3.81007		-0.4345	0.997	-0.736	0.997	-1.32775	0.997	-1.89549	0.997	-2.5975	0.997	-3.0975
0.996	-0.65522	0.996	-1.2006	0.996	-2.09458	0.996	-3.02427	0.996	-4.02858	0.996	-5.0091		0.996	-0.62299	0.996	-1.02586	0.996	-1.76413	0.996	-2.45989	0.996	-3.1342	0.996	-3.82762		-0.44325	0.996	-0.7475	0.996	-1.345	0.996	-1.91427	0.996	-2.62	0.996	-3.12
0.995	-0.66484	0.995	-1.20746	0.995	-2.10815	0.995	-3.04422	0.995	-4.05904	0.995	-5.04194		0.995	-0.63157	0.995	-1.03717	0.995	-1.77856	0.995	-2.47705	0.995	-3.1537	0.995	-3.8479		-0.447	0.995	-0.75225	0.995	-1.3485	0.995	-1.92179	0.995	-2.63	0.995	-3.1375
0.994	-0.67254	0.994	-1.21696	0.994	-2.11468	0.994	-3.06365	0.994	-4.08434	0.994	-5.06328		0.994	-0.63976	0.994	-1.04575	0.994	-1.78948	0.994	-2.4907	0.994	-3.16813	0.994	-3.86428		-0.457	0.994	-0.76525	0.994	-1.369	0.994	-1.94057	0.994	-2.6575	0.994	-3.165
0.993	-0.67832	0.993	-1.22699	0.993	-2.13629	0.993	-3.09025	0.993	-4.11945	0.993	-5.12129		0.993	-0.6499	0.993	-1.05862	0.993	-1.80508	0.993	-2.51137	0.993	-3.18997	0.993	-3.88534		-0.46475	0.993	-0.775	0.993	-1.381	0.993	-1.95748	0.993	-2.6775	0.993	-3.1875
0.992	-0.68506	0.992	-1.23649	0.992	-2.14986	0.992	-3.11327	0.992	-4.14733	0.992	-5.14264		0.992	-0.65965	0.992	-1.07149	0.992	-1.82068	0.992	-2.52931	0.992	-3.21142	0.992	-3.90718		-0.47	0.992	-0.781	0.992	-1.3895	0.992	-1.96687	0.992	-2.6925	0.992	-3.2075
0.991	-0.69083	0.991	-1.24018	0.991	-2.15589	0.991	-3.11224	0.991	-4.15766	0.991	-5.16672		0.991	-0.6655	0.991	-1.0789	0.991	-1.83472	0.991	-2.54413	0.991	-3.2278	0.991	-3.92473		-0.47775	0.991	-0.7925	0.991	-1.40375	0.991	-1.98002	0.991	-2.715	0.991	-3.23
0.99	-0.69757	0.99	-1.25074	0.99	-2.17096	0.99	-3.14191	0.99	-4.19586	0.99	-5.20119		0.99	-0.67564	0.99	-1.09099	0.99	-1.84876	0.99	-2.56129	0.99	-3.24652	0.99	-3.94579		-0.4855	0.99	-0.80225	0.99	-1.41575	0.99	-1.99316	0.99	-2.725	0.99	-3.2475
0.989	-0.70623	0.989	-1.26288	0.989	-2.18503	0.989	-3.1639	0.989	-4.22271	0.989	-5.23731		0.989	-0.68539	0.989	-1.10191	0.989	-1.86358	0.989	-2.57884	0.989	-3.2668	0.989	-3.96568		-0.49125	0.989	-0.809	0.989	-1.42375	0.989	-2.00631	0.989	-2.745	0.989	-3.27
0.988	-0.71297	0.988	-1.26499	0.988	-2.19458	0.988	-3.16799	0.988	-4.23148	0.988	-5.25373		0.988	-0.6928	0.988	-1.11205	0.988	-1.87684	0.988	-2.59483	0.988	-3.28435	0.988	-3.9844		-0.5005	0.988	-0.8215	0.988	-1.44125	0.988	-2.02322	0.988	-2.77	0.988	-3.2925
0.987	-0.7226	0.987	-1.27924	0.987	-2.21468	0.987	-3.20277	0.987	-4.28982	0.987	-5.30846		0.987	-0.7045	0.987	-1.12492	0.987	-1.89283	0.987	-2.61394	0.987	-3.30502	0.987	-4.0039		-0.5075	0.987	-0.832	0.987	-1.456	0.987	-2.03824	0.987	-2.7875	0.987	-3.315
0.986	-0.73126	0.986	-1.28768	0.986	-2.23278	0.986	-3.22272	0.986	-4.30893	0.986	-5.35224		0.986	-0.71503	0.986	-1.13779	0.986	-1.90999	0.986	-2.63344	0.986	-3.32725	0.986	-4.0273		-0.515	0.986	-0.83875	0.986	-1.467	0.986	-2.05139	0.986	-2.81	0.986	-3.34
0.985	-0.73703	0.985	-1.29401	0.985	-2.24082	0.985	-3.23755	0.985	-4.33009	0.985	-5.36318		0.985	-0.72361	0.985	-1.14832	0.985	-1.9252	0.985	-2.65099	0.985	-3.34519	0.985	-4.0507		-0.52375	0.985	-0.85225	0.985	-1.4785	0.985	-2.06454	0.985	-2.8275	0.985	-3.3575
0.984	-0.74474	0.984	-1.30562	0.984	-2.2584	0.984	-3.26517	0.984	-4.3652	0.984	-5.41791		0.984	-0.73492	0.984	-1.16119	0.984	-1.93963	0.984	-2.67127	0.984	-3.3682	0.984	-4.0702		-0.52925	0.984	-0.859	0.984	-1.49025	0.984	-2.07769	0.984	-2.8425	0.984	-3.38
0.983	-0.75244	0.983	-1.31196	0.983	-2.26846	0.983	-3.27131	0.983	-4.38069	0.983	-5.43433		0.983	-0.74389	0.983	-1.17211	0.983	-1.95406	0.983	-2.68726	0.983	-3.38497	0.983	-4.0897		-0.53825	0.983	-0.87125	0.983	-1.50875	0.983	-2.09459	0.983	-2.8675	0.983	-3.405
0.982	-0.76014	0.982	-1.31882	0.982	-2.28403	0.982	-3.29381	0.982	-4.40805	0.982	-5.47264		0.982	-0.75481	0.982	-1.18498	0.982	-1.97083	0.982	-2.7052	0.982	-3.40681	0.982	-4.1092		-0.547	0.982	-0.8805	0.982	-1.514	0.982	-2.10586	0.982	-2.8825	0.982	-3.425
0.981	-0.7688	0.981	-1.33201	0.981	-2.2976	0.981	-3.32399	0.981	-4.44781	0.981	-5.5		0.981	-0.76612	0.981	-1.19785	0.981	-1.98487	0.981	-2.72509	0.981	-3.4267	0.981	-4.1326		-0.55975	0.981	-0.90125	0.981	-1.54625	0.981	-2.13779	0.981	-2.925	0.981	-3.4575
0.98	-0.7765	0.98	-1.34045	0.98	-2.31519	0.98	-3.34496	0.98	-4.4855	0.98	-5.54925		0.98	-0.77938	0.98	-1.21384	0.98	-2.00593	0.98	-2.74771	0.98	-3.45088	0.98	-4.1599		-0.56475	0.98	-0.906	0.98	-1.557	0.98	-2.15282	0.98	-2.9475	0.98	-3.4875
0.979	-0.78228	0.979	-1.34995	0.979	-2.33429	0.979	-3.3603	0.979	-4.5077	0.979	-5.58756		0.979	-0.79147	0.979	-1.22866	0.979	-2.02387	0.979	-2.76877	0.979	-3.47701	0.979	-4.1833		-0.5715	0.979	-0.9125	0.979	-1.56175	0.979	-2.15845	0.979	-2.9525	0.979	-3.505
0.978	-0.79094	0.978	-1.3584	0.978	-2.34333	0.978	-3.38485	0.978	-4.53041	0.978	-5.60945		0.978	-0.802	0.978	-1.24036	0.978	-2.03908	0.978	-2.78788	0.978	-3.49495	0.978	-4.2067		-0.5805	0.978	-0.92425	0.978	-1.57825	0.978	-2.17536	0.978	-2.975	0.978	-3.525
0.977	-0.80153	0.977	-1.36578	0.977	-2.35841	0.977	-3.39866	0.977	-4.56346	0.977	-5.64229		0.977	-0.81526	0.977	-1.25635	0.977	-2.05897	0.977	-2.80933	0.977	-3.51874	0.977	-4.2301		-0.59075	0.977	-0.9375	0.977	-1.59175	0.977	-2.18663	0.977	-2.995	0.977	-3.5475
0.976	-0.80827	0.976	-1.38003	0.976	-2.37851	0.976	-3.43139	0.976	-4.60218	0.976	-5.69701		0.976	-0.8293	0.976	-1.27078	0.976	-2.0773	0.976	-2.83156	0.976	-3.54331	0.976	-4.2535		-0.5975	0.976	-0.94475	0.976	-1.6035	0.976	-2.19977	0.976	-3.0125	0.976	-3.5675
0.975	-0.81308	0.975	-1.38584	0.975	-2.38504	0.975	-3.43907	0.975	-4.61818	0.975	-5.70796		0.975	-0.84022	0.975	-1.28404	0.975	-2.09446	0.975	-2.84872	0.975	-3.56554	0.975	-4.2769		-0.609	0.975	-0.961	0.975	-1.622	0.975	-2.21856	0.975	-3.0375	0.975	-3.5925
0.974	-0.82367	0.974	-1.40062	0.974	-2.41319	0.974	-3.47691	0.974	-4.66878	0.974	-5.77363		0.974	-0.85543	0.974	-1.30354	0.974	-2.11513	0.974	-2.87407	0.974	-3.59089	0.974	-4.3042		-0.618	0.974	-0.97225	0.974	-1.638	0.974	-2.24298	0.974	-3.065	0.974	-3.6175
0.973	-0.83426	0.973	-1.4117	0.973	-2.42927	0.973	-3.50146	0.973	-4.70595	0.973	-5.81741		0.973	-0.87103	0.973	-1.3207	0.973	-2.13736	0.973	-2.89942	0.973	-3.6178	0.973	-4.3315		-0.626	0.973	-0.98175	0.973	-1.6505	0.973	-2.25237	0.973	-3.08	0.973	-3.64
0.972	-0.83907	0.972	-1.41856	0.972	-2.43982	0.972	-3.51374	0.972	-4.72041	0.972	-5.83383		0.972	-0.88429	0.972	-1.33591	0.972	-2.15725	0.972	-2.92126	0.972	-3.64198	0.972	-4.3588		-0.637	0.972	-0.9975	0.972	-1.669	0.972	-2.27115	0.972	-3.105	0.972	-3.665
0.971	-0.84869	0.971	-1.43017	0.971	-2.46394	0.971	-3.54187	0.971	-4.76894	0.971	-5.88308		0.971	-0.90028	0.971	-1.35541	0.971	-2.1787	0.971	-2.94739	0.971	-3.67084	0.971	-4.3861		-0.6445	0.971	-1.006	0.971	-1.68175	0.971	-2.2843	0.971	-3.125	0.971	-3.6875
0.97	-0.86025	0.97	-1.44125	0.97	-2.475	0.97	-3.57	0.97	-4.79579	0.97	-5.92139		0.97	-0.91588	0.97	-1.37257	0.97	-2.19976	0.97	-2.97157	0.97	-3.6958	0.97	-4.4134		-0.65475	0.97	-1.01825	0.97	-1.69975	0.97	-2.30308	0.97	-3.1475	0.97	-3.7125
0.969	-0.86698	0.969	-1.44917	0.969	-2.4941	0.969	-3.58432	0.969	-4.82005	0.969	-5.94876		0.969	-0.93265	0.969	-1.39246	0.969	-2.22316	0.969	-2.99692	0.969	-3.72427	0.969	-4.4407		-0.667	0.969	-1.0335	0.969	-1.71425	0.969	-2.31998	0.969	-3.17	0.969	-3.7375
0.968	-0.87757	0.968	-1.46658	0.968	-2.5157	0.968	-3.61757	0.968	-4.87168	0.968	-6.00896		0.968	-0.95176	0.968	-1.41352	0.968	-2.24695	0.968	-3.02383	0.968	-3.75313	0.968	-4.4719		-0.6775	0.968	-1.04925	0.968	-1.73475	0.968	-2.34252	0.968	-3.2	0.968	-3.7675
0.967	-0.88624	0.967	-1.47608	0.967	-2.53731	0.967	-3.64263	0.967	-4.90885	0.967	-6.05274		0.967	-0.97165	0.967	-1.43809	0.967	-2.27698	0.967	-3.05698	0.967	-3.78823	0.967	-4.507		-0.6865	0.967	-1.0605	0.967	-1.7535	0.967	-2.36131	0.967	-3.225	0.967	-3.795
0.966	-0.89586	0.966	-1.48347	0.966	-2.55189	0.966	-3.66616	0.966	-4.94086	0.966	-6.0801		0.966	-0.98959	0.966	-1.45993	0.966	-2.30428	0.966	-3.08662	0.966	-3.82021	0.966	-4.5421		-0.697	0.966	-1.07275	0.966	-1.76525	0.966	-2.37446	0.966	-3.2475	0.966	-3.8175
0.965	-0.9026	0.965	-1.49825	0.965	-2.57098	0.965	-3.70042	0.965	-4.977	0.965	-6.1403		0.965	-1.00909	0.965	-1.48177	0.965	-2.33002	0.965	-3.11626	0.965	-3.85141	0.965	-4.5733		-0.70775	0.965	-1.086	0.965	-1.78625	0.965	-2.39136	0.965	-3.27	0.965	-3.845
0.964	-0.91319	0.964	-1.50616	0.964	-2.59008	0.964	-3.71577	0.964	-5.01314	0.964	-6.16766		0.964	-1.02898	0.964	-1.50595	0.964	-2.3581	0.964	-3.14707	0.964	-3.88378	0.964	-4.6084		-0.72075	0.964	-1.10275	0.964	-1.803	0.964	-2.4139	0.964	-3.3	0.964	-3.8725
0.963	-0.92281	0.963	-1.52041	0.963	-2.6137	0.963	-3.74901	0.963	-5.04928	0.963	-6.22786		0.963	-1.05199	0.963	-1.53169	0.963	-2.38813	0.963	-3.18061	0.963	-3.92005	0.963	-4.6435		-0.73	0.963	-1.114	0.963	-1.8175	0.963	-2.42517	0.963	-3.3175	0.963	-3.895
0.962	-0.93244	0.962	-1.53308	0.962	-2.62677	0.962	-3.77868	0.962	-5.08542	0.962	-6.2607		0.962	-1.07383	0.962	-1.55626	0.962	-2.41699	0.962	-3.21298	0.962	-3.95359	0.962	-4.6786		-0.74375	0.962	-1.1305	0.962	-1.84125	0.962	-2.45147	0.962	-3.3525	0.962	-3.9275
0.961	-0.94206	0.961	-1.54785	0.961	-2.66094	0.961	-3.81806	0.961	-5.13705	0.961	-6.33184		0.961	-1.09879	0.961	-1.58785	0.961	-2.45131	0.961	-3.25198	0.961	-3.99376	0.961	-4.7215		-0.7555	0.961	-1.146	0.961	-1.8615	0.961	-2.474	0.961	-3.3825	0.961	-3.955
0.96	-0.68698	0.96	-0.81113	0.96	-1.80863	0.96	-1.96503	0.96	-3.02802	0.96	-4.05413		0.96	-0.86479	0.96	-1.31797	0.96	-2.27815	0.96	-2.89006	0.96	-3.6646	0.96	-4.429		-0.428	0.96	-0.58625	0.96	-1.267	0.96	-1.73396	0.96	-2.3925	0.96	-3.5775
0.961	-0.27124	0.961	-0.26144	0.961	-0.4749	0.961	-0.45674	0.961	-0.67582	0.961	-0.86796		0.961	-0.45525	0.961	-0.67993	0.961	-1.47709	0.961	-1.94626	0.961	-2.6662	0.961	-3.40018		-0.21475	0.961	-0.13575	0.961	-0.08675	0.961	-0.32355	0.961	-0.5105	0.961	-2.3775
0.962	-0.14341	0.962	-0.10771	0.962	-0.1775	0.962	-0.11631	0.962	-0.1428	0.962	-0.1193		0.962	-0.30861	0.962	-0.34835	0.962	-0.8449	0.962	-1.23451	0.962	-1.85227	0.962	-2.51371		-0.15725	0.962	-0.0455	0.962	0.1425	0.962	0.20255	0.962	0.2	0.962	-1.4705
0.963	-0.07218	0.963	0.01372	0.963	0.01724	0.963	0.13881	0.963	0.19964	0.963	0.31668		0.963	-0.22893	0.963	-0.15823	0.963	-0.41192	0.963	-0.6889	0.963	-1.19668	0.963	-1.77466		-0.11625	0.963	0.0165	0.963	0.24275	0.963	0.43186	0.963	0.51075	0.963	-0.8065
0.964	-0.02906	0.964	0.10349	0.964	0.16991	0.964	0.32585	0.964	0.44731	0.964	0.6148		0.964	-0.17418	0.964	-0.03526	0.964	-0.09983	0.964	-0.26501	0.964	-0.65965	0.964	-1.14988		-0.079	0.964	0.07425	0.964	0.3285	0.964	0.56814	0.964	0.6998	0.964	-0.3075
0.965	0.0082	0.965	0.18254	0.965	0.30268	0.965	0.49663	0.965	0.66689	0.965	0.88274		0.965	-0.12921	0.965	0.05378	0.965	0.13338	0.965	0.07515	0.965	-0.21279	0.965	-0.61636		-0.0495	0.965	0.1195	0.965	0.39692	0.965	0.65935	0.965	0.82227	0.965	0.07225
0.966	0.03765	0.966	0.2497	0.966	0.41349	0.966	0.64511	0.966	0.85394	0.966	1.10766		0.966	-0.09222	0.966	0.12062	0.966	0.31028	0.966	0.34772	0.966	0.15935	0.966	-0.16018		-0.0225	0.966	0.1605	0.966	0.45803	0.966	0.73693	0.966	0.9305	0.966	0.3718
0.967	0.06422	0.967	0.30625	0.967	0.51892	0.967	0.78202	0.967	1.04238	0.967	1.31781		0.967	-0.05776	0.967	0.17932	0.967	0.45224	0.967	0.57626	0.967	0.47798	0.967	0.24051		0.0015	0.967	0.20025	0.967	0.51525	0.967	0.80661	0.967	1.02275	0.967	0.61223
0.968	0.08771	0.968	0.3557	0.968	0.60566	0.968	0.89199	0.968	1.18384	0.968	1.50005		0.968	-0.02988	0.968	0.22674	0.968	0.56768	0.968	0.76385	0.968	0.74825	0.968	0.58601		0.02325	0.968	0.23475	0.968	0.5682	0.968	0.87047	0.968	1.109	0.968	0.81017
0.969	0.11408	0.969	0.39522	0.969	0.68104	0.969	0.9994	0.969	1.31756	0.969	1.64507		0.969	-0.00784	0.969	0.26289	0.969	0.65621	0.969	0.91439	0.969	0.9725	0.969	0.88124		0.04025	0.969	0.2635	0.969	0.61216	0.969	0.92137	0.969	1.17775	0.969	0.973
0.97	0.14074	0.97	0.43438	0.97	0.75883	0.97	1.09964	0.97	1.44767	0.97	1.80378		0.97	0.01567	0.97	0.29936	0.97	0.73382	0.97	1.04543	0.97	1.17023	0.97	1.14449		0.06	0.97	0.293	0.97	0.64863	0.97	0.96495	0.97	1.23775	0.97	1.10775
0.971	0.15865	0.971	0.47269	0.971	0.82567	0.971	1.19938	0.971	1.58139	0.971	1.95373		0.971	0.03744	0.971	0.33056	0.971	0.79973	0.971	1.16009	0.971	1.34222	0.971	1.37498		0.075	0.971	0.31775	0.971	0.69145	0.971	1.00928	0.971	1.302	0.971	1.22575
0.972	0.17087	0.972	0.49824	0.972	0.88396	0.972	1.27354	0.972	1.67432	0.972	2.06373		0.972	0.05487	0.972	0.35708	0.972	0.85784	0.972	1.25447	0.972	1.48964	0.972	1.57856		0.09025	0.972	0.3445	0.972	0.73147	0.972	1.05605	0.972	1.364	0.972	1.333
0.973	0.18772	0.973	0.53053	0.973	0.94527	0.973	1.35844	0.973	1.79306	0.973	2.21204		0.973	0.07503	0.973	0.38633	0.973	0.90854	0.973	1.34066	0.973	1.62302	0.973	1.76147		0.10475	0.973	0.3655	0.973	0.76135	0.973	1.09211	0.973	1.41375	0.973	1.424
0.974	0.20033	0.974	0.55634	0.974	1.00156	0.974	1.44232	0.974	1.89839	0.974	2.3297		0.974	0.09176	0.974	0.4109	0.974	0.95261	0.974	1.41632	0.974	1.73924	0.974	1.92527		0.11825	0.974	0.389	0.974	0.7978	0.974	1.13512	0.974	1.47075	0.974	1.5115
0.975	0.21149	0.975	0.57355	0.975	1.04226	0.975	1.49193	0.975	1.96705	0.975	2.41781		0.975	0.10615	0.975	0.43118	0.975	0.99317	0.975	1.48106	0.975	1.84025	0.975	2.0684		0.132	0.975	0.40945	0.975	0.83013	0.975	1.17419	0.975	1.525	0.975	1.591
0.976	0.22497	0.976	0.59951	0.976	1.09151	0.976	1.5707	0.976	2.07031	0.976	2.53164		0.976	0.12175	0.976	0.45263	0.976	1.02788	0.976	1.53995	0.976	1.93229	0.976	2.19632		0.14125	0.976	0.42458	0.976	0.85252	0.976	1.19936	0.976	1.56175	0.976	1.658
0.977	0.23267	0.977	0.61693	0.977	1.13071	0.977	1.62389	0.977	2.13897	0.977	2.62194		0.977	0.13466	0.977	0.47057	0.977	1.06025	0.977	1.59026	0.977	2.01185	0.977	2.31059		0.15375	0.977	0.44427	0.977	0.88375	0.977	1.23298	0.977	1.60775	0.977	1.7245
0.978	0.24432	0.978	0.63376	0.978	1.17242	0.978	1.68373	0.978	2.22416	0.978	2.71935		0.978	0.14886	0.978	0.48968	0.978	1.09106	0.978	1.63784	0.978	2.08556	0.978	2.41589		0.166	0.978	0.462	0.978	0.91025	0.978	1.2666	0.978	1.653	0.978	1.7845
0.979	0.25356	0.979	0.65614	0.979	1.2086	0.979	1.74562	0.979	2.30057	0.979	2.80418		0.979	0.16208	0.979	0.50723	0.979	1.11875	0.979	1.68074	0.979	2.15108	0.979	2.50949		0.17425	0.979	0.47652	0.979	0.93425	0.979	1.29553	0.979	1.68925	0.979	1.843
0.98	0.26222	0.98	0.67091	0.98	1.2468	0.98	1.79574	0.98	2.37853	0.98	2.90104		0.98	0.17468	0.98	0.52439	0.98	1.14722	0.98	1.72169	0.98	2.21075	0.98	2.59763		0.18675	0.98	0.49577	0.98	0.961	0.98	1.32652	0.98	1.73625	0.98	1.899
0.981	0.27339	0.981	0.68347	0.981	1.27896	0.981	1.83819	0.981	2.43894	0.981	2.9793		0.981	0.18595	0.981	0.5396	0.981	1.17179	0.981	1.75757	0.981	2.26769	0.981	2.67758		0.1985	0.981	0.51467	0.981	0.99725	0.981	1.36916	0.981	1.793	0.981	1.9615
0.982	0.28215	0.982	0.70073	0.982	1.3071	0.982	1.88985	0.982	2.50296	0.982	3.04662		0.982	0.19671	0.982	0.55286	0.982	1.19168	0.982	1.78838	0.982	2.31449	0.982	2.74505		0.203	0.982	0.51933	0.982	1.00475	0.982	1.38099	0.982	1.806	0.982	2.009
0.983	0.29091	0.983	0.71165	0.983	1.33575	0.983	1.92872	0.983	2.56388	0.983	3.1205		0.983	0.20709	0.983	0.56729	0.983	1.21274	0.983	1.81919	0.983	2.35817	0.983	2.81096		0.2145	0.983	0.53715	0.983	1.02375	0.983	1.40579	0.983	1.83825	0.983	2.0525
0.984	0.29909	0.984	0.72632	0.984	1.36841	0.984	1.98294	0.984	2.63048	0.984	3.19876		0.984	0.21801	0.984	0.58133	0.984	1.23341	0.984	1.84922	0.984	2.39951	0.984	2.86985		0.22	0.984	0.54507	0.984	1.043	0.984	1.42288	0.984	1.8665	0.984	2.0935
0.985	0.30409	0.985	0.73809	0.985	1.39002	0.985	2.01567	0.985	2.67849	0.985	3.26114		0.985	0.2269	0.985	0.59186	0.985	1.25135	0.985	1.87184	0.985	2.43617	0.985	2.92289		0.2285	0.985	0.55817	0.985	1.0635	0.985	1.44899	0.985	1.90325	0.985	2.137
0.986	0.3168	0.986	0.75356	0.986	1.42067	0.986	2.06068	0.986	2.74458	0.986	3.33667		0.986	0.23844	0.986	0.60746	0.986	1.26968	0.986	1.9007	0.986	2.47361	0.986	2.97476		0.238	0.986	0.57245	0.986	1.0795	0.986	1.46871	0.986	1.9305	0.986	2.1735
0.987	0.32556	0.987	0.76543	0.987	1.44731	0.987	2.10364	0.987	2.79827	0.987	3.41109		0.987	0.24858	0.987	0.61994	0.987	1.28996	0.987	1.92566	0.987	2.5091	0.987	3.0239		0.2455	0.987	0.5831	0.987	1.09975	0.987	1.49651	0.987	1.96425	0.987	2.21475
0.988	0.33018	0.988	0.76912	0.988	1.45987	0.988	2.12154	0.988	2.82873	0.988	3.4505		0.988	0.25474	0.988	0.62852	0.988	1.30439	0.988	1.9436	0.988	2.53601	0.988	3.06368		0.25275	0.988	0.59272	0.988	1.11625	0.988	1.51848	0.988	1.995	0.988	2.2565
0.989	0.34202	0.989	0.78158	0.989	1.48852	0.989	2.16144	0.989	2.89017	0.989	3.5107		0.989	0.26508	0.989	0.64061	0.989	1.31999	0.989	1.96544	0.989	2.56526	0.989	3.10385		0.25875	0.989	0.60257	0.989	1.12875	0.989	1.53257	0.989	2.015	0.989	2.291
0.99	0.34558	0.99	0.79583	0.99	1.50862	0.99	2.19928	0.99	2.94077	0.99	3.57199		0.99	0.2737	0.99	0.65192	0.99	1.3352	0.99	1.98572	0.99	2.59334	0.99	3.14168		0.265	0.99	0.61138	0.99	1.14475	0.99	1.55379	0.99	2.04325	0.99	2.32525
0.991	0.3527	0.991	0.79899	0.991	1.52369	0.991	2.22179	0.991	2.97175	0.991	3.61687		0.991	0.28173	0.991	0.66128	0.991	1.34885	0.991	2.00444	0.991	2.61791	0.991	3.17561		0.2735	0.991	0.62477	0.991	1.16325	0.991	1.57502	0.991	2.074	0.991	2.36225
0.992	0.36079	0.992	0.81483	0.992	1.55133	0.992	2.26271	0.992	3.03473	0.992	3.69786		0.992	0.29039	0.992	0.67259	0.992	1.36406	0.992	2.02199	0.992	2.64287	0.992	3.20993		0.27875	0.992	0.62947	0.992	1.17525	0.992	1.59061	0.992	2.0925	0.992	2.39575
0.993	0.37234	0.993	0.82485	0.993	1.56993	0.993	2.29544	0.993	3.07707	0.993	3.74493		0.993	0.29975	0.993	0.68351	0.993	1.37966	0.993	2.04149	0.993	2.66822	0.993	3.2423		0.28675	0.993	0.64268	0.993	1.19275	0.993	1.61277	0.993	2.126	0.993	2.42825
0.994	0.37542	0.994	0.8296	0.994	1.585	0.994	2.31129	0.994	3.10908	0.994	3.78104		0.994	0.30521	0.994	0.6917	0.994	1.39253	0.994	2.05709	0.994	2.68967	0.994	3.27077		0.293	0.994	0.6519	0.994	1.2055	0.994	1.63137	0.994	2.151	0.994	2.46275
0.995	0.38226	0.995	0.8428	0.995	1.60209	0.995	2.34556	0.995	3.15399	0.995	3.84453		0.995	0.31379	0.995	0.70067	0.995	1.40267	0.995	2.07347	0.995	2.708	0.995	3.29612		0.296	0.995	0.65627	0.995	1.215	0.995	1.64207	0.995	2.168	0.995	2.49175
0.996	0.39034	0.996	0.84755	0.996	1.61566	0.996	2.36858	0.996	3.18962	0.996	3.87955		0.996	0.31964	0.996	0.70847	0.996	1.41437	0.996	2.08517	0.996	2.72672	0.996	3.32069		0.304	0.996	0.66702	0.996	1.23	0.996	1.66311	0.996	2.1925	0.996	2.51925
0.997	0.39727	0.997	0.85705	0.997	1.63325	0.997	2.39466	0.997	3.22731	0.997	3.93209		0.997	0.32705	0.997	0.71822	0.997	1.42646	0.997	2.10038	0.997	2.74583	0.997	3.34487		0.3085	0.997	0.67255	0.997	1.238	0.997	1.6772	0.997	2.209	0.997	2.5465
0.998	0.40353	0.998	0.86707	0.998	1.64983	0.998	2.42484	0.998	3.26654	0.998	3.97915		0.998	0.33485	0.998	0.72641	0.998	1.4366	0.998	2.11403	0.998	2.7626	0.998	3.36788		0.31375	0.998	0.67993	0.998	1.25325	0.998	1.69279	0.998	2.23275	0.998	2.57725
0.999	0.4119	0.999	0.87868	0.999	1.67194	0.999	2.45808	0.999	3.31508	0.999	4.03881		0.999	0.34265	0.999	0.73577	0.999	1.4483	0.999	2.12924	0.999	2.78132	0.999	3.3905		0.32075	0.999	0.69073	0.999	1.2645	0.999	1.70988	0.999	2.257	0.999	2.60325
1	0.41903	1	0.88396	1	1.68601	1	2.47138	1	3.3476	1	4.07876		1	0.34967	1	0.74435	1	1.46117	1	2.14445	1	2.79887	1	3.4139		0.3255	1	0.69798	1	1.279	1	1.72585	1	2.28275	1	2.63275
1.001	0.42653	1.001	0.88924	1.001	1.68853	1.001	2.48724	1.001	3.35638	1.001	4.09189		1.001	0.35357	1.001	0.74942	1.001	1.46858	1.001	2.15342	1.001	2.81057	1.001	3.43067		0.32925	1.001	0.7025	1.001	1.288	1.001	1.73993	1.001	2.298	1.001	2.6595
1.002	0.435	1.002	0.89663	1.002	1.70813	1.002	2.50923	1.002	3.39923	1.002	4.14279		1.002	0.36059	1.002	0.75761	1.002	1.47911	1.002	2.16629	1.002	2.82617	1.002	3.45017		0.33575	1.002	0.71067	1.002	1.29425	1.002	1.7497	1.002	2.3135	1.002	2.68325
1.003	0.44068	1.003	0.90824	1.003	1.7232	1.003	2.53889	1.003	3.4395	1.003	4.1893		1.003	0.368	1.003	0.76541	1.003	1.48847	1.003	2.1776	1.003	2.84216	1.003	3.46811		0.33925	1.003	0.71445	1.003	1.30525	1.003	1.76454	1.003	2.33375	1.003	2.7075
1.004	0.4453	1.004	0.91035	1.004	1.73175	1.004	2.5481	1.004	3.45757	1.004	4.21557		1.004	0.37268	1.004	0.77204	1.004	1.49744	1.004	2.18735	1.004	2.85386	1.004	3.48605		0.3455	1.004	0.72503	1.004	1.3195	1.004	1.78219	1.004	2.3585	1.004	2.73375
1.005	0.45551	1.005	0.92407	1.005	1.74883	1.005	2.57981	1.005	3.50507	1.005	4.27358		1.005	0.38009	1.005	0.78023	1.005	1.50758	1.005	2.20139	1.005	2.86985	1.005	3.50321		0.3495	1.005	0.7286	1.005	1.3235	1.005	1.78933	1.005	2.36725	1.005	2.756
1.006	0.46176	1.006	0.93093	1.006	1.76491	1.006	2.6018	1.006	3.53605	1.006	4.30423		1.006	0.38672	1.006	0.78842	1.006	1.5185	1.006	2.21465	1.006	2.88467	1.006	3.52193		0.35525	1.006	0.73755	1.006	1.3395	1.006	1.80905	1.006	2.39425	1.006	2.78225
1.007	0.46677	1.007	0.9341	1.007	1.77044	1.007	2.6059	1.007	3.5474	1.007	4.33214		1.007	0.38945	1.007	0.79232	1.007	1.52552	1.007	2.22011	1.007	2.8952	1.007	3.53714		0.36025	1.007	0.7441	1.007	1.3485	1.007	1.82446	1.007	2.4125	1.007	2.806
1.008	0.47486	1.008	0.94465	1.008	1.78552	1.008	2.63761	1.008	3.59284	1.008	4.37483		1.008	0.39686	1.008	0.79973	1.008	1.53254	1.008	2.23181	1.008	2.90651	1.008	3.55313		0.36125	1.008	0.74485	1.008	1.34975	1.008	1.82802	1.008	2.421	1.008	2.8215
1.009	0.48015	1.009	0.95204	1.009	1.79607	1.009	2.65142	1.009	3.61246	1.009	4.40219		1.009	0.40154	1.009	0.8048	1.009	1.53917	1.009	2.24	1.009	2.91704	1.009	3.56444		0.36675	1.009	0.75165	1.009	1.3625	1.009	1.8408	1.009	2.43825	1.009	2.84475
1.01	0.49074	1.01	0.95573	1.01	1.80863	1.01	2.66267	1.01	3.64034	1.01	4.43448		1.01	0.40661	1.01	0.81143	1.01	1.54814	1.01	2.24897	1.01	2.92796	1.01	3.57848		0.37182	1.01	0.75862	1.01	1.36625	1.01	1.85301	1.01	2.453	1.01	2.8665
1.011	0.49844	1.011	0.96681	1.011	1.8222	1.011	2.6954	1.011	3.67906	1.011	4.48483		1.011	0.41324	1.011	0.81767	1.011	1.55477	1.011	2.25755	1.011	2.93966	1.011	3.59447		0.3745	1.011	0.76093	1.011	1.37775	1.011	1.8639	1.011	2.46775	1.011	2.8865
1.012	0.50681	1.012	0.97579	1.012	1.83929	1.012	2.71177	1.012	3.70694	1.012	4.51657		1.012	0.41909	1.012	0.82469	1.012	1.56491	1.012	2.26925	1.012	2.95136	1.012	3.60929		0.37935	1.012	0.76875	1.012	1.388	1.012	1.8778	1.012	2.4885	1.012	2.9095
1.013	0.51403	1.013	0.98001	1.013	1.84733	1.013	2.72097	1.013	3.72294	1.013	4.54393		1.013	0.42299	1.013	0.83054	1.013	1.57232	1.013	2.27822	1.013	2.96267	1.013	3.62333		0.38408	1.013	0.77535	1.013	1.396	1.013	1.8902	1.013	2.503	1.013	2.93125
1.014	0.52231	1.014	0.98898	1.014	1.85336	1.014	2.7445	1.014	3.75237	1.014	4.56801		1.014	0.42728	1.014	0.83483	1.014	1.577	1.014	2.28485	1.014	2.97047	1.014	3.63425		0.386	1.014	0.77735	1.014	1.401	1.014	1.89715	1.014	2.51625	1.014	2.95025
1.015	0.52857	1.015	0.9932	1.015	1.86643	1.015	2.75524	1.015	3.77044	1.015	4.5992		1.015	0.43274	1.015	0.84107	1.015	1.5848	1.015	2.29343	1.015	2.981	1.015	3.64556		0.39182	1.015	0.78525	1.015	1.409	1.015	1.90879	1.015	2.52775	1.015	2.969
1.016	0.53858	1.016	1.00376	1.016	1.88251	1.016	2.77724	1.016	3.80555	1.016	4.6397		1.016	0.4382	1.016	0.84731	1.016	1.59182	1.016	2.30162	1.016	2.99153	1.016	3.65882		0.39415	1.016	0.7875	1.016	1.413	1.016	1.91499	1.016	2.5415	1.016	2.98575
1.017	0.54147	1.017	1.00903	1.017	1.88602	1.017	2.79053	1.017	3.82	1.017	4.65229		1.017	0.4421	1.017	0.85082	1.017	1.59728	1.017	2.30903	1.017	2.99972	1.017	3.67091		0.39753	1.017	0.7936	1.017	1.42425	1.017	1.93077	1.017	2.56125	1.017	3.005
1.018	0.55215	1.018	1.01959	1.018	1.90361	1.018	2.81201	1.018	3.86027	1.018	4.69826		1.018	0.44873	1.018	0.85823	1.018	1.60625	1.018	2.31956	1.018	3.01103	1.018	3.68534		0.40332	1.018	0.79832	1.018	1.428	1.018	1.93828	1.018	2.571	1.018	3.0205
1.019	0.56149	1.019	1.02803	1.019	1.91618	1.019	2.83196	1.019	3.8866	1.019	4.73876		1.019	0.45341	1.019	0.86525	1.019	1.61444	1.019	2.32931	1.019	3.02312	1.019	3.69899		0.4074	1.019	0.80455	1.019	1.44025	1.019	1.95086	1.019	2.58825	1.019	3.0425
1.02	0.56492	1.02	1.03014	1.02	1.91718	1.02	2.83196	1.02	3.88764	1.02	4.74259		1.02	0.45536	1.02	0.86642	1.02	1.61756	1.02	2.33321	1.02	3.02819	1.02	3.7064		0.40978	1.02	0.80747	1.02	1.445	1.02	1.96101	1.02	2.60525	1.02	3.06225
1.021	0.57454	1.021	1.04017	1.021	1.93427	1.021	2.85651	1.021	3.92171	1.021	4.78418		1.021	0.46121	1.021	0.87266	1.021	1.62419	1.021	2.33984	1.021	3.03755	1.021	3.71849		0.41337	1.021	0.8102	1.021	1.44525	1.021	1.96495	1.021	2.60675	1.021	3.07475
1.022	0.58205	1.022	1.04809	1.022	1.94432	1.022	2.87544	1.022	3.95114	1.022	4.80826		1.022	0.46589	1.022	0.87656	1.022	1.62809	1.022	2.34647	1.022	3.04535	1.022	3.72941		0.4161	1.022	0.81435	1.022	1.4545	1.022	1.97509	1.022	2.61975	1.022	3.09125
1.023	0.58811	1.023	1.05442	1.023	1.95336	1.023	2.88362	1.023	3.97179	1.023	4.83179		1.023	0.4694	1.023	0.88046	1.023	1.63433	1.023	2.35271	1.023	3.05471	1.023	3.73916		0.42092	1.023	0.8224	1.023	1.462	1.023	1.98505	1.023	2.6335	1.023	3.10825
1.024	0.59971	1.024	1.06497	1.024	1.96894	1.024	2.9097	1.024	3.99864	1.024	4.87338		1.024	0.47486	1.024	0.88748	1.024	1.64096	1.024	2.3609	1.024	3.06329	1.024	3.75164		0.4228	1.024	0.82272	1.024	1.46375	1.024	1.98881	1.024	2.64175	1.024	3.1225
1.025	0.606	1.025	1.07395	1.025	1.98251	1.025	2.92709	1.025	4.02549	1.025	4.90841		1.025	0.48032	1.025	0.89333	1.025	1.64837	1.025	2.36948	1.025	3.07226	1.025	3.76412		0.42793	1.025	0.8302	1.025	1.4755	1.025	2.00552	1.025	2.66075	1.025	3.1425
1.026	0.61434	1.026	1.07658	1.026	1.98603	1.026	2.93067	1.026	4.0322	1.026	4.91552		1.026	0.48266	1.026	0.89684	1.026	1.655	1.026	2.37611	1.026	3.08084	1.026	3.77465		0.43138	1.026	0.83432	1.026	1.48225	1.026	2.01435	1.026	2.67475	1.026	3.16
1.027	0.62442	1.027	1.08872	1.027	1.9991	1.027	2.95369	1.027	4.06679	1.027	4.95164		1.027	0.48851	1.027	0.90152	1.027	1.65929	1.027	2.38235	1.027	3.08864	1.027	3.78323		0.4332	1.027	0.83422	1.027	1.48425	1.027	2.01792	1.027	2.6755	1.027	3.1725
1.028	0.62958	1.028	1.09294	1.028	2.00513	1.028	2.96085	1.028	4.07557	1.028	4.97025		1.028	0.49124	1.028	0.90503	1.028	1.66436	1.028	2.38859	1.028	3.09605	1.028	3.79454		0.43705	1.028	0.84285	1.028	1.49225	1.028	2.02825	1.028	2.693	1.028	3.1875
1.029	0.63845	1.029	1.10033	1.029	2.0207	1.029	2.97466	1.029	4.10551	1.029	5.00473		1.029	0.49592	1.029	0.91127	1.029	1.67099	1.029	2.39639	1.029	3.10502	1.029	3.8078		0.44047	1.029	0.84537	1.029	1.494	1.029	2.03276	1.029	2.69925	1.029	3.2025
1.03	0.64519	1.03	1.11141	1.03	2.03126	1.03	3.00074	1.03	4.13081	1.03	5.02114		1.03	0.50021	1.03	0.91478	1.03	1.67528	1.03	2.40302	1.03	3.11204	1.03	3.8156		0.4426	1.03	0.84865	1.03	1.50025	1.03	2.04252	1.03	2.7115	1.03	3.2175
1.031	0.65588	1.031	1.11933	1.031	2.04432	1.031	3.0166	1.031	4.16075	1.031	5.06602		1.031	0.50567	1.031	0.92102	1.031	1.68269	1.031	2.41238	1.031	3.12335	1.031	3.8312		0.44715	1.031	0.85505	1.031	1.50775	1.031	2.05229	1.031	2.7225	1.031	3.2325
1.032	0.66619	1.032	1.12672	1.032	2.05638	1.032	3.02836	1.032	4.17676	1.032	5.08791		1.032	0.50957	1.032	0.92648	1.032	1.6901	1.032	2.42057	1.032	3.13349	1.032	3.8429		0.45127	1.032	0.86038	1.032	1.5175	1.032	2.06337	1.032	2.7445	1.032	3.2525
1.033	0.67203	1.033	1.13305	1.033	2.0589	1.033	3.03706	1.033	4.19121	1.033	5.09448		1.033	0.51113	1.033	0.92726	1.033	1.69127	1.033	2.42291	1.033	3.13622	1.033	3.8507		0.45145	1.033	0.85928	1.033	1.52025	1.033	2.06901	1.033	2.748	1.033	3.265
1.034	0.68355	1.034	1.1415	1.034	2.07297	1.034	3.05138	1.034	4.21341	1.034	5.13169		1.034	0.51659	1.034	0.93233	1.034	1.69751	1.034	2.43032	1.034	3.14597	1.034	3.8624		0.45625	1.034	0.86475	1.034	1.51975	1.034	2.07014	1.034	2.75125	1.034	3.275
1.035	0.69545	1.035	1.15205	1.035	2.08754	1.035	3.07951	1.035	4.24801	1.035	5.1607		1.035	0.52088	1.035	0.9374	1.035	1.70375	1.035	2.43734	1.035	3.15494	1.035	3.8702		0.45835	1.035	0.86595	1.035	1.52525	1.035	2.07915	1.035	2.75775	1.035	3.285
1.036	0.70462	1.036	1.15733	1.036	2.09156	1.036	3.08258	1.036	4.25214	1.036	5.17876		1.036	0.52283	1.036	0.94013	1.036	1.70804	1.036	2.44241	1.036	3.16118	1.036	3.878		0.46132	1.036	0.87225	1.036	1.53375	1.036	2.08554	1.036	2.772	1.036	3.2975
1.037	0.71425	1.037	1.17052	1.037	2.11116	1.037	3.10764	1.037	4.28879	1.037	5.21871		1.037	0.52868	1.037	0.94637	1.037	1.71389	1.037	2.45021	1.037	3.17015	1.037	3.8936		0.4642	1.037	0.874	1.037	1.53375	1.037	2.09061	1.037	2.777	1.037	3.31
1.038	0.72327	1.038	1.18002	1.038	2.12423	1.038	3.12605	1.038	4.3177	1.038	5.2499		1.038	0.53258	1.038	0.95222	1.038	1.72091	1.038	2.45879	1.038	3.18068	1.038	3.9053		0.46805	1.038	0.8795	1.038	1.54325	1.038	2.10019	1.038	2.7905	1.038	3.3225
1.039	0.73168	1.039	1.18371	1.039	2.12674	1.039	3.12912	1.039	4.31667	1.039	5.25866		1.039	0.53492	1.039	0.95339	1.039	1.72481	1.039	2.46269	1.039	3.18653	1.039	3.9131		0.47137	1.039	0.88375	1.039	1.54825	1.039	2.1092	1.039	2.80075	1.039	3.3375
1.04	0.74011	1.04	1.19374	1.04	2.14282	1.04	3.15009	1.04	4.35849	1.04	5.29478		1.04	0.53921	1.04	0.95885	1.04	1.73066	1.04	2.4701	1.04	3.19394	1.04	3.9209		0.47193	1.04	0.884	1.04	1.547	1.04	2.10808	1.04	2.8	1.04	3.3475
1.041	0.74723	1.041	1.20271	1.041	2.15187	1.041	3.16339	1.041	4.3683	1.041	5.31065		1.041	0.54233	1.041	0.96197	1.041	1.73456	1.041	2.47439	1.041	3.20135	1.041	3.9326		0.4757	1.041	0.8875	1.041	1.5565	1.041	2.11897	1.041	2.81475	1.041	3.3625
1.042	0.75891	1.042	1.21063	1.042	2.16544	1.042	3.17618	1.042	4.38637	1.042	5.3309		1.042	0.54584	1.042	0.96587	1.042	1.74041	1.042	2.48102	1.042	3.20837	1.042	3.9404		0.47995	1.042	0.8935	1.042	1.558	1.042	2.12442	1.042	2.82175	1.042	3.3725
1.043	0.77018	1.043	1.22382	1.043	2.17599	1.043	3.19868	1.043	4.41735	1.043	5.3692		1.043	0.55091	1.043	0.97055	1.043	1.74431	1.043	2.48765	1.043	3.21656	1.043	3.9482		0.48113	1.043	0.8935	1.043	1.56175	1.043	2.1278	1.043	2.828	1.043	3.3825
1.044	0.78288	1.044	1.23332	1.044	2.19106	1.044	3.22272	1.044	4.44936	1.044	5.39821		1.044	0.55442	1.044	0.97601	1.044	1.75094	1.044	2.49467	1.044	3.22553	1.044	3.9599		0.48528	1.044	0.9015	1.044	1.57	1.044	2.13794	1.044	2.839	1.044	3.395
1.045	0.79155	1.045	1.23913	1.045	2.20112	1.045	3.2263	1.045	4.45968	1.045	5.4201		1.045	0.55715	1.045	0.97874	1.045	1.75523	1.045	2.50013	1.045	3.23333	1.045	3.9716		0.48895	1.045	0.904	1.045	1.576	1.045	2.14808	1.045	2.85125	1.045	3.41
1.046	0.80069	1.046	1.25127	1.046	2.20715	1.046	3.24522	1.046	4.48395	1.046	5.44527		1.046	0.56027	1.046	0.98147	1.046	1.75757	1.046	2.50442	1.046	3.23684	1.046	3.9755		0.48895	1.046	0.9035	1.046	1.5755	1.046	2.14884	1.046	2.852	1.046	3.4175
1.047	0.81234	1.047	1.2576	1.047	2.22122	1.047	3.26005	1.047	4.50305	1.047	5.46716		1.047	0.563	1.047	0.98459	1.047	1.76225	1.047	2.5091	1.047	3.2423	1.047	3.9833		0.49345	1.047	0.91025	1.047	1.57975	1.047	2.15409	1.047	2.85925	1.047	3.4275
1.048	0.82293	1.048	1.26921	1.048	2.2373	1.048	3.27949	1.048	4.53041	1.048	5.49891		1.048	0.56768	1.048	0.99005	1.048	1.76693	1.048	2.51573	1.048	3.25049	1.048	3.9911		0.4947	1.048	0.9095	1.048	1.5825	1.048	2.15541	1.048	2.86575	1.048	3.4375
1.049	0.83602	1.049	1.27607	1.049	2.24634	1.049	3.29023	1.049	4.54694	1.049	5.51204		1.049	0.56963	1.049	0.992	1.049	1.76966	1.049	2.51924	1.049	3.25517	1.049	3.9989		0.49693	1.049	0.913	1.049	1.589	1.049	2.16386	1.049	2.87125	1.049	3.4475
1.05	0.85036	1.05	1.29982	1.05	2.27951	1.05	3.347	1.05	4.6218	1.05	5.59796		1.05	0.57509	1.05	0.99824	1.05	1.77551	1.05	2.52626	1.05	3.26375	1.05	4.0067		0.5012	1.05	0.91875	1.05	1.5905	1.05	2.16912	1.05	2.8775	1.05	3.455
1.051	0.86153	1.051	1.30298	1.051	2.28805	1.051	3.34393	1.051	4.6187	1.051	5.60891		1.051	0.57899	1.051	1.00292	1.051	1.78292	1.051	2.53406	1.051	3.27194	1.051	4.0184		0.5042	1.051	0.922	1.051	1.597	1.051	2.17739	1.051	2.88825	1.051	3.4675
1.052	0.86393	1.052	1.30509	1.052	2.28403	1.052	3.3378	1.052	4.61199	1.052	5.59413		1.052	0.57977	1.052	1.00331	1.052	1.78526	1.052	2.53562	1.052	3.27467	1.052	4.0223		0.50605	1.052	0.92475	1.052	1.6015	1.052	2.18246	1.052	2.89875	1.052	3.4825
1.053	0.87818	1.053	1.31776	1.053	2.29961	1.053	3.35826	1.053	4.644	1.053	5.6297		1.053	0.58445	1.053	1.00838	1.053	1.78916	1.053	2.54147	1.053	3.28169	1.053	4.0301		0.50823	1.053	0.92475	1.053	1.5985	1.053	2.18077	1.053	2.89475	1.053	3.485
1.054	0.888	1.054	1.33148	1.054	2.31167	1.054	3.38485	1.054	4.67704	1.054	5.65761		1.054	0.58757	1.054	1.0115	1.054	1.79306	1.054	2.54537	1.054	3.28637	1.054	4.034		0.51107	1.054	0.92925	1.054	1.60525	1.054	2.1879	1.054	2.90475	1.054	3.495
1.055	0.90041	1.055	1.33729	1.055	2.32223	1.055	3.38894	1.055	4.68478	1.055	5.68498		1.055	0.5903	1.055	1.01501	1.055	1.79774	1.055	2.54966	1.055	3.29183	1.055	4.0379		0.5146	1.055	0.93375	1.055	1.61025	1.055	2.19354	1.055	2.91125	1.055	3.505
1.056	0.91399	1.056	1.35206	1.056	2.34183	1.056	3.42321	1.056	4.71989	1.056	5.7096		1.056	0.59498	1.056	1.02008	1.056	1.80164	1.056	2.55473	1.056	3.29846	1.056	4.0457		0.51533	1.056	0.9335	1.056	1.61025	1.056	2.19523	1.056	2.91025	1.056	3.51
1.057	0.92275	1.057	1.36315	1.057	2.35288	1.057	3.43446	1.057	4.74571	1.057	5.7408		1.057	0.59888	1.057	1.02554	1.057	1.80788	1.057	2.5637	1.057	3.30548	1.057	4.0535		0.51915	1.057	0.93875	1.057	1.617	1.057	2.20312	1.057	2.92325	1.057	3.52
1.058	0.93545	1.058	1.36948	1.058	2.36193	1.058	3.44827	1.058	4.75603	1.058	5.75721		1.058	0.60005	1.058	1.02788	1.058	1.81178	1.058	2.56565	1.058	3.31016	1.058	4.0574		0.52215	1.058	0.94225	1.058	1.62075	1.058	2.20838	1.058	2.92625	1.058	3.53
1.059	0.94835	1.059	1.38584	1.059	2.37952	1.059	3.47333	1.059	4.79062	1.059	5.79552		1.059	0.60434	1.059	1.03139	1.059	1.81334	1.059	2.56955	1.059	3.31406	1.059	4.0652		0.52225	1.059	0.94025	1.059	1.62025	1.059	2.20575	1.059	2.92575	1.059	3.5375
1.06	0.69553	1.06	0.65556	1.06	1.53777	1.06	1.64486	1.06	2.69811	1.06	3.54025		1.06	0.36371	1.06	0.74513	1.06	1.6121	1.06	2.18072	1.06	2.95448	1.06	3.73955		0.252	1.06	0.47008	1.06	1.109	1.06	1.53614	1.06	2.0325	1.06	3.15
--	--	--	--	--	--	--	--	--	--	--	--		--	--	--	--	--	--	--	--	--	--	--	--		--	--	--	--	--	--	--	--	--	--	--
--	--	--	--	--	--	--	--	--	--	--	--		--	--	--	--	--	--	--	--	--	--	--	--		--	--	--	--	--	--	--	--	--	--	--
--	--	--	--	--	--	--	--	--	--	--	--		--	--	--	--	--	--	--	--	--	--	--	--		--	--	--	--	--	--	--	--	--	--	--
--	--	--	--	--	--	--	--	--	--	--	--		--	--	--	--	--	--	--	--	--	--	--	--		--	--	--	--	--	--	--	--	--	--	--
--	--	--	--	--	--	--	--	--	--	--	--		--	--	--	--	--	--	--	--	--	--	--	--		--	--	--	--	--	--	--	--	--	--	--
--	--	--	--	--	--	--	--	--	--	--	--		--	--	--	--	--	--	--	--	--	--	--	--		--	--	--	--	--	--	--	--	--	--	--
--	--	--	--	--	--	--	--	--	--	--	--		--	--	--	--	--	--	--	--	--	--	--	--		--	--	--	--	--	--	--	--	--	--	--
--	--	--	--	--	--	--	--	--	--	--	--		--	--	--	--	--	--	--	--	--	--	--	--		--	--	--	--	--	--	--	--	--	--	--
--	--	--	--	--	--	--	--	--	--	--	--		--	--	--	--	--	--	--	--	--	--	--	--		--	--	--	--	--	--	--	--	--	--	--
--	--	--	--	--	--	--	--	--	--	--	--		--	--	--	--	--	--	--	--	--	--	--	--		--	--	--	--	--	--	--	--	--	--	--
--	--	--	--	--	--	--	--	--	--	--	--		--	--	--	--	--	--	--	--	--	--	--	--		--	--	--	--	--	--	--	--	--	--	--
--	--	--	--	--	--	--	--	--	--	--	--		--	--	--	--	--	--	--	--	--	--	--	--		--	--	--	--	--	--	--	--	--	--	--
--	--	--	--	--	--	--	--	--	--	--	--		--	--	--	--	--	--	--	--	--	--	--	--		--	--	--	--	--	--	--	--	--	--	--
--	--	--	--	--	--	--	--	--	--	--	--		--	--	--	--	--	--	--	--	--	--	--	--		--	--	--	--	--	--	--	--	--	--	--
--	--	--	--	--	--	--	--	--	--	--	--		--	--	--	--	--	--	--	--	--	--	--	--		--	--	--	--	--	--	--	--	--	--	--
--	--	--	--	--	--	--	--	--	--	--	--		--	--	--	--	--	--	--	--	--	--	--	--		--	--	--	--	--	--	--	--	--	--	--
--	--	--	--	--	--	--	--	--	--	--	--		--	--	--	--	--	--	--	--	--	--	--	--		--	--	--	--	--	--	--	--	--	--	--
--	--	--	--	--	--	--	--	--	--	--	--		--	--	--	--	--	--	--	--	--	--	--	--		--	--	--	--	--	--	--	--	--	--	--
--	--	--	--	--	--	--	--	--	--	--	--		--	--	--	--	--	--	--	--	--	--	--	--		--	--	--	--	--	--	--	--	--	--	--
--	--	--	--	--	--	--	--	--	--	--	--		--	--	--	--	--	--	--	--	--	--	--	--		--	--	--	--	--	--	--	--	--	--	--
--	--	--	--	--	--	--	--	--	--	--	--		--	--	--	--	--	--	--	--	--	--	--	--		--	--	--	--	--	--	--	--	--	--	--
--	--	--	--	--	--	--	--	--	--	--	--		--	--	--	--	--	--	--	--	--	--	--	--		--	--	--	--	--	--	--	--	--	--	--
--	--	--	--	--	--	--	--	--	--	--	--		--	--	--	--	--	--	--	--	--	--	--	--		--	--	--	--	--	--	--	--	--	--	--
--	--	--	--	--	--	--	--	--	--	--	--		--	--	--	--	--	--	--	--	--	--	--	--		--	--	--	--	--	--	--	--	--	--	--
--	--	--	--	--	--	--	--	--	--	--	--		--	--	--	--	--	--	--	--	--	--	--	--		--	--	--	--	--	--	--	--	--	--	--
--	--	--	--	--	--	--	--	--	--	--	--		--	--	--	--	--	--	--	--	--	--	--	--		--	--	--	--	--	--	--	--	--	--	--
--	--	--	--	--	--	--	--	--	--	--	--		--	--	--	--	--	--	--	--	--	--	--	--		--	--	--	--	--	--	--	--	--	--	--
--	--	--	--	--	--	--	--	--	--	--	--		--	--	--	--	--	--	--	--	--	--	--	--		--	--	--	--	--	--	--	--	--	--	--
--	--	--	--	--	--	--	--	--	--	--	--		--	--	--	--	--	--	--	--	--	--	--	--		--	--	--	--	--	--	--	--	--	--	--
--	--	--	--	--	--	--	--	--	--	--	--		--	--	--	--	--	--	--	--	--	--	--	--		--	--	--	--	--	--	--	--	--	--	--
--	--	--	--	--	--	--	--	--	--	--	--		--	--	--	--	--	--	--	--	--	--	--	--		--	--	--	--	--	--	--	--	--	--	--
--	--	--	--	--	--	--	--	--	--	--	--		--	--	--	--	--	--	--	--	--	--	--	--		--	--	--	--	--	--	--	--	--	--	--
--	--	--	--	--	--	--	--	--	--	--	--		--	--	--	--	--	--	--	--	--	--	--	--		--	--	--	--	--	--	--	--	--	--	--
--	--	--	--	--	--	--	--	--	--	--	--		--	--	--	--	--	--	--	--	--	--	--	--		--	--	--	--	--	--	--	--	--	--	--
--	--	--	--	--	--	--	--	--	--	--	--		--	--	--	--	--	--	--	--	--	--	--	--		--	--	--	--	--	--	--	--	--	--	--
--	--	--	--	--	--	--	--	--	--	--	--		--	--	--	--	--	--	--	--	--	--	--	--		--	--	--	--	--	--	--	--	--	--	--
--	--	--	--	--	--	--	--	--	--	--	--		--	--	--	--	--	--	--	--	--	--	--	--		--	--	--	--	--	--	--	--	--	--	--
--	--	--	--	--	--	--	--	--	--	--	--		--	--	--	--	--	--	--	--	--	--	--	--		--	--	--	--	--	--	--	--	--	--	--
--	--	--	--	--	--	--	--	--	--	--	--		--	--	--	--	--	--	--	--	--	--	--	--		--	--	--	--	--	--	--	--	--	--	--
--	--	--	--	--	--	--	--	--	--	--	--		--	--	--	--	--	--	--	--	--	--	--	--		--	--	--	--	--	--	--	--	--	--	--
--	--	--	--	--	--	--	--	--	--	--	--		--	--	--	--	--	--	--	--	--	--	--	--		--	--	--	--	--	--	--	--	--	--	--
--	--	--	--	--	--	--	--	--	--	--	--		--	--	--	--	--	--	--	--	--	--	--	--		--	--	--	--	--	--	--	--	--	--	--
--	--	--	--	--	--	--	--	--	--	--	--		--	--	--	--	--	--	--	--	--	--	--	--		--	--	--	--	--	--	--	--	--	--	--
--	--	--	--	--	--	--	--	--	--	--	--		--	--	--	--	--	--	--	--	--	--	--	--		--	--	--	--	--	--	--	--	--	--	--
--	--	--	--	--	--	--	--	--	--	--	--		--	--	--	--	--	--	--	--	--	--	--	--		--	--	--	--	--	--	--	--	--	--	--
--	--	--	--	--	--	--	--	--	--	--	--		--	--	--	--	--	--	--	--	--	--	--	--		--	--	--	--	--	--	--	--	--	--	--
--	--	--	--	--	--	--	--	--	--	--	--		--	--	--	--	--	--	--	--	--	--	--	--		--	--	--	--	--	--	--	--	--	--	--
--	--	--	--	--	--	--	--	--	--	--	--		--	--	--	--	--	--	--	--	--	--	--	--		--	--	--	--	--	--	--	--	--	--	--
--	--	--	--	--	--	--	--	--	--	--	--		--	--	--	--	--	--	--	--	--	--	--	--		--	--	--	--	--	--	--	--	--	--	--
--	--	--	--	--	--	--	--	--	--	--	--		--	--	--	--	--	--	--	--	--	--	--	--		--	--	--	--	--	--	--	--	--	--	--
--	--	--	--	--	--	--	--	--	--	--	--		--	--	--	--	--	--	--	--	--	--	--	--		--	--	--	--	--	--	--	--	--	--	--
--	--	--	--	--	--	--	--	--	--	--	--		--	--	--	--	--	--	--	--	--	--	--	--		--	--	--	--	--	--	--	--	--	--	--
--	--	--	--	--	--	--	--	--	--	--	--		--	--	--	--	--	--	--	--	--	--	--	--		--	--	--	--	--	--	--	--	--	--	--
--	--	--	--	--	--	--	--	--	--	--	--		--	--	--	--	--	--	--	--	--	--	--	--		--	--	--	--	--	--	--	--	--	--	--
--	--	--	--	--	--	--	--	--	--	--	--		--	--	--	--	--	--	--	--	--	--	--	--		--	--	--	--	--	--	--	--	--	--	--
--	--	--	--	--	--	--	--	--	--	--	--		--	--	--	--	--	--	--	--	--	--	--	--		--	--	--	--	--	--	--	--	--	--	--
--	--	--	--	--	--	--	--	--	--	--	--		--	--	--	--	--	--	--	--	--	--	--	--		--	--	--	--	--	--	--	--	--	--	--
--	--	--	--	--	--	--	--	--	--	--	--		--	--	--	--	--	--	--	--	--	--	--	--		--	--	--	--	--	--	--	--	--	--	--
--	--	--	--	--	--	--	--	--	--	--	--		--	--	--	--	--	--	--	--	--	--	--	--		--	--	--	--	--	--	--	--	--	--	--
--	--	--	--	--	--	--	--	--	--	--	--		--	--	--	--	--	--	--	--	--	--	--	--		--	--	--	--	--	--	--	--	--	--	--
--	--	--	--	--	--	--	--	--	--	--	--		--	--	--	--	--	--	--	--	--	--	--	--		--	--	--	--	--	--	--	--	--	--	--
--	--	--	--	--	--	--	--	--	--	--	--		--	--	--	--	--	--	--	--	--	--	--	--		--	--	--	--	--	--	--	--	--	--	--
--	--	--	--	--	--	--	--	--	--	--	--		--	--	--	--	--	--	--	--	--	--	--	--		--	--	--	--	--	--	--	--	--	--	--
--	--	--	--	--	--	--	--	--	--	--	--		--	--	--	--	--	--	--	--	--	--	--	--		--	--	--	--	--	--	--	--	--	--	--
--	--	--	--	--	--	--	--	--	--	--	--		--	--	--	--	--	--	--	--	--	--	--	--		--	--	--	--	--	--	--	--	--	--	--
--	--	--	--	--	--	--	--	--	--	--	--		--	--	--	--	--	--	--	--	--	--	--	--		--	--	--	--	--	--	--	--	--	--	--
--	--	--	--	--	--	--	--	--	--	--	--		--	--	--	--	--	--	--	--	--	--	--	--		--	--	--	--	--	--	--	--	--	--	--
--	--	--	--	--	--	--	--	--	--	--	--		--	--	--	--	--	--	--	--	--	--	--	--		--	--	--	--	--	--	--	--	--	--	--
--	--	--	--	--	--	--	--	--	--	--	--		--	--	--	--	--	--	--	--	--	--	--	--		--	--	--	--	--	--	--	--	--	--	--
--	--	--	--	--	--	--	--	--	--	--	--		--	--	--	--	--	--	--	--	--	--	--	--		--	--	--	--	--	--	--	--	--	--	--
--	--	--	--	--	--	--	--	--	--	--	--		--	--	--	--	--	--	--	--	--	--	--	--		--	--	--	--	--	--	--	--	--	--	--
--	--	--	--	--	--	--	--	--	--	--	--		--	--	--	--	--	--	--	--	--	--	--	--		--	--	--	--	--	--	--	--	--	--	--
--	--	--	--	--	--	--	--	--	--	--	--		--	--	--	--	--	--	--	--	--	--	--	--		--	--	--	--	--	--	--	--	--	--	--
--	--	--	--	--	--	--	--	--	--	--	--		--	--	--	--	--	--	--	--	--	--	--	--		--	--	--	--	--	--	--	--	--	--	--
--	--	--	--	--	--	--	--	--	--	--	--		--	--	--	--	--	--	--	--	--	--	--	--		--	--	--	--	--	--	--	--	--	--	--
--	--	--	--	--	--	--	--	--	--	--	--		--	--	--	--	--	--	--	--	--	--	--	--		--	--	--	--	--	--	--	--	--	--	--
--	--	--	--	--	--	--	--	--	--	--	--		--	--	--	--	--	--	--	--	--	--	--	--		--	--	--	--	--	--	--	--	--	--	--
--	--	--	--	--	--	--	--	--	--	--	--		--	--	--	--	--	--	--	--	--	--	--	--		--	--	--	--	--	--	--	--	--	--	--
--	--	--	--	--	--	--	--	--	--	--	--		--	--	--	--	--	--	--	--	--	--	--	--		--	--	--	--	--	--	--	--	--	--	--
--	--	--	--	--	--	--	--	--	--	--	--		--	--	--	--	--	--	--	--	--	--	--	--		--	--	--	--	--	--	--	--	--	--	--
--	--	--	--	--	--	--	--	--	--	--	--		--	--	--	--	--	--	--	--	--	--	--	--		--	--	--	--	--	--	--	--	--	--	--
--	--	--	--	--	--	--	--	--	--	--	--		--	--	--	--	--	--	--	--	--	--	--	--		--	--	--	--	--	--	--	--	--	--	--
--	--	--	--	--	--	--	--	--	--	--	--		--	--	--	--	--	--	--	--	--	--	--	--		--	--	--	--	--	--	--	--	--	--	--
--	--	--	--	--	--	--	--	--	--	--	--		--	--	--	--	--	--	--	--	--	--	--	--		--	--	--	--	--	--	--	--	--	--	--
--	--	--	--	--	--	--	--	--	--	--	--		--	--	--	--	--	--	--	--	--	--	--	--		--	--	--	--	--	--	--	--	--	--	--
--	--	--	--	--	--	--	--	--	--	--	--		--	--	--	--	--	--	--	--	--	--	--	--		--	--	--	--	--	--	--	--	--	--	--
--	--	--	--	--	--	--	--	--	--	--	--		--	--	--	--	--	--	--	--	--	--	--	--		--	--	--	--	--	--	--	--	--	--	--
--	--	--	--	--	--	--	--	--	--	--	--		--	--	--	--	--	--	--	--	--	--	--	--		--	--	--	--	--	--	--	--	--	--	--
--	--	--	--	--	--	--	--	--	--	--	--		--	--	--	--	--	--	--	--	--	--	--	--		--	--	--	--	--	--	--	--	--	--	--
--	--	--	--	--	--	--	--	--	--	--	--		--	--	--	--	--	--	--	--	--	--	--	--		--	--	--	--	--	--	--	--	--	--	--
--	--	--	--	--	--	--	--	--	--	--	--		--	--	--	--	--	--	--	--	--	--	--	--		--	--	--	--	--	--	--	--	--	--	--
--	--	--	--	--	--	--	--	--	--	--	--		--	--	--	--	--	--	--	--	--	--	--	--		--	--	--	--	--	--	--	--	--	--	--
--	--	--	--	--	--	--	--	--	--	--	--		--	--	--	--	--	--	--	--	--	--	--	--		--	--	--	--	--	--	--	--	--	--	--
--	--	--	--	--	--	--	--	--	--	--	--		--	--	--	--	--	--	--	--	--	--	--	--		--	--	--	--	--	--	--	--	--	--	--
--	--	--	--	--	--	--	--	--	--	--	--		--	--	--	--	--	--	--	--	--	--	--	--		--	--	--	--	--	--	--	--	--	--	--
--	--	--	--	--	--	--	--	--	--	--	--		--	--	--	--	--	--	--	--	--	--	--	--		--	--	--	--	--	--	--	--	--	--	--
--	--	--	--	--	--	--	--	--	--	--	--		--	--	--	--	--	--	--	--	--	--	--	--		--	--	--	--	--	--	--	--	--	--	--
--	--	--	--	--	--	--	--	--	--	--	--		--	--	--	--	--	--	--	--	--	--	--	--		--	--	--	--	--	--	--	--	--	--	--
--	--	--	--	--	--	--	--	--	--	--	--		--	--	--	--	--	--	--	--	--	--	--	--		--	--	--	--	--	--	--	--	--	--	--
--	--	--	--	--	--	--	--	--	--	--	--		--	--	--	--	--	--	--	--	--	--	--	--		--	--	--	--	--	--	--	--	--	--	--
--	--	--	--	--	--	--	--	--	--	--	--		--	--	--	--	--	--	--	--	--	--	--	--		--	--	--	--	--	--	--	--	--	--	--
--	--	--	--	--	--	--	--	--	--	--	--		--	--	--	--	--	--	--	--	--	--	--	--		--	--	--	--	--	--	--	--	--	--	--
--	--	--	--	--	--	--	--	--	--	--	--		--	--	--	--	--	--	--	--	--	--	--	--		--	--	--	--	--	--	--	--	--	--	--
--	--	--	--	--	--	--	--	--	--	--	--		--	--	--	--	--	--	--	--	--	--	--	--		--	--	--	--	--	--	--	--	--	--	--
--	--	--	--	--	--	--	--	--	--	--	--		--	--	--	--	--	--	--	--	--	--	--	--		--	--	--	--	--	--	--	--	--	--	--
--	--	--	--	--	--	--	--	--	--	--	--		--	--	--	--	--	--	--	--	--	--	--	--		--	--	--	--	--	--	--	--	--	--	--
--	--	--	--	--	--	--	--	--	--	--	--		--	--	--	--	--	--	--	--	--	--	--	--		--	--	--	--	--	--	--	--	--	--	--
--	--	--	--	--	--	--	--	--	--	--	--		--	--	--	--	--	--	--	--	--	--	--	--		--	--	--	--	--	--	--	--	--	--	--
--	--	--	--	--	--	--	--	--	--	--	--		--	--	--	--	--	--	--	--	--	--	--	--		--	--	--	--	--	--	--	--	--	--	--
--	--	--	--	--	--	--	--	--	--	--	--		--	--	--	--	--	--	--	--	--	--	--	--		--	--	--	--	--	--	--	--	--	--	--
--	--	--	--	--	--	--	--	--	--	--	--		--	--	--	--	--	--	--	--	--	--	--	--		--	--	--	--	--	--	--	--	--	--	--
--	--	--	--	--	--	--	--	--	--	--	--		--	--	--	--	--	--	--	--	--	--	--	--		--	--	--	--	--	--	--	--	--	--	--
--	--	--	--	--	--	--	--	--	--	--	--		--	--	--	--	--	--	--	--	--	--	--	--		--	--	--	--	--	--	--	--	--	--	--
--	--	--	--	--	--	--	--	--	--	--	--		--	--	--	--	--	--	--	--	--	--	--	--		--	--	--	--	--	--	--	--	--	--	--
--	--	--	--	--	--	--	--	--	--	--	--		--	--	--	--	--	--	--	--	--	--	--	--		--	--	--	--	--	--	--	--	--	--	--
--	--	--	--	--	--	--	--	--	--	--	--		--	--	--	--	--	--	--	--	--	--	--	--		--	--	--	--	--	--	--	--	--	--	--
--	--	--	--	--	--	--	--	--	--	--	--		--	--	--	--	--	--	--	--	--	--	--	--		--	--	--	--	--	--	--	--	--	--	--
--	--	--	--	--	--	--	--	--	--	--	--		--	--	--	--	--	--	--	--	--	--	--	--		--	--	--	--	--	--	--	--	--	--	--
--	--	--	--	--	--	--	--	--	--	--	--		--	--	--	--	--	--	--	--	--	--	--	--		--	--	--	--	--	--	--	--	--	--	--
--	--	--	--	--	--	--	--	--	--	--	--		--	--	--	--	--	--	--	--	--	--	--	--		--	--	--	--	--	--	--	--	--	--	--
--	--	--	--	--	--	--	--	--	--	--	--		--	--	--	--	--	--	--	--	--	--	--	--		--	--	--	--	--	--	--	--	--	--	--
--	--	--	--	--	--	--	--	--	--	--	--		--	--	--	--	--	--	--	--	--	--	--	--		--	--	--	--	--	--	--	--	--	--	--
--	--	--	--	--	--	--	--	--	--	--	--		--	--	--	--	--	--	--	--	--	--	--	--		--	--	--	--	--	--	--	--	--	--	--
--	--	--	--	--	--	--	--	--	--	--	--		--	--	--	--	--	--	--	--	--	--	--	--		--	--	--	--	--	--	--	--	--	--	--
--	--	--	--	--	--	--	--	--	--	--	--		--	--	--	--	--	--	--	--	--	--	--	--		--	--	--	--	--	--	--	--	--	--	--
--	--	--	--	--	--	--	--	--	--	--	--		--	--	--	--	--	--	--	--	--	--	--	--		--	--	--	--	--	--	--	--	--	--	--
--	--	--	--	--	--	--	--	--	--	--	--		--	--	--	--	--	--	--	--	--	--	--	--		--	--	--	--	--	--	--	--	--	--	--
--	--	--	--	--	--	--	--	--	--	--	--		--	--	--	--	--	--	--	--	--	--	--	--		--	--	--	--	--	--	--	--	--	--	--
--	--	--	--	--	--	--	--	--	--	--	--		--	--	--	--	--	--	--	--	--	--	--	--		--	--	--	--	--	--	--	--	--	--	--
--	--	--	--	--	--	--	--	--	--	--	--		--	--	--	--	--	--	--	--	--	--	--	--		--	--	--	--	--	--	--	--	--	--	--
--	--	--	--	--	--	--	--	--	--	--	--		--	--	--	--	--	--	--	--	--	--	--	--		--	--	--	--	--	--	--	--	--	--	--
--	--	--	--	--	--	--	--	--	--	--	--		--	--	--	--	--	--	--	--	--	--	--	--		--	--	--	--	--	--	--	--	--	--	--
--	--	--	--	--	--	--	--	--	--	--	--		--	--	--	--	--	--	--	--	--	--	--	--		--	--	--	--	--	--	--	--	--	--	--
--	--	--	--	--	--	--	--	--	--	--	--		--	--	--	--	--	--	--	--	--	--	--	--		--	--	--	--	--	--	--	--	--	--	--
--	--	--	--	--	--	--	--	--	--	--	--		--	--	--	--	--	--	--	--	--	--	--	--		--	--	--	--	--	--	--	--	--	--	--
--	--	--	--	--	--	--	--	--	--	--	--		--	--	--	--	--	--	--	--	--	--	--	--		--	--	--	--	--	--	--	--	--	--	--
--	--	--	--	--	--	--	--	--	--	--	--		--	--	--	--	--	--	--	--	--	--	--	--		--	--	--	--	--	--	--	--	--	--	--
--	--	--	--	--	--	--	--	--	--	--	--		--	--	--	--	--	--	--	--	--	--	--	--		--	--	--	--	--	--	--	--	--	--	--
--	--	--	--	--	--	--	--	--	--	--	--		--	--	--	--	--	--	--	--	--	--	--	--		--	--	--	--	--	--	--	--	--	--	--
--	--	--	--	--	--	--	--	--	--	--	--		--	--	--	--	--	--	--	--	--	--	--	--		--	--	--	--	--	--	--	--	--	--	--
--	--	--	--	--	--	--	--	--	--	--	--		--	--	--	--	--	--	--	--	--	--	--	--		--	--	--	--	--	--	--	--	--	--	--
--	--	--	--	--	--	--	--	--	--	--	--		--	--	--	--	--	--	--	--	--	--	--	--		--	--	--	--	--	--	--	--	--	--	--
--	--	--	--	--	--	--	--	--	--	--	--		--	--	--	--	--	--	--	--	--	--	--	--		--	--	--	--	--	--	--	--	--	--	--
--	--	--	--	--	--	--	--	--	--	--	--		--	--	--	--	--	--	--	--	--	--	--	--		--	--	--	--	--	--	--	--	--	--	--
--	--	--	--	--	--	--	--	--	--	--	--		--	--	--	--	--	--	--	--	--	--	--	--		--	--	--	--	--	--	--	--	--	--	--
--	--	--	--	--	--	--	--	--	--	--	--		--	--	--	--	--	--	--	--	--	--	--	--		--	--	--	--	--	--	--	--	--	--	--
--	--	--	--	--	--	--	--	--	--	--	--		--	--	--	--	--	--	--	--	--	--	--	--		--	--	--	--	--	--	--	--	--	--	--
--	--	--	--	--	--	--	--	--	--	--	--		--	--	--	--	--	--	--	--	--	--	--	--		--	--	--	--	--	--	--	--	--	--	--
--	--	--	--	--	--	--	--	--	--	--	--		--	--	--	--	--	--	--	--	--	--	--	--		--	--	--	--	--	--	--	--	--	--	--
--	--	--	--	--	--	--	--	--	--	--	--		--	--	--	--	--	--	--	--	--	--	--	--		--	--	--	--	--	--	--	--	--	--	--
--	--	--	--	--	--	--	--	--	--	--	--		--	--	--	--	--	--	--	--	--	--	--	--		--	--	--	--	--	--	--	--	--	--	--
--	--	--	--	--	--	--	--	--	--	--	--		--	--	--	--	--	--	--	--	--	--	--	--		--	--	--	--	--	--	--	--	--	--	--
--	--	--	--	--	--	--	--	--	--	--	--		--	--	--	--	--	--	--	--	--	--	--	--		--	--	--	--	--	--	--	--	--	--	--
--	--	--	--	--	--	--	--	--	--	--	--		--	--	--	--	--	--	--	--	--	--	--	--		--	--	--	--	--	--	--	--	--	--	--
--	--	--	--	--	--	--	--	--	--	--	--		--	--	--	--	--	--	--	--	--	--	--	--		--	--	--	--	--	--	--	--	--	--	--
--	--	--	--	--	--	--	--	--	--	--	--		--	--	--	--	--	--	--	--	--	--	--	--		--	--	--	--	--	--	--	--	--	--	--
--	--	--	--	--	--	--	--	--	--	--	--		--	--	--	--	--	--	--	--	--	--	--	--		--	--	--	--	--	--	--	--	--	--	--
--	--	--	--	--	--	--	--	--	--	--	--		--	--	--	--	--	--	--	--	--	--	--	--		--	--	--	--	--	--	--	--	--	--	--
--	--	--	--	--	--	--	--	--	--	--	--		--	--	--	--	--	--	--	--	--	--	--	--		--	--	--	--	--	--	--	--	--	--	--
--	--	--	--	--	--	--	--	--	--	--	--		--	--	--	--	--	--	--	--	--	--	--	--		--	--	--	--	--	--	--	--	--	--	--
--	--	--	--	--	--	--	--	--	--	--	--		--	--	--	--	--	--	--	--	--	--	--	--		--	--	--	--	--	--	--	--	--	--	--
--	--	--	--	--	--	--	--	--	--	--	--		--	--	--	--	--	--	--	--	--	--	--	--		--	--	--	--	--	--	--	--	--	--	--
--	--	--	--	--	--	--	--	--	--	--	--		--	--	--	--	--	--	--	--	--	--	--	--		--	--	--	--	--	--	--	--	--	--	--
--	--	--	--	--	--	--	--	--	--	--	--		--	--	--	--	--	--	--	--	--	--	--	--		--	--	--	--	--	--	--	--	--	--	--
--	--	--	--	--	--	--	--	--	--	--	--		--	--	--	--	--	--	--	--	--	--	--	--		--	--	--	--	--	--	--	--	--	--	--
--	--	--	--	--	--	--	--	--	--	--	--		--	--	--	--	--	--	--	--	--	--	--	--		--	--	--	--	--	--	--	--	--	--	--
--	--	--	--	--	--	--	--	--	--	--	--		--	--	--	--	--	--	--	--	--	--	--	--		--	--	--	--	--	--	--	--	--	--	--
--	--	--	--	--	--	--	--	--	--	--	--		--	--	--	--	--	--	--	--	--	--	--	--		--	--	--	--	--	--	--	--	--	--	--
--	--	--	--	--	--	--	--	--	--	--	--		--	--	--	--	--	--	--	--	--	--	--	--		--	--	--	--	--	--	--	--	--	--	--
--	--	--	--	--	--	--	--	--	--	--	--		--	--	--	--	--	--	--	--	--	--	--	--		--	--	--	--	--	--	--	--	--	--	--
--	--	--	--	--	--	--	--	--	--	--	--		--	--	--	--	--	--	--	--	--	--	--	--		--	--	--	--	--	--	--	--	--	--	--
--	--	--	--	--	--	--	--	--	--	--	--		--	--	--	--	--	--	--	--	--	--	--	--		--	--	--	--	--	--	--	--	--	--	--
--	--	--	--	--	--	--	--	--	--	--	--		--	--	--	--	--	--	--	--	--	--	--	--		--	--	--	--	--	--	--	--	--	--	--
--	--	--	--	--	--	--	--	--	--	--	--		--	--	--	--	--	--	--	--	--	--	--	--		--	--	--	--	--	--	--	--	--	--	--
--	--	--	--	--	--	--	--	--	--	--	--		--	--	--	--	--	--	--	--	--	--	--	--		--	--	--	--	--	--	--	--	--	--	--
--	--	--	--	--	--	--	--	--	--	--	--		--	--	--	--	--	--	--	--	--	--	--	--		--	--	--	--	--	--	--	--	--	--	--
--	--	--	--	--	--	--	--	--	--	--	--		--	--	--	--	--	--	--	--	--	--	--	--		--	--	--	--	--	--	--	--	--	--	--
--	--	--	--	--	--	--	--	--	--	--	--		--	--	--	--	--	--	--	--	--	--	--	--		--	--	--	--	--	--	--	--	--	--	--
--	--	--	--	--	--	--	--	--	--	--	--		--	--	--	--	--	--	--	--	--	--	--	--		--	--	--	--	--	--	--	--	--	--	--
--	--	--	--	--	--	--	--	--	--	--	--		--	--	--	--	--	--	--	--	--	--	--	--		--	--	--	--	--	--	--	--	--	--	--
--	--	--	--	--	--	--	--	--	--	--	--		--	--	--	--	--	--	--	--	--	--	--	--		--	--	--	--	--	--	--	--	--	--	--
--	--	--	--	--	--	--	--	--	--	--	--		--	--	--	--	--	--	--	--	--	--	--	--		--	--	--	--	--	--	--	--	--	--	--
--	--	--	--	--	--	--	--	--	--	--	--		--	--	--	--	--	--	--	--	--	--	--	--		--	--	--	--	--	--	--	--	--	--	--
--	--	--	--	--	--	--	--	--	--	--	--		--	--	--	--	--	--	--	--	--	--	--	--		--	--	--	--	--	--	--	--	--	--	--
--	--	--	--	--	--	--	--	--	--	--	--		--	--	--	--	--	--	--	--	--	--	--	--		--	--	--	--	--	--	--	--	--	--	--
--	--	--	--	--	--	--	--	--	--	--	--		--	--	--	--	--	--	--	--	--	--	--	--		--	--	--	--	--	--	--	--	--	--	--
--	--	--	--	--	--	--	--	--	--	--	--		--	--	--	--	--	--	--	--	--	--	--	--		--	--	--	--	--	--	--	--	--	--	--
--	--	--	--	--	--	--	--	--	--	--	--		--	--	--	--	--	--	--	--	--	--	--	--		--	--	--	--	--	--	--	--	--	--	--
--	--	--	--	--	--	--	--	--	--	--	--		--	--	--	--	--	--	--	--	--	--	--	--		--	--	--	--	--	--	--	--	--	--	--
--	--	--	--	--	--	--	--	--	--	--	--		--	--	--	--	--	--	--	--	--	--	--	--		--	--	--	--	--	--	--	--	--	--	--
--	--	--	--	--	--	--	--	--	--	--	--		--	--	--	--	--	--	--	--	--	--	--	--		--	--	--	--	--	--	--	--	--	--	--
--	--	--	--	--	--	--	--	--	--	--	--		--	--	--	--	--	--	--	--	--	--	--	--		--	--	--	--	--	--	--	--	--	--	--
--	--	--	--	--	--	--	--	--	--	--	--		--	--	--	--	--	--	--	--	--	--	--	--		--	--	--	--	--	--	--	--	--	--	--
--	--	--	--	--	--	--	--	--	--	--	--		--	--	--	--	--	--	--	--	--	--	--	--		--	--	--	--	--	--	--	--	--	--	--
--	--	--	--	--	--	--	--	--	--	--	--		--	--	--	--	--	--	--	--	--	--	--	--		--	--	--	--	--	--	--	--	--	--	--
--	--	--	--	--	--	--	--	--	--	--	--		--	--	--	--	--	--	--	--	--	--	--	--		--	--	--	--	--	--	--	--	--	--	--
--	--	--	--	--	--	--	--	--	--	--	--		--	--	--	--	--	--	--	--	--	--	--	--		--	--	--	--	--	--	--	--	--	--	--
--	--	--	--	--	--	--	--	--	--	--	--		--	--	--	--	--	--	--	--	--	--	--	--		--	--	--	--	--	--	--	--	--	--	--
--	--	--	--	--	--	--	--	--	--	--	--		--	--	--	--	--	--	--	--	--	--	--	--		--	--	--	--	--	--	--	--	--	--	--
--	--	--	--	--	--	--	--	--	--	--	--		--	--	--	--	--	--	--	--	--	--	--	--		--	--	--	--	--	--	--	--	--	--	--
--	--	--	--	--	--	--	--	--	--	--	--		--	--	--	--	--	--	--	--	--	--	--	--		--	--	--	--	--	--	--	--	--	--	--
--	--	--	--	--	--	--	--	--	--	--	--		--	--	--	--	--	--	--	--	--	--	--	--		--	--	--	--	--	--	--	--	--	--	--
--	--	--	--	--	--	--	--	--	--	--	--		--	--	--	--	--	--	--	--	--	--	--	--		--	--	--	--	--	--	--	--	--	--	--
--	--	--	--	--	--	--	--	--	--	--	--		--	--	--	--	--	--	--	--	--	--	--	--		--	--	--	--	--	--	--	--	--	--	--
--	--	--	--	--	--	--	--	--	--	--	--		--	--	--	--	--	--	--	--	--	--	--	--		--	--	--	--	--	--	--	--	--	--	--
--	--	--	--	--	--	--	--	--	--	--	--		--	--	--	--	--	--	--	--	--	--	--	--		--	--	--	--	--	--	--	--	--	--	--
--	--	--	--	--	--	--	--	--	--	--	--		--	--	--	--	--	--	--	--	--	--	--	--		--	--	--	--	--	--	--	--	--	--	--
--	--	--	--	--	--	--	--	--	--	--	--		--	--	--	--	--	--	--	--	--	--	--	--		--	--	--	--	--	--	--	--	--	--	--
--	--	--	--	--	--	--	--	--	--	--	--		--	--	--	--	--	--	--	--	--	--	--	--		--	--	--	--	--	--	--	--	--	--	--
--	--	--	--	--	--	--	--	--	--	--	--		--	--	--	--	--	--	--	--	--	--	--	--		--	--	--	--	--	--	--	--	--	--	--
--	--	--	--	--	--	--	--	--	--	--	--		--	--	--	--	--	--	--	--	--	--	--	--		--	--	--	--	--	--	--	--	--	--	--
--	--	--	--	--	--	--	--	--	--	--	--		--	--	--	--	--	--	--	--	--	--	--	--		--	--	--	--	--	--	--	--	--	--	--
--	--	--	--	--	--	--	--	--	--	--	--		--	--	--	--	--	--	--	--	--	--	--	--		--	--	--	--	--	--	--	--	--	--	--
--	--	--	--	--	--	--	--	--	--	--	--		--	--	--	--	--	--	--	--	--	--	--	--		--	--	--	--	--	--	--	--	--	--	--
--	--	--	--	--	--	--	--	--	--	--	--		--	--	--	--	--	--	--	--	--	--	--	--		--	--	--	--	--	--	--	--	--	--	--
--	--	--	--	--	--	--	--	--	--	--	--		--	--	--	--	--	--	--	--	--	--	--	--		--	--	--	--	--	--	--	--	--	--	--
--	--	--	--	--	--	--	--	--	--	--	--		--	--	--	--	--	--	--	--	--	--	--	--		--	--	--	--	--	--	--	--	--	--	--
--	--	--	--	--	--	--	--	--	--	--	--		--	--	--	--	--	--	--	--	--	--	--	--		--	--	--	--	--	--	--	--	--	--	--
--	--	--	--	--	--	--	--	--	--	--	--		--	--	--	--	--	--	--	--	--	--	--	--		--	--	--	--	--	--	--	--	--	--	--
--	--	--	--	--	--	--	--	--	--	--	--		--	--	--	--	--	--	--	--	--	--	--	--		--	--	--	--	--	--	--	--	--	--	--
--	--	--	--	--	--	--	--	--	--	--	--		--	--	--	--	--	--	--	--	--	--	--	--		--	--	--	--	--	--	--	--	--	--	--
--	--	--	--	--	--	--	--	--	--	--	--		--	--	--	--	--	--	--	--	--	--	--	--		--	--	--	--	--	--	--	--	--	--	--
--	--	--	--	--	--	--	--	--	--	--	--		--	--	--	--	--	--	--	--	--	--	--	--		--	--	--	--	--	--	--	--	--	--	--
--	--	--	--	--	--	--	--	--	--	--	--		--	--	--	--	--	--	--	--	--	--	--	--		--	--	--	--	--	--	--	--	--	--	--
--	--	--	--	--	--	--	--	--	--	--	--		--	--	--	--	--	--	--	--	--	--	--	--		--	--	--	--	--	--	--	--	--	--	--
--	--	--	--	--	--	--	--	--	--	--	--		--	--	--	--	--	--	--	--	--	--	--	--		--	--	--	--	--	--	--	--	--	--	--
--	--	--	--	--	--	--	--	--	--	--	--		--	--	--	--	--	--	--	--	--	--	--	--		--	--	--	--	--	--	--	--	--	--	--
--	--	--	--	--	--	--	--	--	--	--	--		--	--	--	--	--	--	--	--	--	--	--	--		--	--	--	--	--	--	--	--	--	--	--
--	--	--	--	--	--	--	--	--	--	--	--		--	--	--	--	--	--	--	--	--	--	--	--		--	--	--	--	--	--	--	--	--	--	--
--	--	--	--	--	--	--	--	--	--	--	--		--	--	--	--	--	--	--	--	--	--	--	--		--	--	--	--	--	--	--	--	--	--	--
--	--	--	--	--	--	--	--	--	--	--	--		--	--	--	--	--	--	--	--	--	--	--	--		--	--	--	--	--	--	--	--	--	--	--
--	--	--	--	--	--	--	--	--	--	--	--		--	--	--	--	--	--	--	--	--	--	--	--		--	--	--	--	--	--	--	--	--	--	--
--	--	--	--	--	--	--	--	--	--	--	--		--	--	--	--	--	--	--	--	--	--	--	--		--	--	--	--	--	--	--	--	--	--	--
--	--	--	--	--	--	--	--	--	--	--	--		--	--	--	--	--	--	--	--	--	--	--	--		--	--	--	--	--	--	--	--	--	--	--
--	--	--	--	--	--	--	--	--	--	--	--		--	--	--	--	--	--	--	--	--	--	--	--		--	--	--	--	--	--	--	--	--	--	--
--	--	--	--	--	--	--	--	--	--	--	--		--	--	--	--	--	--	--	--	--	--	--	--		--	--	--	--	--	--	--	--	--	--	--
--	--	--	--	--	--	--	--	--	--	--	--		--	--	--	--	--	--	--	--	--	--	--	--		--	--	--	--	--	--	--	--	--	--	--
--	--	--	--	--	--	--	--	--	--	--	--		--	--	--	--	--	--	--	--	--	--	--	--		--	--	--	--	--	--	--	--	--	--	--
--	--	--	--	--	--	--	--	--	--	--	--		--	--	--	--	--	--	--	--	--	--	--	--		--	--	--	--	--	--	--	--	--	--	--
--	--	--	--	--	--	--	--	--	--	--	--		--	--	--	--	--	--	--	--	--	--	--	--		--	--	--	--	--	--	--	--	--	--	--
--	--	--	--	--	--	--	--	--	--	--	--		--	--	--	--	--	--	--	--	--	--	--	--		--	--	--	--	--	--	--	--	--	--	--
--	--	--	--	--	--	--	--	--	--	--	--		--	--	--	--	--	--	--	--	--	--	--	--		--	--	--	--	--	--	--	--	--	--	--
--	--	--	--	--	--	--	--	--	--	--	--		--	--	--	--	--	--	--	--	--	--	--	--		--	--	--	--	--	--	--	--	--	--	--
--	--	--	--	--	--	--	--	--	--	--	--		--	--	--	--	--	--	--	--	--	--	--	--		--	--	--	--	--	--	--	--	--	--	--
--	--	--	--	--	--	--	--	--	--	--	--		--	--	--	--	--	--	--	--	--	--	--	--		--	--	--	--	--	--	--	--	--	--	--
--	--	--	--	--	--	--	--	--	--	--	--		--	--	--	--	--	--	--	--	--	--	--	--		--	--	--	--	--	--	--	--	--	--	--
--	--	--	--	--	--	--	--	--	--	--	--		--	--	--	--	--	--	--	--	--	--	--	--		--	--	--	--	--	--	--	--	--	--	--
--	--	--	--	--	--	--	--	--	--	--	--		--	--	--	--	--	--	--	--	--	--	--	--		--	--	--	--	--	--	--	--	--	--	--
--	--	--	--	--	--	--	--	--	--	--	--		--	--	--	--	--	--	--	--	--	--	--	--		--	--	--	--	--	--	--	--	--	--	--
--	--	--	--	--	--	--	--	--	--	--	--		--	--	--	--	--	--	--	--	--	--	--	--		--	--	--	--	--	--	--	--	--	--	--
--	--	--	--	--	--	--	--	--	--	--	--		--	--	--	--	--	--	--	--	--	--	--	--		--	--	--	--	--	--	--	--	--	--	--
--	--	--	--	--	--	--	--	--	--	--	--		--	--	--	--	--	--	--	--	--	--	--	--		--	--	--	--	--	--	--	--	--	--	--
--	--	--	--	--	--	--	--	--	--	--	--		--	--	--	--	--	--	--	--	--	--	--	--		--	--	--	--	--	--	--	--	--	--	--
--	--	--	--	--	--	--	--	--	--	--	--		--	--	--	--	--	--	--	--	--	--	--	--		--	--	--	--	--	--	--	--	--	--	--
--	--	--	--	--	--	--	--	--	--	--	--		--	--	--	--	--	--	--	--	--	--	--	--		--	--	--	--	--	--	--	--	--	--	--
--	--	--	--	--	--	--	--	--	--	--	--		--	--	--	--	--	--	--	--	--	--	--	--		--	--	--	--	--	--	--	--	--	--	--
--	--	--	--	--	--	--	--	--	--	--	--		--	--	--	--	--	--	--	--	--	--	--	--		--	--	--	--	--	--	--	--	--	--	--
--	--	--	--	--	--	--	--	--	--	--	--		--	--	--	--	--	--	--	--	--	--	--	--		--	--	--	--	--	--	--	--	--	--	--
--	--	--	--	--	--	--	--	--	--	--	--		--	--	--	--	--	--	--	--	--	--	--	--		--	--	--	--	--	--	--	--	--	--	--
--	--	--	--	--	--	--	--	--	--	--	--		--	--	--	--	--	--	--	--	--	--	--	--		--	--	--	--	--	--	--	--	--	--	--
--	--	--	--	--	--	--	--	--	--	--	--		--	--	--	--	--	--	--	--	--	--	--	--		--	--	--	--	--	--	--	--	--	--	--
--	--	--	--	--	--	--	--	--	--	--	--		--	--	--	--	--	--	--	--	--	--	--	--		--	--	--	--	--	--	--	--	--	--	--
--	--	--	--	--	--	--	--	--	--	--	--		--	--	--	--	--	--	--	--	--	--	--	--		--	--	--	--	--	--	--	--	--	--	--
--	--	--	--	--	--	--	--	--	--	--	--		--	--	--	--	--	--	--	--	--	--	--	--		--	--	--	--	--	--	--	--	--	--	--
--	--	--	--	--	--	--	--	--	--	--	--		--	--	--	--	--	--	--	--	--	--	--	--		--	--	--	--	--	--	--	--	--	--	--
--	--	--	--	--	--	--	--	--	--	--	--		--	--	--	--	--	--	--	--	--	--	--	--		--	--	--	--	--	--	--	--	--	--	--
--	--	--	--	--	--	--	--	--	--	--	--		--	--	--	--	--	--	--	--	--	--	--	--		--	--	--	--	--	--	--	--	--	--	--
--	--	--	--	--	--	--	--	--	--	--	--		--	--	--	--	--	--	--	--	--	--	--	--		--	--	--	--	--	--	--	--	--	--	--
--	--	--	--	--	--	--	--	--	--	--	--		--	--	--	--	--	--	--	--	--	--	--	--		--	--	--	--	--	--	--	--	--	--	--
--	--	--	--	--	--	--	--	--	--	--	--		--	--	--	--	--	--	--	--	--	--	--	--		--	--	--	--	--	--	--	--	--	--	--
--	--	--	--	--	--	--	--	--	--	--	--		--	--	--	--	--	--	--	--	--	--	--	--		--	--	--	--	--	--	--	--	--	--	--
--	--	--	--	--	--	--	--	--	--	--	--		--	--	--	--	--	--	--	--	--	--	--	--		--	--	--	--	--	--	--	--	--	--	--
--	--	--	--	--	--	--	--	--	--	--	--		--	--	--	--	--	--	--	--	--	--	--	--		--	--	--	--	--	--	--	--	--	--	--
--	--	--	--	--	--	--	--	--	--	--	--		--	--	--	--	--	--	--	--	--	--	--	--		--	--	--	--	--	--	--	--	--	--	--
--	--	--	--	--	--	--	--	--	--	--	--		--	--	--	--	--	--	--	--	--	--	--	--		--	--	--	--	--	--	--	--	--	--	--
--	--	--	--	--	--	--	--	--	--	--	--		--	--	--	--	--	--	--	--	--	--	--	--		--	--	--	--	--	--	--	--	--	--	--
--	--	--	--	--	--	--	--	--	--	--	--		--	--	--	--	--	--	--	--	--	--	--	--		--	--	--	--	--	--	--	--	--	--	--
--	--	--	--	--	--	--	--	--	--	--	--		--	--	--	--	--	--	--	--	--	--	--	--		--	--	--	--	--	--	--	--	--	--	--
--	--	--	--	--	--	--	--	--	--	--	--		--	--	--	--	--	--	--	--	--	--	--	--		--	--	--	--	--	--	--	--	--	--	--
--	--	--	--	--	--	--	--	--	--	--	--		--	--	--	--	--	--	--	--	--	--	--	--		--	--	--	--	--	--	--	--	--	--	--
--	--	--	--	--	--	--	--	--	--	--	--		--	--	--	--	--	--	--	--	--	--	--	--		--	--	--	--	--	--	--	--	--	--	--
--	--	--	--	--	--	--	--	--	--	--	--		--	--	--	--	--	--	--	--	--	--	--	--		--	--	--	--	--	--	--	--	--	--	--
--	--	--	--	--	--	--	--	--	--	--	--		--	--	--	--	--	--	--	--	--	--	--	--		--	--	--	--	--	--	--	--	--	--	--
--	--	--	--	--	--	--	--	--	--	--	--		--	--	--	--	--	--	--	--	--	--	--	--		--	--	--	--	--	--	--	--	--	--	--
--	--	--	--	--	--	--	--	--	--	--	--		--	--	--	--	--	--	--	--	--	--	--	--		--	--	--	--	--	--	--	--	--	--	--
--	--	--	--	--	--	--	--	--	--	--	--		--	--	--	--	--	--	--	--	--	--	--	--		--	--	--	--	--	--	--	--	--	--	--
--	--	--	--	--	--	--	--	--	--	--	--		--	--	--	--	--	--	--	--	--	--	--	--		--	--	--	--	--	--	--	--	--	--	--
--	--	--	--	--	--	--	--	--	--	--	--		--	--	--	--	--	--	--	--	--	--	--	--		--	--	--	--	--	--	--	--	--	--	--
--	--	--	--	--	--	--	--	--	--	--	--		--	--	--	--	--	--	--	--	--	--	--	--		--	--	--	--	--	--	--	--	--	--	--
--	--	--	--	--	--	--	--	--	--	--	--		--	--	--	--	--	--	--	--	--	--	--	--		--	--	--	--	--	--	--	--	--	--	--
--	--	--	--	--	--	--	--	--	--	--	--		--	--	--	--	--	--	--	--	--	--	--	--		--	--	--	--	--	--	--	--	--	--	--
--	--	--	--	--	--	--	--	--	--	--	--		--	--	--	--	--	--	--	--	--	--	--	--		--	--	--	--	--	--	--	--	--	--	--
--	--	--	--	--	--	--	--	--	--	--	--		--	--	--	--	--	--	--	--	--	--	--	--		--	--	--	--	--	--	--	--	--	--	--
--	--	--	--	--	--	--	--	--	--	--	--		--	--	--	--	--	--	--	--	--	--	--	--		--	--	--	--	--	--	--	--	--	--	--
--	--	--	--	--	--	--	--	--	--	--	--		--	--	--	--	--	--	--	--	--	--	--	--		--	--	--	--	--	--	--	--	--	--	--
--	--	--	--	--	--	--	--	--	--	--	--		--	--	--	--	--	--	--	--	--	--	--	--		--	--	--	--	--	--	--	--	--	--	--
--	--	--	--	--	--	--	--	--	--	--	--		--	--	--	--	--	--	--	--	--	--	--	--		--	--	--	--	--	--	--	--	--	--	--
--	--	--	--	--	--	--	--	--	--	--	--		--	--	--	--	--	--	--	--	--	--	--	--		--	--	--	--	--	--	--	--	--	--	--
--	--	--	--	--	--	--	--	--	--	--	--		--	--	--	--	--	--	--	--	--	--	--	--		--	--	--	--	--	--	--	--	--	--	--
--	--	--	--	--	--	--	--	--	--	--	--		--	--	--	--	--	--	--	--	--	--	--	--		--	--	--	--	--	--	--	--	--	--	--
--	--	--	--	--	--	--	--	--	--	--	--		--	--	--	--	--	--	--	--	--	--	--	--		--	--	--	--	--	--	--	--	--	--	--
--	--	--	--	--	--	--	--	--	--	--	--		--	--	--	--	--	--	--	--	--	--	--	--		--	--	--	--	--	--	--	--	--	--	--
--	--	--	--	--	--	--	--	--	--	--	--		--	--	--	--	--	--	--	--	--	--	--	--		--	--	--	--	--	--	--	--	--	--	--
--	--	--	--	--	--	--	--	--	--	--	--		--	--	--	--	--	--	--	--	--	--	--	--		--	--	--	--	--	--	--	--	--	--	--
--	--	--	--	--	--	--	--	--	--	--	--		--	--	--	--	--	--	--	--	--	--	--	--		--	--	--	--	--	--	--	--	--	--	--
--	--	--	--	--	--	--	--	--	--	--	--		--	--	--	--	--	--	--	--	--	--	--	--		--	--	--	--	--	--	--	--	--	--	--
--	--	--	--	--	--	--	--	--	--	--	--		--	--	--	--	--	--	--	--	--	--	--	--		--	--	--	--	--	--	--	--	--	--	--
--	--	--	--	--	--	--	--	--	--	--	--		--	--	--	--	--	--	--	--	--	--	--	--		--	--	--	--	--	--	--	--	--	--	--
--	--	--	--	--	--	--	--	--	--	--	--		--	--	--	--	--	--	--	--	--	--	--	--		--	--	--	--	--	--	--	--	--	--	--
--	--	--	--	--	--	--	--	--	--	--	--		--	--	--	--	--	--	--	--	--	--	--	--		--	--	--	--	--	--	--	--	--	--	--
--	--	--	--	--	--	--	--	--	--	--	--		--	--	--	--	--	--	--	--	--	--	--	--		--	--	--	--	--	--	--	--	--	--	--
--	--	--	--	--	--	--	--	--	--	--	--		--	--	--	--	--	--	--	--	--	--	--	--		--	--	--	--	--	--	--	--	--	--	--
--	--	--	--	--	--	--	--	--	--	--	--		--	--	--	--	--	--	--	--	--	--	--	--		--	--	--	--	--	--	--	--	--	--	--
--	--	--	--	--	--	--	--	--	--	--	--		--	--	--	--	--	--	--	--	--	--	--	--		--	--	--	--	--	--	--	--	--	--	--
--	--	--	--	--	--	--	--	--	--	--	--		--	--	--	--	--	--	--	--	--	--	--	--		--	--	--	--	--	--	--	--	--	--	--
--	--	--	--	--	--	--	--	--	--	--	--		--	--	--	--	--	--	--	--	--	--	--	--		--	--	--	--	--	--	--	--	--	--	--
--	--	--	--	--	--	--	--	--	--	--	--		--	--	--	--	--	--	--	--	--	--	--	--		--	--	--	--	--	--	--	--	--	--	--
--	--	--	--	--	--	--	--	--	--	--	--		--	--	--	--	--	--	--	--	--	--	--	--		--	--	--	--	--	--	--	--	--	--	--
--	--	--	--	--	--	--	--	--	--	--	--		--	--	--	--	--	--	--	--	--	--	--	--		--	--	--	--	--	--	--	--	--	--	--
--	--	--	--	--	--	--	--	--	--	--	--		--	--	--	--	--	--	--	--	--	--	--	--		--	--	--	--	--	--	--	--	--	--	--
--	--	--	--	--	--	--	--	--	--	--	--		--	--	--	--	--	--	--	--	--	--	--	--		--	--	--	--	--	--	--	--	--	--	--
--	--	--	--	--	--	--	--	--	--	--	--		--	--	--	--	--	--	--	--	--	--	--	--		--	--	--	--	--	--	--	--	--	--	--
--	--	--	--	--	--	--	--	--	--	--	--		--	--	--	--	--	--	--	--	--	--	--	--		--	--	--	--	--	--	--	--	--	--	--
--	--	--	--	--	--	--	--	--	--	--	--		--	--	--	--	--	--	--	--	--	--	--	--		--	--	--	--	--	--	--	--	--	--	--
--	--	--	--	--	--	--	--	--	--	--	--		--	--	--	--	--	--	--	--	--	--	--	--		--	--	--	--	--	--	--	--	--	--	--
--	--	--	--	--	--	--	--	--	--	--	--		--	--	--	--	--	--	--	--	--	--	--	--		--	--	--	--	--	--	--	--	--	--	--
--	--	--	--	--	--	--	--	--	--	--	--		--	--	--	--	--	--	--	--	--	--	--	--		--	--	--	--	--	--	--	--	--	--	--
--	--	--	--	--	--	--	--	--	--	--	--		--	--	--	--	--	--	--	--	--	--	--	--		--	--	--	--	--	--	--	--	--	--	--
--	--	--	--	--	--	--	--	--	--	--	--		--	--	--	--	--	--	--	--	--	--	--	--		--	--	--	--	--	--	--	--	--	--	--
--	--	--	--	--	--	--	--	--	--	--	--		--	--	--	--	--	--	--	--	--	--	--	--		--	--	--	--	--	--	--	--	--	--	--
--	--	--	--	--	--	--	--	--	--	--	--		--	--	--	--	--	--	--	--	--	--	--	--		--	--	--	--	--	--	--	--	--	--	--
--	--	--	--	--	--	--	--	--	--	--	--		--	--	--	--	--	--	--	--	--	--	--	--		--	--	--	--	--	--	--	--	--	--	--
--	--	--	--	--	--	--	--	--	--	--	--		--	--	--	--	--	--	--	--	--	--	--	--		--	--	--	--	--	--	--	--	--	--	--
--	--	--	--	--	--	--	--	--	--	--	--		--	--	--	--	--	--	--	--	--	--	--	--		--	--	--	--	--	--	--	--	--	--	--
--	--	--	--	--	--	--	--	--	--	--	--		--	--	--	--	--	--	--	--	--	--	--	--		--	--	--	--	--	--	--	--	--	--	--
--	--	--	--	--	--	--	--	--	--	--	--		--	--	--	--	--	--	--	--	--	--	--	--		--	--	--	--	--	--	--	--	--	--	--
--	--	--	--	--	--	--	--	--	--	--	--		--	--	--	--	--	--	--	--	--	--	--	--		--	--	--	--	--	--	--	--	--	--	--
--	--	--	--	--	--	--	--	--	--	--	--		--	--	--	--	--	--	--	--	--	--	--	--		--	--	--	--	--	--	--	--	--	--	--
--	--	--	--	--	--	--	--	--	--	--	--		--	--	--	--	--	--	--	--	--	--	--	--		--	--	--	--	--	--	--	--	--	--	--
--	--	--	--	--	--	--	--	--	--	--	--		--	--	--	--	--	--	--	--	--	--	--	--		--	--	--	--	--	--	--	--	--	--	--
--	--	--	--	--	--	--	--	--	--	--	--		--	--	--	--	--	--	--	--	--	--	--	--		--	--	--	--	--	--	--	--	--	--	--
--	--	--	--	--	--	--	--	--	--	--	--		--	--	--	--	--	--	--	--	--	--	--	--		--	--	--	--	--	--	--	--	--	--	--
--	--	--	--	--	--	--	--	--	--	--	--		--	--	--	--	--	--	--	--	--	--	--	--		--	--	--	--	--	--	--	--	--	--	--
--	--	--	--	--	--	--	--	--	--	--	--		--	--	--	--	--	--	--	--	--	--	--	--		--	--	--	--	--	--	--	--	--	--	--
--	--	--	--	--	--	--	--	--	--	--	--		--	--	--	--	--	--	--	--	--	--	--	--		--	--	--	--	--	--	--	--	--	--	--
--	--	--	--	--	--	--	--	--	--	--	--		--	--	--	--	--	--	--	--	--	--	--	--		--	--	--	--	--	--	--	--	--	--	--
--	--	--	--	--	--	--	--	--	--	--	--		--	--	--	--	--	--	--	--	--	--	--	--		--	--	--	--	--	--	--	--	--	--	--
--	--	--	--	--	--	--	--	--	--	--	--		--	--	--	--	--	--	--	--	--	--	--	--		--	--	--	--	--	--	--	--	--	--	--
--	--	--	--	--	--	--	--	--	--	--	--		--	--	--	--	--	--	--	--	--	--	--	--		--	--	--	--	--	--	--	--	--	--	--
--	--	--	--	--	--	--	--	--	--	--	--		--	--	--	--	--	--	--	--	--	--	--	--		--	--	--	--	--	--	--	--	--	--	--
--	--	--	--	--	--	--	--	--	--	--	--		--	--	--	--	--	--	--	--	--	--	--	--		--	--	--	--	--	--	--	--	--	--	--
--	--	--	--	--	--	--	--	--	--	--	--		--	--	--	--	--	--	--	--	--	--	--	--		--	--	--	--	--	--	--	--	--	--	--
--	--	--	--	--	--	--	--	--	--	--	--		--	--	--	--	--	--	--	--	--	--	--	--		--	--	--	--	--	--	--	--	--	--	--
--	--	--	--	--	--	--	--	--	--	--	--		--	--	--	--	--	--	--	--	--	--	--	--		--	--	--	--	--	--	--	--	--	--	--
--	--	--	--	--	--	--	--	--	--	--	--		--	--	--	--	--	--	--	--	--	--	--	--		--	--	--	--	--	--	--	--	--	--	--
--	--	--	--	--	--	--	--	--	--	--	--		--	--	--	--	--	--	--	--	--	--	--	--		--	--	--	--	--	--	--	--	--	--	--
--	--	--	--	--	--	--	--	--	--	--	--		--	--	--	--	--	--	--	--	--	--	--	--		--	--	--	--	--	--	--	--	--	--	--
--	--	--	--	--	--	--	--	--	--	--	--		--	--	--	--	--	--	--	--	--	--	--	--		--	--	--	--	--	--	--	--	--	--	--
--	--	--	--	--	--	--	--	--	--	--	--		--	--	--	--	--	--	--	--	--	--	--	--		--	--	--	--	--	--	--	--	--	--	--
--	--	--	--	--	--	--	--	--	--	--	--		--	--	--	--	--	--	--	--	--	--	--	--		--	--	--	--	--	--	--	--	--	--	--
--	--	--	--	--	--	--	--	--	--	--	--		--	--	--	--	--	--	--	--	--	--	--	--		--	--	--	--	--	--	--	--	--	--	--
--	--	--	--	--	--	--	--	--	--	--	--		--	--	--	--	--	--	--	--	--	--	--	--		--	--	--	--	--	--	--	--	--	--	--
--	--	--	--	--	--	--	--	--	--	--	--		--	--	--	--	--	--	--	--	--	--	--	--		--	--	--	--	--	--	--	--	--	--	--
--	--	--	--	--	--	--	--	--	--	--	--		--	--	--	--	--	--	--	--	--	--	--	--		--	--	--	--	--	--	--	--	--	--	--
--	--	--	--	--	--	--	--	--	--	--	--		--	--	--	--	--	--	--	--	--	--	--	--		--	--	--	--	--	--	--	--	--	--	--
--	--	--	--	--	--	--	--	--	--	--	--		--	--	--	--	--	--	--	--	--	--	--	--		--	--	--	--	--	--	--	--	--	--	--
--	--	--	--	--	--	--	--	--	--	--	--		--	--	--	--	--	--	--	--	--	--	--	--		--	--	--	--	--	--	--	--	--	--	--
--	--	--	--	--	--	--	--	--	--	--	--		--	--	--	--	--	--	--	--	--	--	--	--		--	--	--	--	--	--	--	--	--	--	--
--	--	--	--	--	--	--	--	--	--	--	--		--	--	--	--	--	--	--	--	--	--	--	--		--	--	--	--	--	--	--	--	--	--	--
--	--	--	--	--	--	--	--	--	--	--	--		--	--	--	--	--	--	--	--	--	--	--	--		--	--	--	--	--	--	--	--	--	--	--
--	--	--	--	--	--	--	--	--	--	--	--		--	--	--	--	--	--	--	--	--	--	--	--		--	--	--	--	--	--	--	--	--	--	--
--	--	--	--	--	--	--	--	--	--	--	--		--	--	--	--	--	--	--	--	--	--	--	--		--	--	--	--	--	--	--	--	--	--	--
--	--	--	--	--	--	--	--	--	--	--	--		--	--	--	--	--	--	--	--	--	--	--	--		--	--	--	--	--	--	--	--	--	--	--
--	--	--	--	--	--	--	--	--	--	--	--		--	--	--	--	--	--	--	--	--	--	--	--		--	--	--	--	--	--	--	--	--	--	--
--	--	--	--	--	--	--	--	--	--	--	--		--	--	--	--	--	--	--	--	--	--	--	--		--	--	--	--	--	--	--	--	--	--	--
--	--	--	--	--	--	--	--	--	--	--	--		--	--	--	--	--	--	--	--	--	--	--	--		--	--	--	--	--	--	--	--	--	--	--
--	--	--	--	--	--	--	--	--	--	--	--		--	--	--	--	--	--	--	--	--	--	--	--		--	--	--	--	--	--	--	--	--	--	--
--	--	--	--	--	--	--	--	--	--	--	--		--	--	--	--	--	--	--	--	--	--	--	--		--	--	--	--	--	--	--	--	--	--	--
--	--	--	--	--	--	--	--	--	--	--	--		--	--	--	--	--	--	--	--	--	--	--	--		--	--	--	--	--	--	--	--	--	--	--
--	--	--	--	--	--	--	--	--	--	--	--		--	--	--	--	--	--	--	--	--	--	--	--		--	--	--	--	--	--	--	--	--	--	--
--	--	--	--	--	--	--	--	--	--	--	--		--	--	--	--	--	--	--	--	--	--	--	--		--	--	--	--	--	--	--	--	--	--	--
--	--	--	--	--	--	--	--	--	--	--	--		--	--	--	--	--	--	--	--	--	--	--	--		--	--	--	--	--	--	--	--	--	--	--
--	--	--	--	--	--	--	--	--	--	--	--		--	--	--	--	--	--	--	--	--	--	--	--		--	--	--	--	--	--	--	--	--	--	--
--	--	--	--	--	--	--	--	--	--	--	--		--	--	--	--	--	--	--	--	--	--	--	--		--	--	--	--	--	--	--	--	--	--	--
--	--	--	--	--	--	--	--	--	--	--	--		--	--	--	--	--	--	--	--	--	--	--	--		--	--	--	--	--	--	--	--	--	--	--
--	--	--	--	--	--	--	--	--	--	--	--		--	--	--	--	--	--	--	--	--	--	--	--		--	--	--	--	--	--	--	--	--	--	--
--	--	--	--	--	--	--	--	--	--	--	--		--	--	--	--	--	--	--	--	--	--	--	--		--	--	--	--	--	--	--	--	--	--	--
--	--	--	--	--	--	--	--	--	--	--	--		--	--	--	--	--	--	--	--	--	--	--	--		--	--	--	--	--	--	--	--	--	--	--
--	--	--	--	--	--	--	--	--	--	--	--		--	--	--	--	--	--	--	--	--	--	--	--		--	--	--	--	--	--	--	--	--	--	--
--	--	--	--	--	--	--	--	--	--	--	--		--	--	--	--	--	--	--	--	--	--	--	--		--	--	--	--	--	--	--	--	--	--	--
--	--	--	--	--	--	--	--	--	--	--	--		--	--	--	--	--	--	--	--	--	--	--	--		--	--	--	--	--	--	--	--	--	--	--
--	--	--	--	--	--	--	--	--	--	--	--		--	--	--	--	--	--	--	--	--	--	--	--		--	--	--	--	--	--	--	--	--	--	--
--	--	--	--	--	--	--	--	--	--	--	--		--	--	--	--	--	--	--	--	--	--	--	--		--	--	--	--	--	--	--	--	--	--	--
--	--	--	--	--	--	--	--	--	--	--	--		--	--	--	--	--	--	--	--	--	--	--	--		--	--	--	--	--	--	--	--	--	--	--
--	--	--	--	--	--	--	--	--	--	--	--		--	--	--	--	--	--	--	--	--	--	--	--		--	--	--	--	--	--	--	--	--	--	--
--	--	--	--	--	--	--	--	--	--	--	--		--	--	--	--	--	--	--	--	--	--	--	--		--	--	--	--	--	--	--	--	--	--	--
--	--	--	--	--	--	--	--	--	--	--	--		--	--	--	--	--	--	--	--	--	--	--	--		--	--	--	--	--	--	--	--	--	--	--
--	--	--	--	--	--	--	--	--	--	--	--		--	--	--	--	--	--	--	--	--	--	--	--		--	--	--	--	--	--	--	--	--	--	--
--	--	--	--	--	--	--	--	--	--	--	--		--	--	--	--	--	--	--	--	--	--	--	--		--	--	--	--	--	--	--	--	--	--	--
--	--	--	--	--	--	--	--	--	--	--	--		--	--	--	--	--	--	--	--	--	--	--	--		--	--	--	--	--	--	--	--	--	--	--
--	--	--	--	--	--	--	--	--	--	--	--		--	--	--	--	--	--	--	--	--	--	--	--		--	--	--	--	--	--	--	--	--	--	--
--	--	--	--	--	--	--	--	--	--	--	--		--	--	--	--	--	--	--	--	--	--	--	--		--	--	--	--	--	--	--	--	--	--	--
--	--	--	--	--	--	--	--	--	--	--	--		--	--	--	--	--	--	--	--	--	--	--	--		--	--	--	--	--	--	--	--	--	--	--
--	--	--	--	--	--	--	--	--	--	--	--		--	--	--	--	--	--	--	--	--	--	--	--		--	--	--	--	--	--	--	--	--	--	--
--	--	--	--	--	--	--	--	--	--	--	--		--	--	--	--	--	--	--	--	--	--	--	--		--	--	--	--	--	--	--	--	--	--	--
--	--	--	--	--	--	--	--	--	--	--	--		--	--	--	--	--	--	--	--	--	--	--	--		--	--	--	--	--	--	--	--	--	--	--
--	--	--	--	--	--	--	--	--	--	--	--		--	--	--	--	--	--	--	--	--	--	--	--		--	--	--	--	--	--	--	--	--	--	--
--	--	--	--	--	--	--	--	--	--	--	--		--	--	--	--	--	--	--	--	--	--	--	--		--	--	--	--	--	--	--	--	--	--	--
--	--	--	--	--	--	--	--	--	--	--	--		--	--	--	--	--	--	--	--	--	--	--	--		--	--	--	--	--	--	--	--	--	--	--
--	--	--	--	--	--	--	--	--	--	--	--		--	--	--	--	--	--	--	--	--	--	--	--		--	--	--	--	--	--	--	--	--	--	--
--	--	--	--	--	--	--	--	--	--	--	--		--	--	--	--	--	--	--	--	--	--	--	--		--	--	--	--	--	--	--	--	--	--	--
--	--	--	--	--	--	--	--	--	--	--	--		--	--	--	--	--	--	--	--	--	--	--	--		--	--	--	--	--	--	--	--	--	--	--
--	--	--	--	--	--	--	--	--	--	--	--		--	--	--	--	--	--	--	--	--	--	--	--		--	--	--	--	--	--	--	--	--	--	--
--	--	--	--	--	--	--	--	--	--	--	--		--	--	--	--	--	--	--	--	--	--	--	--		--	--	--	--	--	--	--	--	--	--	--
--	--	--	--	--	--	--	--	--	--	--	--		--	--	--	--	--	--	--	--	--	--	--	--		--	--	--	--	--	--	--	--	--	--	--
--	--	--	--	--	--	--	--	--	--	--	--		--	--	--	--	--	--	--	--	--	--	--	--		--	--	--	--	--	--	--	--	--	--	--
--	--	--	--	--	--	--	--	--	--	--	--		--	--	--	--	--	--	--	--	--	--	--	--		--	--	--	--	--	--	--	--	--	--	--
--	--	--	--	--	--	--	--	--	--	--	--		--	--	--	--	--	--	--	--	--	--	--	--		--	--	--	--	--	--	--	--	--	--	--
--	--	--	--	--	--	--	--	--	--	--	--		--	--	--	--	--	--	--	--	--	--	--	--		--	--	--	--	--	--	--	--	--	--	--
--	--	--	--	--	--	--	--	--	--	--	--		--	--	--	--	--	--	--	--	--	--	--	--		--	--	--	--	--	--	--	--	--	--	--
--	--	--	--	--	--	--	--	--	--	--	--		--	--	--	--	--	--	--	--	--	--	--	--		--	--	--	--	--	--	--	--	--	--	--
--	--	--	--	--	--	--	--	--	--	--	--		--	--	--	--	--	--	--	--	--	--	--	--		--	--	--	--	--	--	--	--	--	--	--
--	--	--	--	--	--	--	--	--	--	--	--		--	--	--	--	--	--	--	--	--	--	--	--		--	--	--	--	--	--	--	--	--	--	--
--	--	--	--	--	--	--	--	--	--	--	--		--	--	--	--	--	--	--	--	--	--	--	--		--	--	--	--	--	--	--	--	--	--	--
--	--	--	--	--	--	--	--	--	--	--	--		--	--	--	--	--	--	--	--	--	--	--	--		--	--	--	--	--	--	--	--	--	--	--
--	--	--	--	--	--	--	--	--	--	--	--		--	--	--	--	--	--	--	--	--	--	--	--		--	--	--	--	--	--	--	--	--	--	--
--	--	--	--	--	--	--	--	--	--	--	--		--	--	--	--	--	--	--	--	--	--	--	--		--	--	--	--	--	--	--	--	--	--	--
--	--	--	--	--	--	--	--	--	--	--	--		--	--	--	--	--	--	--	--	--	--	--	--		--	--	--	--	--	--	--	--	--	--	--
--	--	--	--	--	--	--	--	--	--	--	--		--	--	--	--	--	--	--	--	--	--	--	--		--	--	--	--	--	--	--	--	--	--	--
--	--	--	--	--	--	--	--	--	--	--	--		--	--	--	--	--	--	--	--	--	--	--	--		--	--	--	--	--	--	--	--	--	--	--
--	--	--	--	--	--	--	--	--	--	--	--		--	--	--	--	--	--	--	--	--	--	--	--		--	--	--	--	--	--	--	--	--	--	--
--	--	--	--	--	--	--	--	--	--	--	--		--	--	--	--	--	--	--	--	--	--	--	--		--	--	--	--	--	--	--	--	--	--	--
--	--	--	--	--	--	--	--	--	--	--	--		--	--	--	--	--	--	--	--	--	--	--	--		--	--	--	--	--	--	--	--	--	--	--
--	--	--	--	--	--	--	--	--	--	--	--		--	--	--	--	--	--	--	--	--	--	--	--		--	--	--	--	--	--	--	--	--	--	--
--	--	--	--	--	--	--	--	--	--	--	--		--	--	--	--	--	--	--	--	--	--	--	--		--	--	--	--	--	--	--	--	--	--	--
--	--	--	--	--	--	--	--	--	--	--	--		--	--	--	--	--	--	--	--	--	--	--	--		--	--	--	--	--	--	--	--	--	--	--
--	--	--	--	--	--	--	--	--	--	--	--		--	--	--	--	--	--	--	--	--	--	--	--		--	--	--	--	--	--	--	--	--	--	--
--	--	--	--	--	--	--	--	--	--	--	--		--	--	--	--	--	--	--	--	--	--	--	--		--	--	--	--	--	--	--	--	--	--	--
--	--	--	--	--	--	--	--	--	--	--	--		--	--	--	--	--	--	--	--	--	--	--	--		--	--	--	--	--	--	--	--	--	--	--
--	--	--	--	--	--	--	--	--	--	--	--		--	--	--	--	--	--	--	--	--	--	--	--		--	--	--	--	--	--	--	--	--	--	--
--	--	--	--	--	--	--	--	--	--	--	--		--	--	--	--	--	--	--	--	--	--	--	--		--	--	--	--	--	--	--	--	--	--	--
--	--	--	--	--	--	--	--	--	--	--	--		--	--	--	--	--	--	--	--	--	--	--	--		--	--	--	--	--	--	--	--	--	--	--
--	--	--	--	--	--	--	--	--	--	--	--		--	--	--	--	--	--	--	--	--	--	--	--		--	--	--	--	--	--	--	--	--	--	--
--	--	--	--	--	--	--	--	--	--	--	--		--	--	--	--	--	--	--	--	--	--	--	--		--	--	--	--	--	--	--	--	--	--	--
--	--	--	--	--	--	--	--	--	--	--	--		--	--	--	--	--	--	--	--	--	--	--	--		--	--	--	--	--	--	--	--	--	--	--
--	--	--	--	--	--	--	--	--	--	--	--		--	--	--	--	--	--	--	--	--	--	--	--		--	--	--	--	--	--	--	--	--	--	--
--	--	--	--	--	--	--	--	--	--	--	--		--	--	--	--	--	--	--	--	--	--	--	--		--	--	--	--	--	--	--	--	--	--	--
--	--	--	--	--	--	--	--	--	--	--	--		--	--	--	--	--	--	--	--	--	--	--	--		--	--	--	--	--	--	--	--	--	--	--
--	--	--	--	--	--	--	--	--	--	--	--		--	--	--	--	--	--	--	--	--	--	--	--		--	--	--	--	--	--	--	--	--	--	--
--	--	--	--	--	--	--	--	--	--	--	--		--	--	--	--	--	--	--	--	--	--	--	--		--	--	--	--	--	--	--	--	--	--	--
--	--	--	--	--	--	--	--	--	--	--	--		--	--	--	--	--	--	--	--	--	--	--	--		--	--	--	--	--	--	--	--	--	--	--
--	--	--	--	--	--	--	--	--	--	--	--		--	--	--	--	--	--	--	--	--	--	--	--		--	--	--	--	--	--	--	--	--	--	--
--	--	--	--	--	--	--	--	--	--	--	--		--	--	--	--	--	--	--	--	--	--	--	--		--	--	--	--	--	--	--	--	--	--	--
--	--	--	--	--	--	--	--	--	--	--	--		--	--	--	--	--	--	--	--	--	--	--	--		--	--	--	--	--	--	--	--	--	--	--
--	--	--	--	--	--	--	--	--	--	--	--		--	--	--	--	--	--	--	--	--	--	--	--		--	--	--	--	--	--	--	--	--	--	--
--	--	--	--	--	--	--	--	--	--	--	--		--	--	--	--	--	--	--	--	--	--	--	--		--	--	--	--	--	--	--	--	--	--	--
--	--	--	--	--	--	--	--	--	--	--	--		--	--	--	--	--	--	--	--	--	--	--	--		--	--	--	--	--	--	--	--	--	--	--
--	--	--	--	--	--	--	--	--	--	--	--		--	--	--	--	--	--	--	--	--	--	--	--		--	--	--	--	--	--	--	--	--	--	--
--	--	--	--	--	--	--	--	--	--	--	--		--	--	--	--	--	--	--	--	--	--	--	--		--	--	--	--	--	--	--	--	--	--	--
--	--	--	--	--	--	--	--	--	--	--	--		--	--	--	--	--	--	--	--	--	--	--	--		--	--	--	--	--	--	--	--	--	--	--
--	--	--	--	--	--	--	--	--	--	--	--		--	--	--	--	--	--	--	--	--	--	--	--		--	--	--	--	--	--	--	--	--	--	--
--	--	--	--	--	--	--	--	--	--	--	--		--	--	--	--	--	--	--	--	--	--	--	--		--	--	--	--	--	--	--	--	--	--	--
--	--	--	--	--	--	--	--	--	--	--	--		--	--	--	--	--	--	--	--	--	--	--	--		--	--	--	--	--	--	--	--	--	--	--
--	--	--	--	--	--	--	--	--	--	--	--		--	--	--	--	--	--	--	--	--	--	--	--		--	--	--	--	--	--	--	--	--	--	--
--	--	--	--	--	--	--	--	--	--	--	--		--	--	--	--	--	--	--	--	--	--	--	--		--	--	--	--	--	--	--	--	--	--	--
--	--	--	--	--	--	--	--	--	--	--	--		--	--	--	--	--	--	--	--	--	--	--	--		--	--	--	--	--	--	--	--	--	--	--
--	--	--	--	--	--	--	--	--	--	--	--		--	--	--	--	--	--	--	--	--	--	--	--		--	--	--	--	--	--	--	--	--	--	--
--	--	--	--	--	--	--	--	--	--	--	--		--	--	--	--	--	--	--	--	--	--	--	--		--	--	--	--	--	--	--	--	--	--	--
--	--	--	--	--	--	--	--	--	--	--	--		--	--	--	--	--	--	--	--	--	--	--	--		--	--	--	--	--	--	--	--	--	--	--
--	--	--	--	--	--	--	--	--	--	--	--		--	--	--	--	--	--	--	--	--	--	--	--		--	--	--	--	--	--	--	--	--	--	--
--	--	--	--	--	--	--	--	--	--	--	--		--	--	--	--	--	--	--	--	--	--	--	--		--	--	--	--	--	--	--	--	--	--	--
--	--	--	--	--	--	--	--	--	--	--	--		--	--	--	--	--	--	--	--	--	--	--	--		--	--	--	--	--	--	--	--	--	--	--
--	--	--	--	--	--	--	--	--	--	--	--		--	--	--	--	--	--	--	--	--	--	--	--		--	--	--	--	--	--	--	--	--	--	--
--	--	--	--	--	--	--	--	--	--	--	--		--	--	--	--	--	--	--	--	--	--	--	--		--	--	--	--	--	--	--	--	--	--	--
--	--	--	--	--	--	--	--	--	--	--	--		--	--	--	--	--	--	--	--	--	--	--	--		--	--	--	--	--	--	--	--	--	--	--
--	--	--	--	--	--	--	--	--	--	--	--		--	--	--	--	--	--	--	--	--	--	--	--		--	--	--	--	--	--	--	--	--	--	--
--	--	--	--	--	--	--	--	--	--	--	--		--	--	--	--	--	--	--	--	--	--	--	--		--	--	--	--	--	--	--	--	--	--	--
--	--	--	--	--	--	--	--	--	--	--	--		--	--	--	--	--	--	--	--	--	--	--	--		--	--	--	--	--	--	--	--	--	--	--
--	--	--	--	--	--	--	--	--	--	--	--		--	--	--	--	--	--	--	--	--	--	--	--		--	--	--	--	--	--	--	--	--	--	--
--	--	--	--	--	--	--	--	--	--	--	--		--	--	--	--	--	--	--	--	--	--	--	--		--	--	--	--	--	--	--	--	--	--	--
--	--	--	--	--	--	--	--	--	--	--	--		--	--	--	--	--	--	--	--	--	--	--	--		--	--	--	--	--	--	--	--	--	--	--
--	--	--	--	--	--	--	--	--	--	--	--		--	--	--	--	--	--	--	--	--	--	--	--		--	--	--	--	--	--	--	--	--	--	--
--	--	--	--	--	--	--	--	--	--	--	--		--	--	--	--	--	--	--	--	--	--	--	--		--	--	--	--	--	--	--	--	--	--	--
--	--	--	--	--	--	--	--	--	--	--	--		--	--	--	--	--	--	--	--	--	--	--	--		--	--	--	--	--	--	--	--	--	--	--
--	--	--	--	--	--	--	--	--	--	--	--		--	--	--	--	--	--	--	--	--	--	--	--		--	--	--	--	--	--	--	--	--	--	--
--	--	--	--	--	--	--	--	--	--	--	--		--	--	--	--	--	--	--	--	--	--	--	--		--	--	--	--	--	--	--	--	--	--	--
--	--	--	--	--	--	--	--	--	--	--	--		--	--	--	--	--	--	--	--	--	--	--	--		--	--	--	--	--	--	--	--	--	--	--
--	--	--	--	--	--	--	--	--	--	--	--		--	--	--	--	--	--	--	--	--	--	--	--		--	--	--	--	--	--	--	--	--	--	--
--	--	--	--	--	--	--	--	--	--	--	--		--	--	--	--	--	--	--	--	--	--	--	--		--	--	--	--	--	--	--	--	--	--	--
--	--	--	--	--	--	--	--	--	--	--	--		--	--	--	--	--	--	--	--	--	--	--	--		--	--	--	--	--	--	--	--	--	--	--
--	--	--	--	--	--	--	--	--	--	--	--		--	--	--	--	--	--	--	--	--	--	--	--		--	--	--	--	--	--	--	--	--	--	--
--	--	--	--	--	--	--	--	--	--	--	--		--	--	--	--	--	--	--	--	--	--	--	--		--	--	--	--	--	--	--	--	--	--	--
--	--	--	--	--	--	--	--	--	--	--	--		--	--	--	--	--	--	--	--	--	--	--	--		--	--	--	--	--	--	--	--	--	--	--
--	--	--	--	--	--	--	--	--	--	--	--		--	--	--	--	--	--	--	--	--	--	--	--		--	--	--	--	--	--	--	--	--	--	--
--	--	--	--	--	--	--	--	--	--	--	--		--	--	--	--	--	--	--	--	--	--	--	--		--	--	--	--	--	--	--	--	--	--	--
--	--	--	--	--	--	--	--	--	--	--	--		--	--	--	--	--	--	--	--	--	--	--	--		--	--	--	--	--	--	--	--	--	--	--
--	--	--	--	--	--	--	--	--	--	--	--		--	--	--	--	--	--	--	--	--	--	--	--		--	--	--	--	--	--	--	--	--	--	--
--	--	--	--	--	--	--	--	--	--	--	--		--	--	--	--	--	--	--	--	--	--	--	--		--	--	--	--	--	--	--	--	--	--	--
--	--	--	--	--	--	--	--	--	--	--	--		--	--	--	--	--	--	--	--	--	--	--	--		--	--	--	--	--	--	--	--	--	--	--
--	--	--	--	--	--	--	--	--	--	--	--		--	--	--	--	--	--	--	--	--	--	--	--		--	--	--	--	--	--	--	--	--	--	--
--	--	--	--	--	--	--	--	--	--	--	--		--	--	--	--	--	--	--	--	--	--	--	--		--	--	--	--	--	--	--	--	--	--	--
--	--	--	--	--	--	--	--	--	--	--	--		--	--	--	--	--	--	--	--	--	--	--	--		--	--	--	--	--	--	--	--	--	--	--
--	--	--	--	--	--	--	--	--	--	--	--		--	--	--	--	--	--	--	--	--	--	--	--		--	--	--	--	--	--	--	--	--	--	--
--	--	--	--	--	--	--	--	--	--	--	--		--	--	--	--	--	--	--	--	--	--	--	--		--	--	--	--	--	--	--	--	--	--	--
--	--	--	--	--	--	--	--	--	--	--	--		--	--	--	--	--	--	--	--	--	--	--	--		--	--	--	--	--	--	--	--	--	--	--
--	--	--	--	--	--	--	--	--	--	--	--		--	--	--	--	--	--	--	--	--	--	--	--		--	--	--	--	--	--	--	--	--	--	--
--	--	--	--	--	--	--	--	--	--	--	--		--	--	--	--	--	--	--	--	--	--	--	--		--	--	--	--	--	--	--	--	--	--	--
--	--	--	--	--	--	--	--	--	--	--	--		--	--	--	--	--	--	--	--	--	--	--	--		--	--	--	--	--	--	--	--	--	--	--
--	--	--	--	--	--	--	--	--	--	--	--		--	--	--	--	--	--	--	--	--	--	--	--		--	--	--	--	--	--	--	--	--	--	--
--	--	--	--	--	--	--	--	--	--	--	--		--	--	--	--	--	--	--	--	--	--	--	--		--	--	--	--	--	--	--	--	--	--	--
--	--	--	--	--	--	--	--	--	--	--	--		--	--	--	--	--	--	--	--	--	--	--	--		--	--	--	--	--	--	--	--	--	--	--
--	--	--	--	--	--	--	--	--	--	--	--		--	--	--	--	--	--	--	--	--	--	--	--		--	--	--	--	--	--	--	--	--	--	--
--	--	--	--	--	--	--	--	--	--	--	--		--	--	--	--	--	--	--	--	--	--	--	--		--	--	--	--	--	--	--	--	--	--	--
--	--	--	--	--	--	--	--	--	--	--	--		--	--	--	--	--	--	--	--	--	--	--	--		--	--	--	--	--	--	--	--	--	--	--
--	--	--	--	--	--	--	--	--	--	--	--		--	--	--	--	--	--	--	--	--	--	--	--		--	--	--	--	--	--	--	--	--	--	--
--	--	--	--	--	--	--	--	--	--	--	--		--	--	--	--	--	--	--	--	--	--	--	--		--	--	--	--	--	--	--	--	--	--	--
--	--	--	--	--	--	--	--	--	--	--	--		--	--	--	--	--	--	--	--	--	--	--	--		--	--	--	--	--	--	--	--	--	--	--
--	--	--	--	--	--	--	--	--	--	--	--		--	--	--	--	--	--	--	--	--	--	--	--		--	--	--	--	--	--	--	--	--	--	--
--	--	--	--	--	--	--	--	--	--	--	--		--	--	--	--	--	--	--	--	--	--	--	--		--	--	--	--	--	--	--	--	--	--	--
--	--	--	--	--	--	--	--	--	--	--	--		--	--	--	--	--	--	--	--	--	--	--	--		--	--	--	--	--	--	--	--	--	--	--
--	--	--	--	--	--	--	--	--	--	--	--		--	--	--	--	--	--	--	--	--	--	--	--		--	--	--	--	--	--	--	--	--	--	--
--	--	--	--	--	--	--	--	--	--	--	--		--	--	--	--	--	--	--	--	--	--	--	--		--	--	--	--	--	--	--	--	--	--	--
--	--	--	--	--	--	--	--	--	--	--	--		--	--	--	--	--	--	--	--	--	--	--	--		--	--	--	--	--	--	--	--	--	--	--
--	--	--	--	--	--	--	--	--	--	--	--		--	--	--	--	--	--	--	--	--	--	--	--		--	--	--	--	--	--	--	--	--	--	--
--	--	--	--	--	--	--	--	--	--	--	--		--	--	--	--	--	--	--	--	--	--	--	--		--	--	--	--	--	--	--	--	--	--	--
--	--	--	--	--	--	--	--	--	--	--	--		--	--	--	--	--	--	--	--	--	--	--	--		--	--	--	--	--	--	--	--	--	--	--
--	--	--	--	--	--	--	--	--	--	--	--		--	--	--	--	--	--	--	--	--	--	--	--		--	--	--	--	--	--	--	--	--	--	--
--	--	--	--	--	--	--	--	--	--	--	--		--	--	--	--	--	--	--	--	--	--	--	--		--	--	--	--	--	--	--	--	--	--	--
--	--	--	--	--	--	--	--	--	--	--	--		--	--	--	--	--	--	--	--	--	--	--	--		--	--	--	--	--	--	--	--	--	--	--
--	--	--	--	--	--	--	--	--	--	--	--		--	--	--	--	--	--	--	--	--	--	--	--		--	--	--	--	--	--	--	--	--	--	--
--	--	--	--	--	--	--	--	--	--	--	--		--	--	--	--	--	--	--	--	--	--	--	--		--	--	--	--	--	--	--	--	--	--	--
--	--	--	--	--	--	--	--	--	--	--	--		--	--	--	--	--	--	--	--	--	--	--	--		--	--	--	--	--	--	--	--	--	--	--
--	--	--	--	--	--	--	--	--	--	--	--		--	--	--	--	--	--	--	--	--	--	--	--		--	--	--	--	--	--	--	--	--	--	--
--	--	--	--	--	--	--	--	--	--	--	--		--	--	--	--	--	--	--	--	--	--	--	--		--	--	--	--	--	--	--	--	--	--	--
--	--	--	--	--	--	--	--	--	--	--	--		--	--	--	--	--	--	--	--	--	--	--	--		--	--	--	--	--	--	--	--	--	--	--
--	--	--	--	--	--	--	--	--	--	--	--		--	--	--	--	--	--	--	--	--	--	--	--		--	--	--	--	--	--	--	--	--	--	--
--	--	--	--	--	--	--	--	--	--	--	--		--	--	--	--	--	--	--	--	--	--	--	--		--	--	--	--	--	--	--	--	--	--	--
--	--	--	--	--	--	--	--	--	--	--	--		--	--	--	--	--	--	--	--	--	--	--	--		--	--	--	--	--	--	--	--	--	--	--
--	--	--	--	--	--	--	--	--	--	--	--		--	--	--	--	--	--	--	--	--	--	--	--		--	--	--	--	--	--	--	--	--	--	--
--	--	--	--	--	--	--	--	--	--	--	--		--	--	--	--	--	--	--	--	--	--	--	--		--	--	--	--	--	--	--	--	--	--	--
--	--	--	--	--	--	--	--	--	--	--	--		--	--	--	--	--	--	--	--	--	--	--	--		--	--	--	--	--	--	--	--	--	--	--
--	--	--	--	--	--	--	--	--	--	--	--		--	--	--	--	--	--	--	--	--	--	--	--		--	--	--	--	--	--	--	--	--	--	--
--	--	--	--	--	--	--	--	--	--	--	--		--	--	--	--	--	--	--	--	--	--	--	--		--	--	--	--	--	--	--	--	--	--	--
--	--	--	--	--	--	--	--	--	--	--	--		--	--	--	--	--	--	--	--	--	--	--	--		--	--	--	--	--	--	--	--	--	--	--
--	--	--	--	--	--	--	--	--	--	--	--		--	--	--	--	--	--	--	--	--	--	--	--		--	--	--	--	--	--	--	--	--	--	--
--	--	--	--	--	--	--	--	--	--	--	--		--	--	--	--	--	--	--	--	--	--	--	--		--	--	--	--	--	--	--	--	--	--	--
--	--	--	--	--	--	--	--	--	--	--	--		--	--	--	--	--	--	--	--	--	--	--	--		--	--	--	--	--	--	--	--	--	--	--
--	--	--	--	--	--	--	--	--	--	--	--		--	--	--	--	--	--	--	--	--	--	--	--		--	--	--	--	--	--	--	--	--	--	--
--	--	--	--	--	--	--	--	--	--	--	--		--	--	--	--	--	--	--	--	--	--	--	--		--	--	--	--	--	--	--	--	--	--	--
--	--	--	--	--	--	--	--	--	--	--	--		--	--	--	--	--	--	--	--	--	--	--	--		--	--	--	--	--	--	--	--	--	--	--
--	--	--	--	--	--	--	--	--	--	--	--		--	--	--	--	--	--	--	--	--	--	--	--		--	--	--	--	--	--	--	--	--	--	--
--	--	--	--	--	--	--	--	--	--	--	--		--	--	--	--	--	--	--	--	--	--	--	--		--	--	--	--	--	--	--	--	--	--	--
--	--	--	--	--	--	--	--	--	--	--	--		--	--	--	--	--	--	--	--	--	--	--	--		--	--	--	--	--	--	--	--	--	--	--
--	--	--	--	--	--	--	--	--	--	--	--		--	--	--	--	--	--	--	--	--	--	--	--		--	--	--	--	--	--	--	--	--	--	--
--	--	--	--	--	--	--	--	--	--	--	--		--	--	--	--	--	--	--	--	--	--	--	--		--	--	--	--	--	--	--	--	--	--	--
--	--	--	--	--	--	--	--	--	--	--	--		--	--	--	--	--	--	--	--	--	--	--	--		--	--	--	--	--	--	--	--	--	--	--
--	--	--	--	--	--	--	--	--	--	--	--		--	--	--	--	--	--	--	--	--	--	--	--		--	--	--	--	--	--	--	--	--	--	--
--	--	--	--	--	--	--	--	--	--	--	--		--	--	--	--	--	--	--	--	--	--	--	--		--	--	--	--	--	--	--	--	--	--	--
--	--	--	--	--	--	--	--	--	--	--	--		--	--	--	--	--	--	--	--	--	--	--	--		--	--	--	--	--	--	--	--	--	--	--
--	--	--	--	--	--	--	--	--	--	--	--		--	--	--	--	--	--	--	--	--	--	--	--		--	--	--	--	--	--	--	--	--	--	--
--	--	--	--	--	--	--	--	--	--	--	--		--	--	--	--	--	--	--	--	--	--	--	--		--	--	--	--	--	--	--	--	--	--	--
--	--	--	--	--	--	--	--	--	--	--	--		--	--	--	--	--	--	--	--	--	--	--	--		--	--	--	--	--	--	--	--	--	--	--
--	--	--	--	--	--	--	--	--	--	--	--		--	--	--	--	--	--	--	--	--	--	--	--		--	--	--	--	--	--	--	--	--	--	--
--	--	--	--	--	--	--	--	--	--	--	--		--	--	--	--	--	--	--	--	--	--	--	--		--	--	--	--	--	--	--	--	--	--	--
--	--	--	--	--	--	--	--	--	--	--	--		--	--	--	--	--	--	--	--	--	--	--	--		--	--	--	--	--	--	--	--	--	--	--
--	--	--	--	--	--	--	--	--	--	--	--		--	--	--	--	--	--	--	--	--	--	--	--		--	--	--	--	--	--	--	--	--	--	--
--	--	--	--	--	--	--	--	--	--	--	--		--	--	--	--	--	--	--	--	--	--	--	--		--	--	--	--	--	--	--	--	--	--	--
--	--	--	--	--	--	--	--	--	--	--	--		--	--	--	--	--	--	--	--	--	--	--	--		--	--	--	--	--	--	--	--	--	--	--
--	--	--	--	--	--	--	--	--	--	--	--		--	--	--	--	--	--	--	--	--	--	--	--		--	--	--	--	--	--	--	--	--	--	--
--	--	--	--	--	--	--	--	--	--	--	--		--	--	--	--	--	--	--	--	--	--	--	--		--	--	--	--	--	--	--	--	--	--	--
--	--	--	--	--	--	--	--	--	--	--	--		--	--	--	--	--	--	--	--	--	--	--	--		--	--	--	--	--	--	--	--	--	--	--
--	--	--	--	--	--	--	--	--	--	--	--		--	--	--	--	--	--	--	--	--	--	--	--		--	--	--	--	--	--	--	--	--	--	--
--	--	--	--	--	--	--	--	--	--	--	--		--	--	--	--	--	--	--	--	--	--	--	--		--	--	--	--	--	--	--	--	--	--	--
--	--	--	--	--	--	--	--	--	--	--	--		--	--	--	--	--	--	--	--	--	--	--	--		--	--	--	--	--	--	--	--	--	--	--
--	--	--	--	--	--	--	--	--	--	--	--		--	--	--	--	--	--	--	--	--	--	--	--		--	--	--	--	--	--	--	--	--	--	--
--	--	--	--	--	--	--	--	--	--	--	--		--	--	--	--	--	--	--	--	--	--	--	--		--	--	--	--	--	--	--	--	--	--	--
--	--	--	--	--	--	--	--	--	--	--	--		--	--	--	--	--	--	--	--	--	--	--	--		--	--	--	--	--	--	--	--	--	--	--
--	--	--	--	--	--	--	--	--	--	--	--		--	--	--	--	--	--	--	--	--	--	--	--		--	--	--	--	--	--	--	--	--	--	--
--	--	--	--	--	--	--	--	--	--	--	--		--	--	--	--	--	--	--	--	--	--	--	--		--	--	--	--	--	--	--	--	--	--	--
--	--	--	--	--	--	--	--	--	--	--	--		--	--	--	--	--	--	--	--	--	--	--	--		--	--	--	--	--	--	--	--	--	--	--
--	--	--	--	--	--	--	--	--	--	--	--		--	--	--	--	--	--	--	--	--	--	--	--		--	--	--	--	--	--	--	--	--	--	--
--	--	--	--	--	--	--	--	--	--	--	--		--	--	--	--	--	--	--	--	--	--	--	--		--	--	--	--	--	--	--	--	--	--	--
--	--	--	--	--	--	--	--	--	--	--	--		--	--	--	--	--	--	--	--	--	--	--	--		--	--	--	--	--	--	--	--	--	--	--
--	--	--	--	--	--	--	--	--	--	--	--		--	--	--	--	--	--	--	--	--	--	--	--		--	--	--	--	--	--	--	--	--	--	--
--	--	--	--	--	--	--	--	--	--	--	--		--	--	--	--	--	--	--	--	--	--	--	--		--	--	--	--	--	--	--	--	--	--	--
--	--	--	--	--	--	--	--	--	--	--	--		--	--	--	--	--	--	--	--	--	--	--	--		--	--	--	--	--	--	--	--	--	--	--
--	--	--	--	--	--	--	--	--	--	--	--		--	--	--	--	--	--	--	--	--	--	--	--		--	--	--	--	--	--	--	--	--	--	--
--	--	--	--	--	--	--	--	--	--	--	--		--	--	--	--	--	--	--	--	--	--	--	--		--	--	--	--	--	--	--	--	--	--	--
--	--	--	--	--	--	--	--	--	--	--	--		--	--	--	--	--	--	--	--	--	--	--	--		--	--	--	--	--	--	--	--	--	--	--
--	--	--	--	--	--	--	--	--	--	--	--		--	--	--	--	--	--	--	--	--	--	--	--		--	--	--	--	--	--	--	--	--	--	--
--	--	--	--	--	--	--	--	--	--	--	--		--	--	--	--	--	--	--	--	--	--	--	--		--	--	--	--	--	--	--	--	--	--	--
--	--	--	--	--	--	--	--	--	--	--	--		--	--	--	--	--	--	--	--	--	--	--	--		--	--	--	--	--	--	--	--	--	--	--
--	--	--	--	--	--	--	--	--	--	--	--		--	--	--	--	--	--	--	--	--	--	--	--		--	--	--	--	--	--	--	--	--	--	--
--	--	--	--	--	--	--	--	--	--	--	--		--	--	--	--	--	--	--	--	--	--	--	--		--	--	--	--	--	--	--	--	--	--	--
--	--	--	--	--	--	--	--	--	--	--	--		--	--	--	--	--	--	--	--	--	--	--	--		--	--	--	--	--	--	--	--	--	--	--
--	--	--	--	--	--	--	--	--	--	--	--		--	--	--	--	--	--	--	--	--	--	--	--		--	--	--	--	--	--	--	--	--	--	--
--	--	--	--	--	--	--	--	--	--	--	--		--	--	--	--	--	--	--	--	--	--	--	--		--	--	--	--	--	--	--	--	--	--	--
--	--	--	--	--	--	--	--	--	--	--	--		--	--	--	--	--	--	--	--	--	--	--	--		--	--	--	--	--	--	--	--	--	--	--
--	--	--	--	--	--	--	--	--	--	--	--		--	--	--	--	--	--	--	--	--	--	--	--		--	--	--	--	--	--	--	--	--	--	--
--	--	--	--	--	--	--	--	--	--	--	--		--	--	--	--	--	--	--	--	--	--	--	--		--	--	--	--	--	--	--	--	--	--	--
--	--	--	--	--	--	--	--	--	--	--	--		--	--	--	--	--	--	--	--	--	--	--	--		--	--	--	--	--	--	--	--	--	--	--
--	--	--	--	--	--	--	--	--	--	--	--		--	--	--	--	--	--	--	--	--	--	--	--		--	--	--	--	--	--	--	--	--	--	--
--	--	--	--	--	--	--	--	--	--	--	--		--	--	--	--	--	--	--	--	--	--	--	--		--	--	--	--	--	--	--	--	--	--	--
--	--	--	--	--	--	--	--	--	--	--	--		--	--	--	--	--	--	--	--	--	--	--	--		--	--	--	--	--	--	--	--	--	--	--
--	--	--	--	--	--	--	--	--	--	--	--		--	--	--	--	--	--	--	--	--	--	--	--		--	--	--	--	--	--	--	--	--	--	--
--	--	--	--	--	--	--	--	--	--	--	--		--	--	--	--	--	--	--	--	--	--	--	--		--	--	--	--	--	--	--	--	--	--	--
--	--	--	--	--	--	--	--	--	--	--	--		--	--	--	--	--	--	--	--	--	--	--	--		--	--	--	--	--	--	--	--	--	--	--
--	--	--	--	--	--	--	--	--	--	--	--		--	--	--	--	--	--	--	--	--	--	--	--		--	--	--	--	--	--	--	--	--	--	--
--	--	--	--	--	--	--	--	--	--	--	--		--	--	--	--	--	--	--	--	--	--	--	--		--	--	--	--	--	--	--	--	--	--	--
--	--	--	--	--	--	--	--	--	--	--	--		--	--	--	--	--	--	--	--	--	--	--	--		--	--	--	--	--	--	--	--	--	--	--
--	--	--	--	--	--	--	--	--	--	--	--		--	--	--	--	--	--	--	--	--	--	--	--		--	--	--	--	--	--	--	--	--	--	--
--	--	--	--	--	--	--	--	--	--	--	--		--	--	--	--	--	--	--	--	--	--	--	--		--	--	--	--	--	--	--	--	--	--	--
--	--	--	--	--	--	--	--	--	--	--	--		--	--	--	--	--	--	--	--	--	--	--	--		--	--	--	--	--	--	--	--	--	--	--
--	--	--	--	--	--	--	--	--	--	--	--		--	--	--	--	--	--	--	--	--	--	--	--		--	--	--	--	--	--	--	--	--	--	--
--	--	--	--	--	--	--	--	--	--	--	--		--	--	--	--	--	--	--	--	--	--	--	--		--	--	--	--	--	--	--	--	--	--	--
--	--	--	--	--	--	--	--	--	--	--	--		--	--	--	--	--	--	--	--	--	--	--	--		--	--	--	--	--	--	--	--	--	--	--
--	--	--	--	--	--	--	--	--	--	--	--		--	--	--	--	--	--	--	--	--	--	--	--		--	--	--	--	--	--	--	--	--	--	--
--	--	--	--	--	--	--	--	--	--	--	--		--	--	--	--	--	--	--	--	--	--	--	--		--	--	--	--	--	--	--	--	--	--	--
--	--	--	--	--	--	--	--	--	--	--	--		--	--	--	--	--	--	--	--	--	--	--	--		--	--	--	--	--	--	--	--	--	--	--
--	--	--	--	--	--	--	--	--	--	--	--		--	--	--	--	--	--	--	--	--	--	--	--		--	--	--	--	--	--	--	--	--	--	--
--	--	--	--	--	--	--	--	--	--	--	--		--	--	--	--	--	--	--	--	--	--	--	--		--	--	--	--	--	--	--	--	--	--	--
--	--	--	--	--	--	--	--	--	--	--	--		--	--	--	--	--	--	--	--	--	--	--	--		--	--	--	--	--	--	--	--	--	--	--
--	--	--	--	--	--	--	--	--	--	--	--		--	--	--	--	--	--	--	--	--	--	--	--		--	--	--	--	--	--	--	--	--	--	--
--	--	--	--	--	--	--	--	--	--	--	--		--	--	--	--	--	--	--	--	--	--	--	--		--	--	--	--	--	--	--	--	--	--	--
--	--	--	--	--	--	--	--	--	--	--	--		--	--	--	--	--	--	--	--	--	--	--	--		--	--	--	--	--	--	--	--	--	--	--
--	--	--	--	--	--	--	--	--	--	--	--		--	--	--	--	--	--	--	--	--	--	--	--		--	--	--	--	--	--	--	--	--	--	--
--	--	--	--	--	--	--	--	--	--	--	--		--	--	--	--	--	--	--	--	--	--	--	--		--	--	--	--	--	--	--	--	--	--	--
--	--	--	--	--	--	--	--	--	--	--	--		--	--	--	--	--	--	--	--	--	--	--	--		--	--	--	--	--	--	--	--	--	--	--
--	--	--	--	--	--	--	--	--	--	--	--		--	--	--	--	--	--	--	--	--	--	--	--		--	--	--	--	--	--	--	--	--	--	--
--	--	--	--	--	--	--	--	--	--	--	--		--	--	--	--	--	--	--	--	--	--	--	--		--	--	--	--	--	--	--	--	--	--	--
--	--	--	--	--	--	--	--	--	--	--	--		--	--	--	--	--	--	--	--	--	--	--	--		--	--	--	--	--	--	--	--	--	--	--
--	--	--	--	--	--	--	--	--	--	--	--		--	--	--	--	--	--	--	--	--	--	--	--		--	--	--	--	--	--	--	--	--	--	--
--	--	--	--	--	--	--	--	--	--	--	--		--	--	--	--	--	--	--	--	--	--	--	--		--	--	--	--	--	--	--	--	--	--	--
--	--	--	--	--	--	--	--	--	--	--	--		--	--	--	--	--	--	--	--	--	--	--	--		--	--	--	--	--	--	--	--	--	--	--
--	--	--	--	--	--	--	--	--	--	--	--		--	--	--	--	--	--	--	--	--	--	--	--		--	--	--	--	--	--	--	--	--	--	--
--	--	--	--	--	--	--	--	--	--	--	--		--	--	--	--	--	--	--	--	--	--	--	--		--	--	--	--	--	--	--	--	--	--	--
--	--	--	--	--	--	--	--	--	--	--	--		--	--	--	--	--	--	--	--	--	--	--	--		--	--	--	--	--	--	--	--	--	--	--
--	--	--	--	--	--	--	--	--	--	--	--		--	--	--	--	--	--	--	--	--	--	--	--		--	--	--	--	--	--	--	--	--	--	--
--	--	--	--	--	--	--	--	--	--	--	--		--	--	--	--	--	--	--	--	--	--	--	--		--	--	--	--	--	--	--	--	--	--	--
--	--	--	--	--	--	--	--	--	--	--	--		--	--	--	--	--	--	--	--	--	--	--	--		--	--	--	--	--	--	--	--	--	--	--
--	--	--	--	--	--	--	--	--	--	--	--		--	--	--	--	--	--	--	--	--	--	--	--		--	--	--	--	--	--	--	--	--	--	--
--	--	--	--	--	--	--	--	--	--	--	--		--	--	--	--	--	--	--	--	--	--	--	--		--	--	--	--	--	--	--	--	--	--	--
--	--	--	--	--	--	--	--	--	--	--	--		--	--	--	--	--	--	--	--	--	--	--	--		--	--	--	--	--	--	--	--	--	--	--
--	--	--	--	--	--	--	--	--	--	--	--		--	--	--	--	--	--	--	--	--	--	--	--		--	--	--	--	--	--	--	--	--	--	--
--	--	--	--	--	--	--	--	--	--	--	--		--	--	--	--	--	--	--	--	--	--	--	--		--	--	--	--	--	--	--	--	--	--	--
--	--	--	--	--	--	--	--	--	--	--	--		--	--	--	--	--	--	--	--	--	--	--	--		--	--	--	--	--	--	--	--	--	--	--
--	--	--	--	--	--	--	--	--	--	--	--		--	--	--	--	--	--	--	--	--	--	--	--		--	--	--	--	--	--	--	--	--	--	--
--	--	--	--	--	--	--	--	--	--	--	--		--	--	--	--	--	--	--	--	--	--	--	--		--	--	--	--	--	--	--	--	--	--	--
--	--	--	--	--	--	--	--	--	--	--	--		--	--	--	--	--	--	--	--	--	--	--	--		--	--	--	--	--	--	--	--	--	--	--
--	--	--	--	--	--	--	--	--	--	--	--		--	--	--	--	--	--	--	--	--	--	--	--		--	--	--	--	--	--	--	--	--	--	--
--	--	--	--	--	--	--	--	--	--	--	--		--	--	--	--	--	--	--	--	--	--	--	--		--	--	--	--	--	--	--	--	--	--	--
--	--	--	--	--	--	--	--	--	--	--	--		--	--	--	--	--	--	--	--	--	--	--	--		--	--	--	--	--	--	--	--	--	--	--
--	--	--	--	--	--	--	--	--	--	--	--		--	--	--	--	--	--	--	--	--	--	--	--		--	--	--	--	--	--	--	--	--	--	--
--	--	--	--	--	--	--	--	--	--	--	--		--	--	--	--	--	--	--	--	--	--	--	--		--	--	--	--	--	--	--	--	--	--	--
--	--	--	--	--	--	--	--	--	--	--	--		--	--	--	--	--	--	--	--	--	--	--	--		--	--	--	--	--	--	--	--	--	--	--
--	--	--	--	--	--	--	--	--	--	--	--		--	--	--	--	--	--	--	--	--	--	--	--		--	--	--	--	--	--	--	--	--	--	--
--	--	--	--	--	--	--	--	--	--	--	--		--	--	--	--	--	--	--	--	--	--	--	--		--	--	--	--	--	--	--	--	--	--	--
--	--	--	--	--	--	--	--	--	--	--	--		--	--	--	--	--	--	--	--	--	--	--	--		--	--	--	--	--	--	--	--	--	--	--
--	--	--	--	--	--	--	--	--	--	--	--		--	--	--	--	--	--	--	--	--	--	--	--		--	--	--	--	--	--	--	--	--	--	--
--	--	--	--	--	--	--	--	--	--	--	--		--	--	--	--	--	--	--	--	--	--	--	--		--	--	--	--	--	--	--	--	--	--	--
--	--	--	--	--	--	--	--	--	--	--	--		--	--	--	--	--	--	--	--	--	--	--	--		--	--	--	--	--	--	--	--	--	--	--
--	--	--	--	--	--	--	--	--	--	--	--		--	--	--	--	--	--	--	--	--	--	--	--		--	--	--	--	--	--	--	--	--	--	--
--	--	--	--	--	--	--	--	--	--	--	--		--	--	--	--	--	--	--	--	--	--	--	--		--	--	--	--	--	--	--	--	--	--	--
--	--	--	--	--	--	--	--	--	--	--	--		--	--	--	--	--	--	--	--	--	--	--	--		--	--	--	--	--	--	--	--	--	--	--
--	--	--	--	--	--	--	--	--	--	--	--		--	--	--	--	--	--	--	--	--	--	--	--		--	--	--	--	--	--	--	--	--	--	--
--	--	--	--	--	--	--	--	--	--	--	--		--	--	--	--	--	--	--	--	--	--	--	--		--	--	--	--	--	--	--	--	--	--	--
--	--	--	--	--	--	--	--	--	--	--	--		--	--	--	--	--	--	--	--	--	--	--	--		--	--	--	--	--	--	--	--	--	--	--
--	--	--	--	--	--	--	--	--	--	--	--		--	--	--	--	--	--	--	--	--	--	--	--		--	--	--	--	--	--	--	--	--	--	--
--	--	--	--	--	--	--	--	--	--	--	--		--	--	--	--	--	--	--	--	--	--	--	--		--	--	--	--	--	--	--	--	--	--	--
--	--	--	--	--	--	--	--	--	--	--	--		--	--	--	--	--	--	--	--	--	--	--	--		--	--	--	--	--	--	--	--	--	--	--
--	--	--	--	--	--	--	--	--	--	--	--		--	--	--	--	--	--	--	--	--	--	--	--		--	--	--	--	--	--	--	--	--	--	--
--	--	--	--	--	--	--	--	--	--	--	--		--	--	--	--	--	--	--	--	--	--	--	--		--	--	--	--	--	--	--	--	--	--	--
--	--	--	--	--	--	--	--	--	--	--	--		--	--	--	--	--	--	--	--	--	--	--	--		--	--	--	--	--	--	--	--	--	--	--
--	--	--	--	--	--	--	--	--	--	--	--		--	--	--	--	--	--	--	--	--	--	--	--		--	--	--	--	--	--	--	--	--	--	--
--	--	--	--	--	--	--	--	--	--	--	--		--	--	--	--	--	--	--	--	--	--	--	--		--	--	--	--	--	--	--	--	--	--	--
--	--	--	--	--	--	--	--	--	--	--	--		--	--	--	--	--	--	--	--	--	--	--	--		--	--	--	--	--	--	--	--	--	--	--
--	--	--	--	--	--	--	--	--	--	--	--		--	--	--	--	--	--	--	--	--	--	--	--		--	--	--	--	--	--	--	--	--	--	--
--	--	--	--	--	--	--	--	--	--	--	--		--	--	--	--	--	--	--	--	--	--	--	--		--	--	--	--	--	--	--	--	--	--	--
--	--	--	--	--	--	--	--	--	--	--	--		--	--	--	--	--	--	--	--	--	--	--	--		--	--	--	--	--	--	--	--	--	--	--
--	--	--	--	--	--	--	--	--	--	--	--		--	--	--	--	--	--	--	--	--	--	--	--		--	--	--	--	--	--	--	--	--	--	--
--	--	--	--	--	--	--	--	--	--	--	--		--	--	--	--	--	--	--	--	--	--	--	--		--	--	--	--	--	--	--	--	--	--	--
--	--	--	--	--	--	--	--	--	--	--	--		--	--	--	--	--	--	--	--	--	--	--	--		--	--	--	--	--	--	--	--	--	--	--
--	--	--	--	--	--	--	--	--	--	--	--		--	--	--	--	--	--	--	--	--	--	--	--		--	--	--	--	--	--	--	--	--	--	--
--	--	--	--	--	--	--	--	--	--	--	--		--	--	--	--	--	--	--	--	--	--	--	--		--	--	--	--	--	--	--	--	--	--	--
--	--	--	--	--	--	--	--	--	--	--	--		--	--	--	--	--	--	--	--	--	--	--	--		--	--	--	--	--	--	--	--	--	--	--
--	--	--	--	--	--	--	--	--	--	--	--		--	--	--	--	--	--	--	--	--	--	--	--		--	--	--	--	--	--	--	--	--	--	--
--	--	--	--	--	--	--	--	--	--	--	--		--	--	--	--	--	--	--	--	--	--	--	--		--	--	--	--	--	--	--	--	--	--	--
--	--	--	--	--	--	--	--	--	--	--	--		--	--	--	--	--	--	--	--	--	--	--	--		--	--	--	--	--	--	--	--	--	--	--
--	--	--	--	--	--	--	--	--	--	--	--		--	--	--	--	--	--	--	--	--	--	--	--		--	--	--	--	--	--	--	--	--	--	--
--	--	--	--	--	--	--	--	--	--	--	--		--	--	--	--	--	--	--	--	--	--	--	--		--	--	--	--	--	--	--	--	--	--	--
--	--	--	--	--	--	--	--	--	--	--	--		--	--	--	--	--	--	--	--	--	--	--	--		--	--	--	--	--	--	--	--	--	--	--
--	--	--	--	--	--	--	--	--	--	--	--		--	--	--	--	--	--	--	--	--	--	--	--		--	--	--	--	--	--	--	--	--	--	--
--	--	--	--	--	--	--	--	--	--	--	--		--	--	--	--	--	--	--	--	--	--	--	--		--	--	--	--	--	--	--	--	--	--	--
--	--	--	--	--	--	--	--	--	--	--	--		--	--	--	--	--	--	--	--	--	--	--	--		--	--	--	--	--	--	--	--	--	--	--
--	--	--	--	--	--	--	--	--	--	--	--		--	--	--	--	--	--	--	--	--	--	--	--		--	--	--	--	--	--	--	--	--	--	--
--	--	--	--	--	--	--	--	--	--	--	--		--	--	--	--	--	--	--	--	--	--	--	--		--	--	--	--	--	--	--	--	--	--	--
--	--	--	--	--	--	--	--	--	--	--	--		--	--	--	--	--	--	--	--	--	--	--	--		--	--	--	--	--	--	--	--	--	--	--
--	--	--	--	--	--	--	--	--	--	--	--		--	--	--	--	--	--	--	--	--	--	--	--		--	--	--	--	--	--	--	--	--	--	--
--	--	--	--	--	--	--	--	--	--	--	--		--	--	--	--	--	--	--	--	--	--	--	--		--	--	--	--	--	--	--	--	--	--	--
--	--	--	--	--	--	--	--	--	--	--	--		--	--	--	--	--	--	--	--	--	--	--	--		--	--	--	--	--	--	--	--	--	--	--
--	--	--	--	--	--	--	--	--	--	--	--		--	--	--	--	--	--	--	--	--	--	--	--		--	--	--	--	--	--	--	--	--	--	--
--	--	--	--	--	--	--	--	--	--	--	--		--	--	--	--	--	--	--	--	--	--	--	--		--	--	--	--	--	--	--	--	--	--	--
--	--	--	--	--	--	--	--	--	--	--	--		--	--	--	--	--	--	--	--	--	--	--	--		--	--	--	--	--	--	--	--	--	--	--
--	--	--	--	--	--	--	--	--	--	--	--		--	--	--	--	--	--	--	--	--	--	--	--		--	--	--	--	--	--	--	--	--	--	--
--	--	--	--	--	--	--	--	--	--	--	--		--	--	--	--	--	--	--	--	--	--	--	--		--	--	--	--	--	--	--	--	--	--	--
--	--	--	--	--	--	--	--	--	--	--	--		--	--	--	--	--	--	--	--	--	--	--	--		--	--	--	--	--	--	--	--	--	--	--
--	--	--	--	--	--	--	--	--	--	--	--		--	--	--	--	--	--	--	--	--	--	--	--		--	--	--	--	--	--	--	--	--	--	--
--	--	--	--	--	--	--	--	--	--	--	--		--	--	--	--	--	--	--	--	--	--	--	--		--	--	--	--	--	--	--	--	--	--	--
--	--	--	--	--	--	--	--	--	--	--	--		--	--	--	--	--	--	--	--	--	--	--	--		--	--	--	--	--	--	--	--	--	--	--
--	--	--	--	--	--	--	--	--	--	--	--		--	--	--	--	--	--	--	--	--	--	--	--		--	--	--	--	--	--	--	--	--	--	--
--	--	--	--	--	--	--	--	--	--	--	--		--	--	--	--	--	--	--	--	--	--	--	--		--	--	--	--	--	--	--	--	--	--	--
--	--	--	--	--	--	--	--	--	--	--	--		--	--	--	--	--	--	--	--	--	--	--	--		--	--	--	--	--	--	--	--	--	--	--
--	--	--	--	--	--	--	--	--	--	--	--		--	--	--	--	--	--	--	--	--	--	--	--		--	--	--	--	--	--	--	--	--	--	--
--	--	--	--	--	--	--	--	--	--	--	--		--	--	--	--	--	--	--	--	--	--	--	--		--	--	--	--	--	--	--	--	--	--	--
--	--	--	--	--	--	--	--	--	--	--	--		--	--	--	--	--	--	--	--	--	--	--	--		--	--	--	--	--	--	--	--	--	--	--
--	--	--	--	--	--	--	--	--	--	--	--		--	--	--	--	--	--	--	--	--	--	--	--		--	--	--	--	--	--	--	--	--	--	--
--	--	--	--	--	--	--	--	--	--	--	--		--	--	--	--	--	--	--	--	--	--	--	--		--	--	--	--	--	--	--	--	--	--	--
--	--	--	--	--	--	--	--	--	--	--	--		--	--	--	--	--	--	--	--	--	--	--	--		--	--	--	--	--	--	--	--	--	--	--
--	--	--	--	--	--	--	--	--	--	--	--		--	--	--	--	--	--	--	--	--	--	--	--		--	--	--	--	--	--	--	--	--	--	--
--	--	--	--	--	--	--	--	--	--	--	--		--	--	--	--	--	--	--	--	--	--	--	--		--	--	--	--	--	--	--	--	--	--	--
--	--	--	--	--	--	--	--	--	--	--	--		--	--	--	--	--	--	--	--	--	--	--	--		--	--	--	--	--	--	--	--	--	--	--
--	--	--	--	--	--	--	--	--	--	--	--		--	--	--	--	--	--	--	--	--	--	--	--		--	--	--	--	--	--	--	--	--	--	--
--	--	--	--	--	--	--	--	--	--	--	--		--	--	--	--	--	--	--	--	--	--	--	--		--	--	--	--	--	--	--	--	--	--	--
--	--	--	--	--	--	--	--	--	--	--	--		--	--	--	--	--	--	--	--	--	--	--	--		--	--	--	--	--	--	--	--	--	--	--
--	--	--	--	--	--	--	--	--	--	--	--		--	--	--	--	--	--	--	--	--	--	--	--		--	--	--	--	--	--	--	--	--	--	--
--	--	--	--	--	--	--	--	--	--	--	--		--	--	--	--	--	--	--	--	--	--	--	--		--	--	--	--	--	--	--	--	--	--	--
--	--	--	--	--	--	--	--	--	--	--	--		--	--	--	--	--	--	--	--	--	--	--	--		--	--	--	--	--	--	--	--	--	--	--
--	--	--	--	--	--	--	--	--	--	--	--		--	--	--	--	--	--	--	--	--	--	--	--		--	--	--	--	--	--	--	--	--	--	--
--	--	--	--	--	--	--	--	--	--	--	--		--	--	--	--	--	--	--	--	--	--	--	--		--	--	--	--	--	--	--	--	--	--	--
--	--	--	--	--	--	--	--	--	--	--	--		--	--	--	--	--	--	--	--	--	--	--	--		--	--	--	--	--	--	--	--	--	--	--
--	--	--	--	--	--	--	--	--	--	--	--		--	--	--	--	--	--	--	--	--	--	--	--		--	--	--	--	--	--	--	--	--	--	--
--	--	--	--	--	--	--	--	--	--	--	--		--	--	--	--	--	--	--	--	--	--	--	--		--	--	--	--	--	--	--	--	--	--	--
--	--	--	--	--	--	--	--	--	--	--	--		--	--	--	--	--	--	--	--	--	--	--	--		--	--	--	--	--	--	--	--	--	--	--
--	--	--	--	--	--	--	--	--	--	--	--		--	--	--	--	--	--	--	--	--	--	--	--		--	--	--	--	--	--	--	--	--	--	--
--	--	--	--	--	--	--	--	--	--	--	--		--	--	--	--	--	--	--	--	--	--	--	--		--	--	--	--	--	--	--	--	--	--	--
--	--	--	--	--	--	--	--	--	--	--	--		--	--	--	--	--	--	--	--	--	--	--	--		--	--	--	--	--	--	--	--	--	--	--
--	--	--	--	--	--	--	--	--	--	--	--		--	--	--	--	--	--	--	--	--	--	--	--		--	--	--	--	--	--	--	--	--	--	--
--	--	--	--	--	--	--	--	--	--	--	--		--	--	--	--	--	--	--	--	--	--	--	--		--	--	--	--	--	--	--	--	--	--	--
--	--	--	--	--	--	--	--	--	--	--	--		--	--	--	--	--	--	--	--	--	--	--	--		--	--	--	--	--	--	--	--	--	--	--
--	--	--	--	--	--	--	--	--	--	--	--		--	--	--	--	--	--	--	--	--	--	--	--		--	--	--	--	--	--	--	--	--	--	--
--	--	--	--	--	--	--	--	--	--	--	--		--	--	--	--	--	--	--	--	--	--	--	--		--	--	--	--	--	--	--	--	--	--	--
--	--	--	--	--	--	--	--	--	--	--	--		--	--	--	--	--	--	--	--	--	--	--	--		--	--	--	--	--	--	--	--	--	--	--
--	--	--	--	--	--	--	--	--	--	--	--		--	--	--	--	--	--	--	--	--	--	--	--		--	--	--	--	--	--	--	--	--	--	--
--	--	--	--	--	--	--	--	--	--	--	--		--	--	--	--	--	--	--	--	--	--	--	--		--	--	--	--	--	--	--	--	--	--	--
--	--	--	--	--	--	--	--	--	--	--	--		--	--	--	--	--	--	--	--	--	--	--	--		--	--	--	--	--	--	--	--	--	--	--
--	--	--	--	--	--	--	--	--	--	--	--		--	--	--	--	--	--	--	--	--	--	--	--		--	--	--	--	--	--	--	--	--	--	--
--	--	--	--	--	--	--	--	--	--	--	--		--	--	--	--	--	--	--	--	--	--	--	--		--	--	--	--	--	--	--	--	--	--	--
--	--	--	--	--	--	--	--	--	--	--	--		--	--	--	--	--	--	--	--	--	--	--	--		--	--	--	--	--	--	--	--	--	--	--
--	--	--	--	--	--	--	--	--	--	--	--		--	--	--	--	--	--	--	--	--	--	--	--		--	--	--	--	--	--	--	--	--	--	--
--	--	--	--	--	--	--	--	--	--	--	--		--	--	--	--	--	--	--	--	--	--	--	--		--	--	--	--	--	--	--	--	--	--	--
--	--	--	--	--	--	--	--	--	--	--	--		--	--	--	--	--	--	--	--	--	--	--	--		--	--	--	--	--	--	--	--	--	--	--
--	--	--	--	--	--	--	--	--	--	--	--		--	--	--	--	--	--	--	--	--	--	--	--		--	--	--	--	--	--	--	--	--	--	--
--	--	--	--	--	--	--	--	--	--	--	--		--	--	--	--	--	--	--	--	--	--	--	--		--	--	--	--	--	--	--	--	--	--	--
--	--	--	--	--	--	--	--	--	--	--	--		--	--	--	--	--	--	--	--	--	--	--	--		--	--	--	--	--	--	--	--	--	--	--
--	--	--	--	--	--	--	--	--	--	--	--		--	--	--	--	--	--	--	--	--	--	--	--		--	--	--	--	--	--	--	--	--	--	--
--	--	--	--	--	--	--	--	--	--	--	--		--	--	--	--	--	--	--	--	--	--	--	--		--	--	--	--	--	--	--	--	--	--	--
--	--	--	--	--	--	--	--	--	--	--	--		--	--	--	--	--	--	--	--	--	--	--	--		--	--	--	--	--	--	--	--	--	--	--
--	--	--	--	--	--	--	--	--	--	--	--		--	--	--	--	--	--	--	--	--	--	--	--		--	--	--	--	--	--	--	--	--	--	--
--	--	--	--	--	--	--	--	--	--	--	--		--	--	--	--	--	--	--	--	--	--	--	--		--	--	--	--	--	--	--	--	--	--	--
--	--	--	--	--	--	--	--	--	--	--	--		--	--	--	--	--	--	--	--	--	--	--	--		--	--	--	--	--	--	--	--	--	--	--
--	--	--	--	--	--	--	--	--	--	--	--		--	--	--	--	--	--	--	--	--	--	--	--		--	--	--	--	--	--	--	--	--	--	--
--	--	--	--	--	--	--	--	--	--	--	--		--	--	--	--	--	--	--	--	--	--	--	--		--	--	--	--	--	--	--	--	--	--	--
--	--	--	--	--	--	--	--	--	--	--	--		--	--	--	--	--	--	--	--	--	--	--	--		--	--	--	--	--	--	--	--	--	--	--
--	--	--	--	--	--	--	--	--	--	--	--		--	--	--	--	--	--	--	--	--	--	--	--		--	--	--	--	--	--	--	--	--	--	--
--	--	--	--	--	--	--	--	--	--	--	--		--	--	--	--	--	--	--	--	--	--	--	--		--	--	--	--	--	--	--	--	--	--	--
--	--	--	--	--	--	--	--	--	--	--	--		--	--	--	--	--	--	--	--	--	--	--	--		--	--	--	--	--	--	--	--	--	--	--
--	--	--	--	--	--	--	--	--	--	--	--		--	--	--	--	--	--	--	--	--	--	--	--		--	--	--	--	--	--	--	--	--	--	--
--	--	--	--	--	--	--	--	--	--	--	--		--	--	--	--	--	--	--	--	--	--	--	--		--	--	--	--	--	--	--	--	--	--	--
--	--	--	--	--	--	--	--	--	--	--	--		--	--	--	--	--	--	--	--	--	--	--	--		--	--	--	--	--	--	--	--	--	--	--
--	--	--	--	--	--	--	--	--	--	--	--		--	--	--	--	--	--	--	--	--	--	--	--		--	--	--	--	--	--	--	--	--	--	--
--	--	--	--	--	--	--	--	--	--	--	--		--	--	--	--	--	--	--	--	--	--	--	--		--	--	--	--	--	--	--	--	--	--	--
--	--	--	--	--	--	--	--	--	--	--	--		--	--	--	--	--	--	--	--	--	--	--	--		--	--	--	--	--	--	--	--	--	--	--
--	--	--	--	--	--	--	--	--	--	--	--		--	--	--	--	--	--	--	--	--	--	--	--		--	--	--	--	--	--	--	--	--	--	--
--	--	--	--	--	--	--	--	--	--	--	--		--	--	--	--	--	--	--	--	--	--	--	--		--	--	--	--	--	--	--	--	--	--	--
--	--	--	--	--	--	--	--	--	--	--	--		--	--	--	--	--	--	--	--	--	--	--	--		--	--	--	--	--	--	--	--	--	--	--
--	--	--	--	--	--	--	--	--	--	--	--		--	--	--	--	--	--	--	--	--	--	--	--		--	--	--	--	--	--	--	--	--	--	--
--	--	--	--	--	--	--	--	--	--	--	--		--	--	--	--	--	--	--	--	--	--	--	--		--	--	--	--	--	--	--	--	--	--	--
--	--	--	--	--	--	--	--	--	--	--	--		--	--	--	--	--	--	--	--	--	--	--	--		--	--	--	--	--	--	--	--	--	--	--
--	--	--	--	--	--	--	--	--	--	--	--		--	--	--	--	--	--	--	--	--	--	--	--		--	--	--	--	--	--	--	--	--	--	--
--	--	--	--	--	--	--	--	--	--	--	--		--	--	--	--	--	--	--	--	--	--	--	--		--	--	--	--	--	--	--	--	--	--	--
--	--	--	--	--	--	--	--	--	--	--	--		--	--	--	--	--	--	--	--	--	--	--	--		--	--	--	--	--	--	--	--	--	--	--
--	--	--	--	--	--	--	--	--	--	--	--		--	--	--	--	--	--	--	--	--	--	--	--		--	--	--	--	--	--	--	--	--	--	--
--	--	--	--	--	--	--	--	--	--	--	--		--	--	--	--	--	--	--	--	--	--	--	--		--	--	--	--	--	--	--	--	--	--	--
--	--	--	--	--	--	--	--	--	--	--	--		--	--	--	--	--	--	--	--	--	--	--	--		--	--	--	--	--	--	--	--	--	--	--
--	--	--	--	--	--	--	--	--	--	--	--		--	--	--	--	--	--	--	--	--	--	--	--		--	--	--	--	--	--	--	--	--	--	--
--	--	--	--	--	--	--	--	--	--	--	--		--	--	--	--	--	--	--	--	--	--	--	--		--	--	--	--	--	--	--	--	--	--	--
--	--	--	--	--	--	--	--	--	--	--	--		--	--	--	--	--	--	--	--	--	--	--	--		--	--	--	--	--	--	--	--	--	--	--
--	--	--	--	--	--	--	--	--	--	--	--		--	--	--	--	--	--	--	--	--	--	--	--		--	--	--	--	--	--	--	--	--	--	--
--	--	--	--	--	--	--	--	--	--	--	--		--	--	--	--	--	--	--	--	--	--	--	--		--	--	--	--	--	--	--	--	--	--	--
--	--	--	--	--	--	--	--	--	--	--	--		--	--	--	--	--	--	--	--	--	--	--	--		--	--	--	--	--	--	--	--	--	--	--
--	--	--	--	--	--	--	--	--	--	--	--		--	--	--	--	--	--	--	--	--	--	--	--		--	--	--	--	--	--	--	--	--	--	--
--	--	--	--	--	--	--	--	--	--	--	--		--	--	--	--	--	--	--	--	--	--	--	--		--	--	--	--	--	--	--	--	--	--	--
--	--	--	--	--	--	--	--	--	--	--	--		--	--	--	--	--	--	--	--	--	--	--	--		--	--	--	--	--	--	--	--	--	--	--
--	--	--	--	--	--	--	--	--	--	--	--		--	--	--	--	--	--	--	--	--	--	--	--		--	--	--	--	--	--	--	--	--	--	--
--	--	--	--	--	--	--	--	--	--	--	--		--	--	--	--	--	--	--	--	--	--	--	--		--	--	--	--	--	--	--	--	--	--	--
--	--	--	--	--	--	--	--	--	--	--	--		--	--	--	--	--	--	--	--	--	--	--	--		--	--	--	--	--	--	--	--	--	--	--
--	--	--	--	--	--	--	--	--	--	--	--		--	--	--	--	--	--	--	--	--	--	--	--		--	--	--	--	--	--	--	--	--	--	--
--	--	--	--	--	--	--	--	--	--	--	--		--	--	--	--	--	--	--	--	--	--	--	--		--	--	--	--	--	--	--	--	--	--	--
--	--	--	--	--	--	--	--	--	--	--	--		--	--	--	--	--	--	--	--	--	--	--	--		--	--	--	--	--	--	--	--	--	--	--
--	--	--	--	--	--	--	--	--	--	--	--		--	--	--	--	--	--	--	--	--	--	--	--		--	--	--	--	--	--	--	--	--	--	--
--	--	--	--	--	--	--	--	--	--	--	--		--	--	--	--	--	--	--	--	--	--	--	--		--	--	--	--	--	--	--	--	--	--	--
--	--	--	--	--	--	--	--	--	--	--	--		--	--	--	--	--	--	--	--	--	--	--	--		--	--	--	--	--	--	--	--	--	--	--
--	--	--	--	--	--	--	--	--	--	--	--		--	--	--	--	--	--	--	--	--	--	--	--		--	--	--	--	--	--	--	--	--	--	--
--	--	--	--	--	--	--	--	--	--	--	--		--	--	--	--	--	--	--	--	--	--	--	--		--	--	--	--	--	--	--	--	--	--	--
--	--	--	--	--	--	--	--	--	--	--	--		--	--	--	--	--	--	--	--	--	--	--	--		--	--	--	--	--	--	--	--	--	--	--
--	--	--	--	--	--	--	--	--	--	--	--		--	--	--	--	--	--	--	--	--	--	--	--		--	--	--	--	--	--	--	--	--	--	--
--	--	--	--	--	--	--	--	--	--	--	--		--	--	--	--	--	--	--	--	--	--	--	--		--	--	--	--	--	--	--	--	--	--	--
--	--	--	--	--	--	--	--	--	--	--	--		--	--	--	--	--	--	--	--	--	--	--	--		--	--	--	--	--	--	--	--	--	--	--
--	--	--	--	--	--	--	--	--	--	--	--		--	--	--	--	--	--	--	--	--	--	--	--		--	--	--	--	--	--	--	--	--	--	--
--	--	--	--	--	--	--	--	--	--	--	--		--	--	--	--	--	--	--	--	--	--	--	--		--	--	--	--	--	--	--	--	--	--	--
--	--	--	--	--	--	--	--	--	--	--	--		--	--	--	--	--	--	--	--	--	--	--	--		--	--	--	--	--	--	--	--	--	--	--
--	--	--	--	--	--	--	--	--	--	--	--		--	--	--	--	--	--	--	--	--	--	--	--		--	--	--	--	--	--	--	--	--	--	--
--	--	--	--	--	--	--	--	--	--	--	--		--	--	--	--	--	--	--	--	--	--	--	--		--	--	--	--	--	--	--	--	--	--	--
--	--	--	--	--	--	--	--	--	--	--	--		--	--	--	--	--	--	--	--	--	--	--	--		--	--	--	--	--	--	--	--	--	--	--
--	--	--	--	--	--	--	--	--	--	--	--		--	--	--	--	--	--	--	--	--	--	--	--		--	--	--	--	--	--	--	--	--	--	--
--	--	--	--	--	--	--	--	--	--	--	--		--	--	--	--	--	--	--	--	--	--	--	--		--	--	--	--	--	--	--	--	--	--	--
--	--	--	--	--	--	--	--	--	--	--	--		--	--	--	--	--	--	--	--	--	--	--	--		--	--	--	--	--	--	--	--	--	--	--
--	--	--	--	--	--	--	--	--	--	--	--		--	--	--	--	--	--	--	--	--	--	--	--		--	--	--	--	--	--	--	--	--	--	--
--	--	--	--	--	--	--	--	--	--	--	--		--	--	--	--	--	--	--	--	--	--	--	--		--	--	--	--	--	--	--	--	--	--	--
--	--	--	--	--	--	--	--	--	--	--	--		--	--	--	--	--	--	--	--	--	--	--	--		--	--	--	--	--	--	--	--	--	--	--
--	--	--	--	--	--	--	--	--	--	--	--		--	--	--	--	--	--	--	--	--	--	--	--		--	--	--	--	--	--	--	--	--	--	--
--	--	--	--	--	--	--	--	--	--	--	--		--	--	--	--	--	--	--	--	--	--	--	--		--	--	--	--	--	--	--	--	--	--	--
--	--	--	--	--	--	--	--	--	--	--	--		--	--	--	--	--	--	--	--	--	--	--	--		--	--	--	--	--	--	--	--	--	--	--
--	--	--	--	--	--	--	--	--	--	--	--		--	--	--	--	--	--	--	--	--	--	--	--		--	--	--	--	--	--	--	--	--	--	--
--	--	--	--	--	--	--	--	--	--	--	--		--	--	--	--	--	--	--	--	--	--	--	--		--	--	--	--	--	--	--	--	--	--	--
--	--	--	--	--	--	--	--	--	--	--	--		--	--	--	--	--	--	--	--	--	--	--	--		--	--	--	--	--	--	--	--	--	--	--
--	--	--	--	--	--	--	--	--	--	--	--		--	--	--	--	--	--	--	--	--	--	--	--		--	--	--	--	--	--	--	--	--	--	--
--	--	--	--	--	--	--	--	--	--	--	--		--	--	--	--	--	--	--	--	--	--	--	--		--	--	--	--	--	--	--	--	--	--	--
--	--	--	--	--	--	--	--	--	--	--	--		--	--	--	--	--	--	--	--	--	--	--	--		--	--	--	--	--	--	--	--	--	--	--
--	--	--	--	--	--	--	--	--	--	--	--		--	--	--	--	--	--	--	--	--	--	--	--		--	--	--	--	--	--	--	--	--	--	--
--	--	--	--	--	--	--	--	--	--	--	--		--	--	--	--	--	--	--	--	--	--	--	--		--	--	--	--	--	--	--	--	--	--	--
--	--	--	--	--	--	--	--	--	--	--	--		--	--	--	--	--	--	--	--	--	--	--	--		--	--	--	--	--	--	--	--	--	--	--
--	--	--	--	--	--	--	--	--	--	--	--		--	--	--	--	--	--	--	--	--	--	--	--		--	--	--	--	--	--	--	--	--	--	--
--	--	--	--	--	--	--	--	--	--	--	--		--	--	--	--	--	--	--	--	--	--	--	--		--	--	--	--	--	--	--	--	--	--	--
--	--	--	--	--	--	--	--	--	--	--	--		--	--	--	--	--	--	--	--	--	--	--	--		--	--	--	--	--	--	--	--	--	--	--
--	--	--	--	--	--	--	--	--	--	--	--		--	--	--	--	--	--	--	--	--	--	--	--		--	--	--	--	--	--	--	--	--	--	--
--	--	--	--	--	--	--	--	--	--	--	--		--	--	--	--	--	--	--	--	--	--	--	--		--	--	--	--	--	--	--	--	--	--	--
--	--	--	--	--	--	--	--	--	--	--	--		--	--	--	--	--	--	--	--	--	--	--	--		--	--	--	--	--	--	--	--	--	--	--
--	--	--	--	--	--	--	--	--	--	--	--		--	--	--	--	--	--	--	--	--	--	--	--		--	--	--	--	--	--	--	--	--	--	--
--	--	--	--	--	--	--	--	--	--	--	--		--	--	--	--	--	--	--	--	--	--	--	--		--	--	--	--	--	--	--	--	--	--	--
--	--	--	--	--	--	--	--	--	--	--	--		--	--	--	--	--	--	--	--	--	--	--	--		--	--	--	--	--	--	--	--	--	--	--
--	--	--	--	--	--	--	--	--	--	--	--		--	--	--	--	--	--	--	--	--	--	--	--		--	--	--	--	--	--	--	--	--	--	--
--	--	--	--	--	--	--	--	--	--	--	--		--	--	--	--	--	--	--	--	--	--	--	--		--	--	--	--	--	--	--	--	--	--	--
--	--	--	--	--	--	--	--	--	--	--	--		--	--	--	--	--	--	--	--	--	--	--	--		--	--	--	--	--	--	--	--	--	--	--
--	--	--	--	--	--	--	--	--	--	--	--		--	--	--	--	--	--	--	--	--	--	--	--		--	--	--	--	--	--	--	--	--	--	--
--	--	--	--	--	--	--	--	--	--	--	--		--	--	--	--	--	--	--	--	--	--	--	--		--	--	--	--	--	--	--	--	--	--	--
--	--	--	--	--	--	--	--	--	--	--	--		--	--	--	--	--	--	--	--	--	--	--	--		--	--	--	--	--	--	--	--	--	--	--
--	--	--	--	--	--	--	--	--	--	--	--		--	--	--	--	--	--	--	--	--	--	--	--		--	--	--	--	--	--	--	--	--	--	--
--	--	--	--	--	--	--	--	--	--	--	--		--	--	--	--	--	--	--	--	--	--	--	--		--	--	--	--	--	--	--	--	--	--	--
--	--	--	--	--	--	--	--	--	--	--	--		--	--	--	--	--	--	--	--	--	--	--	--		--	--	--	--	--	--	--	--	--	--	--
--	--	--	--	--	--	--	--	--	--	--	--		--	--	--	--	--	--	--	--	--	--	--	--		--	--	--	--	--	--	--	--	--	--	--
--	--	--	--	--	--	--	--	--	--	--	--		--	--	--	--	--	--	--	--	--	--	--	--		--	--	--	--	--	--	--	--	--	--	--
--	--	--	--	--	--	--	--	--	--	--	--		--	--	--	--	--	--	--	--	--	--	--	--		--	--	--	--	--	--	--	--	--	--	--
--	--	--	--	--	--	--	--	--	--	--	--		--	--	--	--	--	--	--	--	--	--	--	--		--	--	--	--	--	--	--	--	--	--	--
--	--	--	--	--	--	--	--	--	--	--	--		--	--	--	--	--	--	--	--	--	--	--	--		--	--	--	--	--	--	--	--	--	--	--
--	--	--	--	--	--	--	--	--	--	--	--		--	--	--	--	--	--	--	--	--	--	--	--		--	--	--	--	--	--	--	--	--	--	--
--	--	--	--	--	--	--	--	--	--	--	--		--	--	--	--	--	--	--	--	--	--	--	--		--	--	--	--	--	--	--	--	--	--	--
--	--	--	--	--	--	--	--	--	--	--	--		--	--	--	--	--	--	--	--	--	--	--	--		--	--	--	--	--	--	--	--	--	--	--
--	--	--	--	--	--	--	--	--	--	--	--		--	--	--	--	--	--	--	--	--	--	--	--		--	--	--	--	--	--	--	--	--	--	--
--	--	--	--	--	--	--	--	--	--	--	--		--	--	--	--	--	--	--	--	--	--	--	--		--	--	--	--	--	--	--	--	--	--	--
--	--	--	--	--	--	--	--	--	--	--	--		--	--	--	--	--	--	--	--	--	--	--	--		--	--	--	--	--	--	--	--	--	--	--
--	--	--	--	--	--	--	--	--	--	--	--		--	--	--	--	--	--	--	--	--	--	--	--		--	--	--	--	--	--	--	--	--	--	--
--	--	--	--	--	--	--	--	--	--	--	--		--	--	--	--	--	--	--	--	--	--	--	--		--	--	--	--	--	--	--	--	--	--	--
--	--	--	--	--	--	--	--	--	--	--	--		--	--	--	--	--	--	--	--	--	--	--	--		--	--	--	--	--	--	--	--	--	--	--
--	--	--	--	--	--	--	--	--	--	--	--		--	--	--	--	--	--	--	--	--	--	--	--		--	--	--	--	--	--	--	--	--	--	--
--	--	--	--	--	--	--	--	--	--	--	--		--	--	--	--	--	--	--	--	--	--	--	--		--	--	--	--	--	--	--	--	--	--	--
--	--	--	--	--	--	--	--	--	--	--	--		--	--	--	--	--	--	--	--	--	--	--	--		--	--	--	--	--	--	--	--	--	--	--
--	--	--	--	--	--	--	--	--	--	--	--		--	--	--	--	--	--	--	--	--	--	--	--		--	--	--	--	--	--	--	--	--	--	--
--	--	--	--	--	--	--	--	--	--	--	--		--	--	--	--	--	--	--	--	--	--	--	--		--	--	--	--	--	--	--	--	--	--	--
--	--	--	--	--	--	--	--	--	--	--	--		--	--	--	--	--	--	--	--	--	--	--	--		--	--	--	--	--	--	--	--	--	--	--
--	--	--	--	--	--	--	--	--	--	--	--		--	--	--	--	--	--	--	--	--	--	--	--		--	--	--	--	--	--	--	--	--	--	--
--	--	--	--	--	--	--	--	--	--	--	--		--	--	--	--	--	--	--	--	--	--	--	--		--	--	--	--	--	--	--	--	--	--	--
--	--	--	--	--	--	--	--	--	--	--	--		--	--	--	--	--	--	--	--	--	--	--	--		--	--	--	--	--	--	--	--	--	--	--
--	--	--	--	--	--	--	--	--	--	--	--		--	--	--	--	--	--	--	--	--	--	--	--		--	--	--	--	--	--	--	--	--	--	--
--	--	--	--	--	--	--	--	--	--	--	--		--	--	--	--	--	--	--	--	--	--	--	--		--	--	--	--	--	--	--	--	--	--	--
--	--	--	--	--	--	--	--	--	--	--	--		--	--	--	--	--	--	--	--	--	--	--	--		--	--	--	--	--	--	--	--	--	--	--
--	--	--	--	--	--	--	--	--	--	--	--		--	--	--	--	--	--	--	--	--	--	--	--		--	--	--	--	--	--	--	--	--	--	--
--	--	--	--	--	--	--	--	--	--	--	--		--	--	--	--	--	--	--	--	--	--	--	--		--	--	--	--	--	--	--	--	--	--	--
--	--	--	--	--	--	--	--	--	--	--	--		--	--	--	--	--	--	--	--	--	--	--	--		--	--	--	--	--	--	--	--	--	--	--
--	--	--	--	--	--	--	--	--	--	--	--		--	--	--	--	--	--	--	--	--	--	--	--		--	--	--	--	--	--	--	--	--	--	--
--	--	--	--	--	--	--	--	--	--	--	--		--	--	--	--	--	--	--	--	--	--	--	--		--	--	--	--	--	--	--	--	--	--	--
--	--	--	--	--	--	--	--	--	--	--	--		--	--	--	--	--	--	--	--	--	--	--	--		--	--	--	--	--	--	--	--	--	--	--
--	--	--	--	--	--	--	--	--	--	--	--		--	--	--	--	--	--	--	--	--	--	--	--		--	--	--	--	--	--	--	--	--	--	--
--	--	--	--	--	--	--	--	--	--	--	--		--	--	--	--	--	--	--	--	--	--	--	--		--	--	--	--	--	--	--	--	--	--	--
--	--	--	--	--	--	--	--	--	--	--	--		--	--	--	--	--	--	--	--	--	--	--	--		--	--	--	--	--	--	--	--	--	--	--
--	--	--	--	--	--	--	--	--	--	--	--		--	--	--	--	--	--	--	--	--	--	--	--		--	--	--	--	--	--	--	--	--	--	--
--	--	--	--	--	--	--	--	--	--	--	--		--	--	--	--	--	--	--	--	--	--	--	--		--	--	--	--	--	--	--	--	--	--	--
--	--	--	--	--	--	--	--	--	--	--	--		--	--	--	--	--	--	--	--	--	--	--	--		--	--	--	--	--	--	--	--	--	--	--
--	--	--	--	--	--	--	--	--	--	--	--		--	--	--	--	--	--	--	--	--	--	--	--		--	--	--	--	--	--	--	--	--	--	--
--	--	--	--	--	--	--	--	--	--	--	--		--	--	--	--	--	--	--	--	--	--	--	--		--	--	--	--	--	--	--	--	--	--	--
--	--	--	--	--	--	--	--	--	--	--	--		--	--	--	--	--	--	--	--	--	--	--	--		--	--	--	--	--	--	--	--	--	--	--
--	--	--	--	--	--	--	--	--	--	--	--		--	--	--	--	--	--	--	--	--	--	--	--		--	--	--	--	--	--	--	--	--	--	--
--	--	--	--	--	--	--	--	--	--	--	--		--	--	--	--	--	--	--	--	--	--	--	--		--	--	--	--	--	--	--	--	--	--	--
--	--	--	--	--	--	--	--	--	--	--	--		--	--	--	--	--	--	--	--	--	--	--	--		--	--	--	--	--	--	--	--	--	--	--
--	--	--	--	--	--	--	--	--	--	--	--		--	--	--	--	--	--	--	--	--	--	--	--		--	--	--	--	--	--	--	--	--	--	--
--	--	--	--	--	--	--	--	--	--	--	--		--	--	--	--	--	--	--	--	--	--	--	--		--	--	--	--	--	--	--	--	--	--	--
--	--	--	--	--	--	--	--	--	--	--	--		--	--	--	--	--	--	--	--	--	--	--	--		--	--	--	--	--	--	--	--	--	--	--
--	--	--	--	--	--	--	--	--	--	--	--		--	--	--	--	--	--	--	--	--	--	--	--		--	--	--	--	--	--	--	--	--	--	--
--	--	--	--	--	--	--	--	--	--	--	--		--	--	--	--	--	--	--	--	--	--	--	--		--	--	--	--	--	--	--	--	--	--	--
--	--	--	--	--	--	--	--	--	--	--	--		--	--	--	--	--	--	--	--	--	--	--	--		--	--	--	--	--	--	--	--	--	--	--
--	--	--	--	--	--	--	--	--	--	--	--		--	--	--	--	--	--	--	--	--	--	--	--		--	--	--	--	--	--	--	--	--	--	--
--	--	--	--	--	--	--	--	--	--	--	--		--	--	--	--	--	--	--	--	--	--	--	--		--	--	--	--	--	--	--	--	--	--	--
--	--	--	--	--	--	--	--	--	--	--	--		--	--	--	--	--	--	--	--	--	--	--	--		--	--	--	--	--	--	--	--	--	--	--
--	--	--	--	--	--	--	--	--	--	--	--		--	--	--	--	--	--	--	--	--	--	--	--		--	--	--	--	--	--	--	--	--	--	--
--	--	--	--	--	--	--	--	--	--	--	--		--	--	--	--	--	--	--	--	--	--	--	--		--	--	--	--	--	--	--	--	--	--	--
--	--	--	--	--	--	--	--	--	--	--	--		--	--	--	--	--	--	--	--	--	--	--	--		--	--	--	--	--	--	--	--	--	--	--
--	--	--	--	--	--	--	--	--	--	--	--		--	--	--	--	--	--	--	--	--	--	--	--		--	--	--	--	--	--	--	--	--	--	--
--	--	--	--	--	--	--	--	--	--	--	--		--	--	--	--	--	--	--	--	--	--	--	--		--	--	--	--	--	--	--	--	--	--	--
--	--	--	--	--	--	--	--	--	--	--	--		--	--	--	--	--	--	--	--	--	--	--	--		--	--	--	--	--	--	--	--	--	--	--
--	--	--	--	--	--	--	--	--	--	--	--		--	--	--	--	--	--	--	--	--	--	--	--		--	--	--	--	--	--	--	--	--	--	--
--	--	--	--	--	--	--	--	--	--	--	--		--	--	--	--	--	--	--	--	--	--	--	--		--	--	--	--	--	--	--	--	--	--	--
--	--	--	--	--	--	--	--	--	--	--	--		--	--	--	--	--	--	--	--	--	--	--	--		--	--	--	--	--	--	--	--	--	--	--
--	--	--	--	--	--	--	--	--	--	--	--		--	--	--	--	--	--	--	--	--	--	--	--		--	--	--	--	--	--	--	--	--	--	--
--	--	--	--	--	--	--	--	--	--	--	--		--	--	--	--	--	--	--	--	--	--	--	--		--	--	--	--	--	--	--	--	--	--	--
--	--	--	--	--	--	--	--	--	--	--	--		--	--	--	--	--	--	--	--	--	--	--	--		--	--	--	--	--	--	--	--	--	--	--
--	--	--	--	--	--	--	--	--	--	--	--		--	--	--	--	--	--	--	--	--	--	--	--		--	--	--	--	--	--	--	--	--	--	--
--	--	--	--	--	--	--	--	--	--	--	--		--	--	--	--	--	--	--	--	--	--	--	--		--	--	--	--	--	--	--	--	--	--	--
--	--	--	--	--	--	--	--	--	--	--	--		--	--	--	--	--	--	--	--	--	--	--	--		--	--	--	--	--	--	--	--	--	--	--
--	--	--	--	--	--	--	--	--	--	--	--		--	--	--	--	--	--	--	--	--	--	--	--		--	--	--	--	--	--	--	--	--	--	--
--	--	--	--	--	--	--	--	--	--	--	--		--	--	--	--	--	--	--	--	--	--	--	--		--	--	--	--	--	--	--	--	--	--	--
--	--	--	--	--	--	--	--	--	--	--	--		--	--	--	--	--	--	--	--	--	--	--	--		--	--	--	--	--	--	--	--	--	--	--
--	--	--	--	--	--	--	--	--	--	--	--		--	--	--	--	--	--	--	--	--	--	--	--		--	--	--	--	--	--	--	--	--	--	--
--	--	--	--	--	--	--	--	--	--	--	--		--	--	--	--	--	--	--	--	--	--	--	--		--	--	--	--	--	--	--	--	--	--	--
--	--	--	--	--	--	--	--	--	--	--	--		--	--	--	--	--	--	--	--	--	--	--	--		--	--	--	--	--	--	--	--	--	--	--
--	--	--	--	--	--	--	--	--	--	--	--		--	--	--	--	--	--	--	--	--	--	--	--		--	--	--	--	--	--	--	--	--	--	--
--	--	--	--	--	--	--	--	--	--	--	--		--	--	--	--	--	--	--	--	--	--	--	--		--	--	--	--	--	--	--	--	--	--	--
--	--	--	--	--	--	--	--	--	--	--	--		--	--	--	--	--	--	--	--	--	--	--	--		--	--	--	--	--	--	--	--	--	--	--
--	--	--	--	--	--	--	--	--	--	--	--		--	--	--	--	--	--	--	--	--	--	--	--		--	--	--	--	--	--	--	--	--	--	--
--	--	--	--	--	--	--	--	--	--	--	--		--	--	--	--	--	--	--	--	--	--	--	--		--	--	--	--	--	--	--	--	--	--	--
--	--	--	--	--	--	--	--	--	--	--	--		--	--	--	--	--	--	--	--	--	--	--	--		--	--	--	--	--	--	--	--	--	--	--
--	--	--	--	--	--	--	--	--	--	--	--		--	--	--	--	--	--	--	--	--	--	--	--		--	--	--	--	--	--	--	--	--	--	--
--	--	--	--	--	--	--	--	--	--	--	--		--	--	--	--	--	--	--	--	--	--	--	--		--	--	--	--	--	--	--	--	--	--	--
--	--	--	--	--	--	--	--	--	--	--	--		--	--	--	--	--	--	--	--	--	--	--	--		--	--	--	--	--	--	--	--	--	--	--
--	--	--	--	--	--	--	--	--	--	--	--		--	--	--	--	--	--	--	--	--	--	--	--		--	--	--	--	--	--	--	--	--	--	--
--	--	--	--	--	--	--	--	--	--	--	--		--	--	--	--	--	--	--	--	--	--	--	--		--	--	--	--	--	--	--	--	--	--	--
--	--	--	--	--	--	--	--	--	--	--	--		--	--	--	--	--	--	--	--	--	--	--	--		--	--	--	--	--	--	--	--	--	--	--
--	--	--	--	--	--	--	--	--	--	--	--		--	--	--	--	--	--	--	--	--	--	--	--		--	--	--	--	--	--	--	--	--	--	--
--	--	--	--	--	--	--	--	--	--	--	--		--	--	--	--	--	--	--	--	--	--	--	--		--	--	--	--	--	--	--	--	--	--	--
--	--	--	--	--	--	--	--	--	--	--	--		--	--	--	--	--	--	--	--	--	--	--	--		--	--	--	--	--	--	--	--	--	--	--
--	--	--	--	--	--	--	--	--	--	--	--		--	--	--	--	--	--	--	--	--	--	--	--		--	--	--	--	--	--	--	--	--	--	--
--	--	--	--	--	--	--	--	--	--	--	--		--	--	--	--	--	--	--	--	--	--	--	--		--	--	--	--	--	--	--	--	--	--	--
--	--	--	--	--	--	--	--	--	--	--	--		--	--	--	--	--	--	--	--	--	--	--	--		--	--	--	--	--	--	--	--	--	--	--
--	--	--	--	--	--	--	--	--	--	--	--		--	--	--	--	--	--	--	--	--	--	--	--		--	--	--	--	--	--	--	--	--	--	--
--	--	--	--	--	--	--	--	--	--	--	--		--	--	--	--	--	--	--	--	--	--	--	--		--	--	--	--	--	--	--	--	--	--	--
--	--	--	--	--	--	--	--	--	--	--	--		--	--	--	--	--	--	--	--	--	--	--	--		--	--	--	--	--	--	--	--	--	--	--
--	--	--	--	--	--	--	--	--	--	--	--		--	--	--	--	--	--	--	--	--	--	--	--		--	--	--	--	--	--	--	--	--	--	--
--	--	--	--	--	--	--	--	--	--	--	--		--	--	--	--	--	--	--	--	--	--	--	--		--	--	--	--	--	--	--	--	--	--	--
--	--	--	--	--	--	--	--	--	--	--	--		--	--	--	--	--	--	--	--	--	--	--	--		--	--	--	--	--	--	--	--	--	--	--
--	--	--	--	--	--	--	--	--	--	--	--		--	--	--	--	--	--	--	--	--	--	--	--		--	--	--	--	--	--	--	--	--	--	--
--	--	--	--	--	--	--	--	--	--	--	--		--	--	--	--	--	--	--	--	--	--	--	--		--	--	--	--	--	--	--	--	--	--	--
--	--	--	--	--	--	--	--	--	--	--	--		--	--	--	--	--	--	--	--	--	--	--	--		--	--	--	--	--	--	--	--	--	--	--
--	--	--	--	--	--	--	--	--	--	--	--		--	--	--	--	--	--	--	--	--	--	--	--		--	--	--	--	--	--	--	--	--	--	--
--	--	--	--	--	--	--	--	--	--	--	--		--	--	--	--	--	--	--	--	--	--	--	--		--	--	--	--	--	--	--	--	--	--	--
--	--	--	--	--	--	--	--	--	--	--	--		--	--	--	--	--	--	--	--	--	--	--	--		--	--	--	--	--	--	--	--	--	--	--
--	--	--	--	--	--	--	--	--	--	--	--		--	--	--	--	--	--	--	--	--	--	--	--		--	--	--	--	--	--	--	--	--	--	--
--	--	--	--	--	--	--	--	--	--	--	--		--	--	--	--	--	--	--	--	--	--	--	--		--	--	--	--	--	--	--	--	--	--	--
--	--	--	--	--	--	--	--	--	--	--	--		--	--	--	--	--	--	--	--	--	--	--	--		--	--	--	--	--	--	--	--	--	--	--
--	--	--	--	--	--	--	--	--	--	--	--		--	--	--	--	--	--	--	--	--	--	--	--		--	--	--	--	--	--	--	--	--	--	--
--	--	--	--	--	--	--	--	--	--	--	--		--	--	--	--	--	--	--	--	--	--	--	--		--	--	--	--	--	--	--	--	--	--	--
--	--	--	--	--	--	--	--	--	--	--	--		--	--	--	--	--	--	--	--	--	--	--	--		--	--	--	--	--	--	--	--	--	--	--
--	--	--	--	--	--	--	--	--	--	--	--		--	--	--	--	--	--	--	--	--	--	--	--		--	--	--	--	--	--	--	--	--	--	--
--	--	--	--	--	--	--	--	--	--	--	--		--	--	--	--	--	--	--	--	--	--	--	--		--	--	--	--	--	--	--	--	--	--	--
--	--	--	--	--	--	--	--	--	--	--	--		--	--	--	--	--	--	--	--	--	--	--	--		--	--	--	--	--	--	--	--	--	--	--
--	--	--	--	--	--	--	--	--	--	--	--		--	--	--	--	--	--	--	--	--	--	--	--		--	--	--	--	--	--	--	--	--	--	--
--	--	--	--	--	--	--	--	--	--	--	--		--	--	--	--	--	--	--	--	--	--	--	--		--	--	--	--	--	--	--	--	--	--	--
--	--	--	--	--	--	--	--	--	--	--	--		--	--	--	--	--	--	--	--	--	--	--	--		--	--	--	--	--	--	--	--	--	--	--
--	--	--	--	--	--	--	--	--	--	--	--		--	--	--	--	--	--	--	--	--	--	--	--		--	--	--	--	--	--	--	--	--	--	--
--	--	--	--	--	--	--	--	--	--	--	--		--	--	--	--	--	--	--	--	--	--	--	--		--	--	--	--	--	--	--	--	--	--	--
--	--	--	--	--	--	--	--	--	--	--	--		--	--	--	--	--	--	--	--	--	--	--	--		--	--	--	--	--	--	--	--	--	--	--
--	--	--	--	--	--	--	--	--	--	--	--		--	--	--	--	--	--	--	--	--	--	--	--		--	--	--	--	--	--	--	--	--	--	--
--	--	--	--	--	--	--	--	--	--	--	--		--	--	--	--	--	--	--	--	--	--	--	--		--	--	--	--	--	--	--	--	--	--	--
--	--	--	--	--	--	--	--	--	--	--	--		--	--	--	--	--	--	--	--	--	--	--	--		--	--	--	--	--	--	--	--	--	--	--
--	--	--	--	--	--	--	--	--	--	--	--		--	--	--	--	--	--	--	--	--	--	--	--		--	--	--	--	--	--	--	--	--	--	--
--	--	--	--	--	--	--	--	--	--	--	--		--	--	--	--	--	--	--	--	--	--	--	--		--	--	--	--	--	--	--	--	--	--	--
--	--	--	--	--	--	--	--	--	--	--	--		--	--	--	--	--	--	--	--	--	--	--	--		--	--	--	--	--	--	--	--	--	--	--
--	--	--	--	--	--	--	--	--	--	--	--		--	--	--	--	--	--	--	--	--	--	--	--		--	--	--	--	--	--	--	--	--	--	--
--	--	--	--	--	--	--	--	--	--	--	--		--	--	--	--	--	--	--	--	--	--	--	--		--	--	--	--	--	--	--	--	--	--	--
--	--	--	--	--	--	--	--	--	--	--	--		--	--	--	--	--	--	--	--	--	--	--	--		--	--	--	--	--	--	--	--	--	--	--
--	--	--	--	--	--	--	--	--	--	--	--		--	--	--	--	--	--	--	--	--	--	--	--		--	--	--	--	--	--	--	--	--	--	--
--	--	--	--	--	--	--	--	--	--	--	--		--	--	--	--	--	--	--	--	--	--	--	--		--	--	--	--	--	--	--	--	--	--	--
--	--	--	--	--	--	--	--	--	--	--	--		--	--	--	--	--	--	--	--	--	--	--	--		--	--	--	--	--	--	--	--	--	--	--
--	--	--	--	--	--	--	--	--	--	--	--		--	--	--	--	--	--	--	--	--	--	--	--		--	--	--	--	--	--	--	--	--	--	--
--	--	--	--	--	--	--	--	--	--	--	--		--	--	--	--	--	--	--	--	--	--	--	--		--	--	--	--	--	--	--	--	--	--	--
--	--	--	--	--	--	--	--	--	--	--	--		--	--	--	--	--	--	--	--	--	--	--	--		--	--	--	--	--	--	--	--	--	--	--
--	--	--	--	--	--	--	--	--	--	--	--		--	--	--	--	--	--	--	--	--	--	--	--		--	--	--	--	--	--	--	--	--	--	--
--	--	--	--	--	--	--	--	--	--	--	--		--	--	--	--	--	--	--	--	--	--	--	--		--	--	--	--	--	--	--	--	--	--	--
--	--	--	--	--	--	--	--	--	--	--	--		--	--	--	--	--	--	--	--	--	--	--	--		--	--	--	--	--	--	--	--	--	--	--
--	--	--	--	--	--	--	--	--	--	--	--		--	--	--	--	--	--	--	--	--	--	--	--		--	--	--	--	--	--	--	--	--	--	--
--	--	--	--	--	--	--	--	--	--	--	--		--	--	--	--	--	--	--	--	--	--	--	--		--	--	--	--	--	--	--	--	--	--	--
--	--	--	--	--	--	--	--	--	--	--	--		--	--	--	--	--	--	--	--	--	--	--	--		--	--	--	--	--	--	--	--	--	--	--
--	--	--	--	--	--	--	--	--	--	--	--		--	--	--	--	--	--	--	--	--	--	--	--		--	--	--	--	--	--	--	--	--	--	--
--	--	--	--	--	--	--	--	--	--	--	--		--	--	--	--	--	--	--	--	--	--	--	--		--	--	--	--	--	--	--	--	--	--	--
--	--	--	--	--	--	--	--	--	--	--	--		--	--	--	--	--	--	--	--	--	--	--	--		--	--	--	--	--	--	--	--	--	--	--
--	--	--	--	--	--	--	--	--	--	--	--		--	--	--	--	--	--	--	--	--	--	--	--		--	--	--	--	--	--	--	--	--	--	--
--	--	--	--	--	--	--	--	--	--	--	--		--	--	--	--	--	--	--	--	--	--	--	--		--	--	--	--	--	--	--	--	--	--	--
--	--	--	--	--	--	--	--	--	--	--	--		--	--	--	--	--	--	--	--	--	--	--	--		--	--	--	--	--	--	--	--	--	--	--
--	--	--	--	--	--	--	--	--	--	--	--		--	--	--	--	--	--	--	--	--	--	--	--		--	--	--	--	--	--	--	--	--	--	--
--	--	--	--	--	--	--	--	--	--	--	--		--	--	--	--	--	--	--	--	--	--	--	--		--	--	--	--	--	--	--	--	--	--	--
--	--	--	--	--	--	--	--	--	--	--	--		--	--	--	--	--	--	--	--	--	--	--	--		--	--	--	--	--	--	--	--	--	--	--
--	--	--	--	--	--	--	--	--	--	--	--		--	--	--	--	--	--	--	--	--	--	--	--		--	--	--	--	--	--	--	--	--	--	--
--	--	--	--	--	--	--	--	--	--	--	--		--	--	--	--	--	--	--	--	--	--	--	--		--	--	--	--	--	--	--	--	--	--	--
--	--	--	--	--	--	--	--	--	--	--	--		--	--	--	--	--	--	--	--	--	--	--	--		--	--	--	--	--	--	--	--	--	--	--
--	--	--	--	--	--	--	--	--	--	--	--		--	--	--	--	--	--	--	--	--	--	--	--		--	--	--	--	--	--	--	--	--	--	--
--	--	--	--	--	--	--	--	--	--	--	--		--	--	--	--	--	--	--	--	--	--	--	--		--	--	--	--	--	--	--	--	--	--	--
--	--	--	--	--	--	--	--	--	--	--	--		--	--	--	--	--	--	--	--	--	--	--	--		--	--	--	--	--	--	--	--	--	--	--
--	--	--	--	--	--	--	--	--	--	--	--		--	--	--	--	--	--	--	--	--	--	--	--		--	--	--	--	--	--	--	--	--	--	--
--	--	--	--	--	--	--	--	--	--	--	--		--	--	--	--	--	--	--	--	--	--	--	--		--	--	--	--	--	--	--	--	--	--	--
--	--	--	--	--	--	--	--	--	--	--	--		--	--	--	--	--	--	--	--	--	--	--	--		--	--	--	--	--	--	--	--	--	--	--
--	--	--	--	--	--	--	--	--	--	--	--		--	--	--	--	--	--	--	--	--	--	--	--		--	--	--	--	--	--	--	--	--	--	--
--	--	--	--	--	--	--	--	--	--	--	--		--	--	--	--	--	--	--	--	--	--	--	--		--	--	--	--	--	--	--	--	--	--	--
--	--	--	--	--	--	--	--	--	--	--	--		--	--	--	--	--	--	--	--	--	--	--	--		--	--	--	--	--	--	--	--	--	--	--
--	--	--	--	--	--	--	--	--	--	--	--		--	--	--	--	--	--	--	--	--	--	--	--		--	--	--	--	--	--	--	--	--	--	--
--	--	--	--	--	--	--	--	--	--	--	--		--	--	--	--	--	--	--	--	--	--	--	--		--	--	--	--	--	--	--	--	--	--	--
--	--	--	--	--	--	--	--	--	--	--	--		--	--	--	--	--	--	--	--	--	--	--	--		--	--	--	--	--	--	--	--	--	--	--
--	--	--	--	--	--	--	--	--	--	--	--		--	--	--	--	--	--	--	--	--	--	--	--		--	--	--	--	--	--	--	--	--	--	--
--	--	--	--	--	--	--	--	--	--	--	--		--	--	--	--	--	--	--	--	--	--	--	--		--	--	--	--	--	--	--	--	--	--	--
--	--	--	--	--	--	--	--	--	--	--	--		--	--	--	--	--	--	--	--	--	--	--	--		--	--	--	--	--	--	--	--	--	--	--
--	--	--	--	--	--	--	--	--	--	--	--		--	--	--	--	--	--	--	--	--	--	--	--		--	--	--	--	--	--	--	--	--	--	--
--	--	--	--	--	--	--	--	--	--	--	--		--	--	--	--	--	--	--	--	--	--	--	--		--	--	--	--	--	--	--	--	--	--	--
--	--	--	--	--	--	--	--	--	--	--	--		--	--	--	--	--	--	--	--	--	--	--	--		--	--	--	--	--	--	--	--	--	--	--
--	--	--	--	--	--	--	--	--	--	--	--		--	--	--	--	--	--	--	--	--	--	--	--		--	--	--	--	--	--	--	--	--	--	--
--	--	--	--	--	--	--	--	--	--	--	--		--	--	--	--	--	--	--	--	--	--	--	--		--	--	--	--	--	--	--	--	--	--	--
--	--	--	--	--	--	--	--	--	--	--	--		--	--	--	--	--	--	--	--	--	--	--	--		--	--	--	--	--	--	--	--	--	--	--
--	--	--	--	--	--	--	--	--	--	--	--		--	--	--	--	--	--	--	--	--	--	--	--		--	--	--	--	--	--	--	--	--	--	--
--	--	--	--	--	--	--	--	--	--	--	--		--	--	--	--	--	--	--	--	--	--	--	--		--	--	--	--	--	--	--	--	--	--	--
--	--	--	--	--	--	--	--	--	--	--	--		--	--	--	--	--	--	--	--	--	--	--	--		--	--	--	--	--	--	--	--	--	--	--
--	--	--	--	--	--	--	--	--	--	--	--		--	--	--	--	--	--	--	--	--	--	--	--		--	--	--	--	--	--	--	--	--	--	--
--	--	--	--	--	--	--	--	--	--	--	--		--	--	--	--	--	--	--	--	--	--	--	--		--	--	--	--	--	--	--	--	--	--	--
--	--	--	--	--	--	--	--	--	--	--	--		--	--	--	--	--	--	--	--	--	--	--	--		--	--	--	--	--	--	--	--	--	--	--
--	--	--	--	--	--	--	--	--	--	--	--		--	--	--	--	--	--	--	--	--	--	--	--		--	--	--	--	--	--	--	--	--	--	--
--	--	--	--	--	--	--	--	--	--	--	--		--	--	--	--	--	--	--	--	--	--	--	--		--	--	--	--	--	--	--	--	--	--	--
--	--	--	--	--	--	--	--	--	--	--	--		--	--	--	--	--	--	--	--	--	--	--	--		--	--	--	--	--	--	--	--	--	--	--
--	--	--	--	--	--	--	--	--	--	--	--		--	--	--	--	--	--	--	--	--	--	--	--		--	--	--	--	--	--	--	--	--	--	--
--	--	--	--	--	--	--	--	--	--	--	--		--	--	--	--	--	--	--	--	--	--	--	--		--	--	--	--	--	--	--	--	--	--	--
--	--	--	--	--	--	--	--	--	--	--	--		--	--	--	--	--	--	--	--	--	--	--	--		--	--	--	--	--	--	--	--	--	--	--
--	--	--	--	--	--	--	--	--	--	--	--		--	--	--	--	--	--	--	--	--	--	--	--		--	--	--	--	--	--	--	--	--	--	--
--	--	--	--	--	--	--	--	--	--	--	--		--	--	--	--	--	--	--	--	--	--	--	--		--	--	--	--	--	--	--	--	--	--	--
--	--	--	--	--	--	--	--	--	--	--	--		--	--	--	--	--	--	--	--	--	--	--	--		--	--	--	--	--	--	--	--	--	--	--
--	--	--	--	--	--	--	--	--	--	--	--		--	--	--	--	--	--	--	--	--	--	--	--		--	--	--	--	--	--	--	--	--	--	--
--	--	--	--	--	--	--	--	--	--	--	--		--	--	--	--	--	--	--	--	--	--	--	--		--	--	--	--	--	--	--	--	--	--	--
--	--	--	--	--	--	--	--	--	--	--	--		--	--	--	--	--	--	--	--	--	--	--	--		--	--	--	--	--	--	--	--	--	--	--
--	--	--	--	--	--	--	--	--	--	--	--		--	--	--	--	--	--	--	--	--	--	--	--		--	--	--	--	--	--	--	--	--	--	--
--	--	--	--	--	--	--	--	--	--	--	--		--	--	--	--	--	--	--	--	--	--	--	--		--	--	--	--	--	--	--	--	--	--	--
--	--	--	--	--	--	--	--	--	--	--	--		--	--	--	--	--	--	--	--	--	--	--	--		--	--	--	--	--	--	--	--	--	--	--
--	--	--	--	--	--	--	--	--	--	--	--		--	--	--	--	--	--	--	--	--	--	--	--		--	--	--	--	--	--	--	--	--	--	--
--	--	--	--	--	--	--	--	--	--	--	--		--	--	--	--	--	--	--	--	--	--	--	--		--	--	--	--	--	--	--	--	--	--	--
--	--	--	--	--	--	--	--	--	--	--	--		--	--	--	--	--	--	--	--	--	--	--	--		--	--	--	--	--	--	--	--	--	--	--
--	--	--	--	--	--	--	--	--	--	--	--		--	--	--	--	--	--	--	--	--	--	--	--		--	--	--	--	--	--	--	--	--	--	--
--	--	--	--	--	--	--	--	--	--	--	--		--	--	--	--	--	--	--	--	--	--	--	--		--	--	--	--	--	--	--	--	--	--	--
--	--	--	--	--	--	--	--	--	--	--	--		--	--	--	--	--	--	--	--	--	--	--	--		--	--	--	--	--	--	--	--	--	--	--
--	--	--	--	--	--	--	--	--	--	--	--		--	--	--	--	--	--	--	--	--	--	--	--		--	--	--	--	--	--	--	--	--	--	--
--	--	--	--	--	--	--	--	--	--	--	--		--	--	--	--	--	--	--	--	--	--	--	--		--	--	--	--	--	--	--	--	--	--	--
--	--	--	--	--	--	--	--	--	--	--	--		--	--	--	--	--	--	--	--	--	--	--	--		--	--	--	--	--	--	--	--	--	--	--
--	--	--	--	--	--	--	--	--	--	--	--		--	--	--	--	--	--	--	--	--	--	--	--		--	--	--	--	--	--	--	--	--	--	--
--	--	--	--	--	--	--	--	--	--	--	--		--	--	--	--	--	--	--	--	--	--	--	--		--	--	--	--	--	--	--	--	--	--	--
--	--	--	--	--	--	--	--	--	--	--	--		--	--	--	--	--	--	--	--	--	--	--	--		--	--	--	--	--	--	--	--	--	--	--
--	--	--	--	--	--	--	--	--	--	--	--		--	--	--	--	--	--	--	--	--	--	--	--		--	--	--	--	--	--	--	--	--	--	--
--	--	--	--	--	--	--	--	--	--	--	--		--	--	--	--	--	--	--	--	--	--	--	--		--	--	--	--	--	--	--	--	--	--	--
--	--	--	--	--	--	--	--	--	--	--	--		--	--	--	--	--	--	--	--	--	--	--	--		--	--	--	--	--	--	--	--	--	--	--
--	--	--	--	--	--	--	--	--	--	--	--		--	--	--	--	--	--	--	--	--	--	--	--		--	--	--	--	--	--	--	--	--	--	--
--	--	--	--	--	--	--	--	--	--	--	--		--	--	--	--	--	--	--	--	--	--	--	--		--	--	--	--	--	--	--	--	--	--	--
--	--	--	--	--	--	--	--	--	--	--	--		--	--	--	--	--	--	--	--	--	--	--	--		--	--	--	--	--	--	--	--	--	--	--
--	--	--	--	--	--	--	--	--	--	--	--		--	--	--	--	--	--	--	--	--	--	--	--		--	--	--	--	--	--	--	--	--	--	--
--	--	--	--	--	--	--	--	--	--	--	--		--	--	--	--	--	--	--	--	--	--	--	--		--	--	--	--	--	--	--	--	--	--	--
--	--	--	--	--	--	--	--	--	--	--	--		--	--	--	--	--	--	--	--	--	--	--	--		--	--	--	--	--	--	--	--	--	--	--
--	--	--	--	--	--	--	--	--	--	--	--		--	--	--	--	--	--	--	--	--	--	--	--		--	--	--	--	--	--	--	--	--	--	--
--	--	--	--	--	--	--	--	--	--	--	--		--	--	--	--	--	--	--	--	--	--	--	--		--	--	--	--	--	--	--	--	--	--	--
--	--	--	--	--	--	--	--	--	--	--	--		--	--	--	--	--	--	--	--	--	--	--	--		--	--	--	--	--	--	--	--	--	--	--
--	--	--	--	--	--	--	--	--	--	--	--		--	--	--	--	--	--	--	--	--	--	--	--		--	--	--	--	--	--	--	--	--	--	--
--	--	--	--	--	--	--	--	--	--	--	--		--	--	--	--	--	--	--	--	--	--	--	--		--	--	--	--	--	--	--	--	--	--	--
--	--	--	--	--	--	--	--	--	--	--	--		--	--	--	--	--	--	--	--	--	--	--	--		--	--	--	--	--	--	--	--	--	--	--
--	--	--	--	--	--	--	--	--	--	--	--		--	--	--	--	--	--	--	--	--	--	--	--		--	--	--	--	--	--	--	--	--	--	--
--	--	--	--	--	--	--	--	--	--	--	--		--	--	--	--	--	--	--	--	--	--	--	--		--	--	--	--	--	--	--	--	--	--	--
--	--	--	--	--	--	--	--	--	--	--	--		--	--	--	--	--	--	--	--	--	--	--	--		--	--	--	--	--	--	--	--	--	--	--
--	--	--	--	--	--	--	--	--	--	--	--		--	--	--	--	--	--	--	--	--	--	--	--		--	--	--	--	--	--	--	--	--	--	--
--	--	--	--	--	--	--	--	--	--	--	--		--	--	--	--	--	--	--	--	--	--	--	--		--	--	--	--	--	--	--	--	--	--	--
--	--	--	--	--	--	--	--	--	--	--	--		--	--	--	--	--	--	--	--	--	--	--	--		--	--	--	--	--	--	--	--	--	--	--
--	--	--	--	--	--	--	--	--	--	--	--		--	--	--	--	--	--	--	--	--	--	--	--		--	--	--	--	--	--	--	--	--	--	--
--	--	--	--	--	--	--	--	--	--	--	--		--	--	--	--	--	--	--	--	--	--	--	--		--	--	--	--	--	--	--	--	--	--	--
--	--	--	--	--	--	--	--	--	--	--	--		--	--	--	--	--	--	--	--	--	--	--	--		--	--	--	--	--	--	--	--	--	--	--
--	--	--	--	--	--	--	--	--	--	--	--		--	--	--	--	--	--	--	--	--	--	--	--		--	--	--	--	--	--	--	--	--	--	--
--	--	--	--	--	--	--	--	--	--	--	--		--	--	--	--	--	--	--	--	--	--	--	--		--	--	--	--	--	--	--	--	--	--	--
--	--	--	--	--	--	--	--	--	--	--	--		--	--	--	--	--	--	--	--	--	--	--	--		--	--	--	--	--	--	--	--	--	--	--
--	--	--	--	--	--	--	--	--	--	--	--		--	--	--	--	--	--	--	--	--	--	--	--		--	--	--	--	--	--	--	--	--	--	--
--	--	--	--	--	--	--	--	--	--	--	--		--	--	--	--	--	--	--	--	--	--	--	--		--	--	--	--	--	--	--	--	--	--	--
--	--	--	--	--	--	--	--	--	--	--	--		--	--	--	--	--	--	--	--	--	--	--	--		--	--	--	--	--	--	--	--	--	--	--
--	--	--	--	--	--	--	--	--	--	--	--		--	--	--	--	--	--	--	--	--	--	--	--		--	--	--	--	--	--	--	--	--	--	--
--	--	--	--	--	--	--	--	--	--	--	--		--	--	--	--	--	--	--	--	--	--	--	--		--	--	--	--	--	--	--	--	--	--	--
--	--	--	--	--	--	--	--	--	--	--	--		--	--	--	--	--	--	--	--	--	--	--	--		--	--	--	--	--	--	--	--	--	--	--
--	--	--	--	--	--	--	--	--	--	--	--		--	--	--	--	--	--	--	--	--	--	--	--		--	--	--	--	--	--	--	--	--	--	--
--	--	--	--	--	--	--	--	--	--	--	--		--	--	--	--	--	--	--	--	--	--	--	--		--	--	--	--	--	--	--	--	--	--	--
--	--	--	--	--	--	--	--	--	--	--	--		--	--	--	--	--	--	--	--	--	--	--	--		--	--	--	--	--	--	--	--	--	--	--
--	--	--	--	--	--	--	--	--	--	--	--		--	--	--	--	--	--	--	--	--	--	--	--		--	--	--	--	--	--	--	--	--	--	--
--	--	--	--	--	--	--	--	--	--	--	--		--	--	--	--	--	--	--	--	--	--	--	--		--	--	--	--	--	--	--	--	--	--	--
--	--	--	--	--	--	--	--	--	--	--	--		--	--	--	--	--	--	--	--	--	--	--	--		--	--	--	--	--	--	--	--	--	--	--
--	--	--	--	--	--	--	--	--	--	--	--		--	--	--	--	--	--	--	--	--	--	--	--		--	--	--	--	--	--	--	--	--	--	--
--	--	--	--	--	--	--	--	--	--	--	--		--	--	--	--	--	--	--	--	--	--	--	--		--	--	--	--	--	--	--	--	--	--	--
--	--	--	--	--	--	--	--	--	--	--	--		--	--	--	--	--	--	--	--	--	--	--	--		--	--	--	--	--	--	--	--	--	--	--
--	--	--	--	--	--	--	--	--	--	--	--		--	--	--	--	--	--	--	--	--	--	--	--		--	--	--	--	--	--	--	--	--	--	--
--	--	--	--	--	--	--	--	--	--	--	--		--	--	--	--	--	--	--	--	--	--	--	--		--	--	--	--	--	--	--	--	--	--	--
--	--	--	--	--	--	--	--	--	--	--	--		--	--	--	--	--	--	--	--	--	--	--	--		--	--	--	--	--	--	--	--	--	--	--
--	--	--	--	--	--	--	--	--	--	--	--		--	--	--	--	--	--	--	--	--	--	--	--		--	--	--	--	--	--	--	--	--	--	--
--	--	--	--	--	--	--	--	--	--	--	--		--	--	--	--	--	--	--	--	--	--	--	--		--	--	--	--	--	--	--	--	--	--	--
--	--	--	--	--	--	--	--	--	--	--	--		--	--	--	--	--	--	--	--	--	--	--	--		--	--	--	--	--	--	--	--	--	--	--
--	--	--	--	--	--	--	--	--	--	--	--		--	--	--	--	--	--	--	--	--	--	--	--		--	--	--	--	--	--	--	--	--	--	--
--	--	--	--	--	--	--	--	--	--	--	--		--	--	--	--	--	--	--	--	--	--	--	--		--	--	--	--	--	--	--	--	--	--	--
--	--	--	--	--	--	--	--	--	--	--	--		--	--	--	--	--	--	--	--	--	--	--	--		--	--	--	--	--	--	--	--	--	--	--
--	--	--	--	--	--	--	--	--	--	--	--		--	--	--	--	--	--	--	--	--	--	--	--		--	--	--	--	--	--	--	--	--	--	--
--	--	--	--	--	--	--	--	--	--	--	--		--	--	--	--	--	--	--	--	--	--	--	--		--	--	--	--	--	--	--	--	--	--	--
--	--	--	--	--	--	--	--	--	--	--	--		--	--	--	--	--	--	--	--	--	--	--	--		--	--	--	--	--	--	--	--	--	--	--
--	--	--	--	--	--	--	--	--	--	--	--		--	--	--	--	--	--	--	--	--	--	--	--		--	--	--	--	--	--	--	--	--	--	--
--	--	--	--	--	--	--	--	--	--	--	--		--	--	--	--	--	--	--	--	--	--	--	--		--	--	--	--	--	--	--	--	--	--	--
--	--	--	--	--	--	--	--	--	--	--	--		--	--	--	--	--	--	--	--	--	--	--	--		--	--	--	--	--	--	--	--	--	--	--
--	--	--	--	--	--	--	--	--	--	--	--		--	--	--	--	--	--	--	--	--	--	--	--		--	--	--	--	--	--	--	--	--	--	--
--	--	--	--	--	--	--	--	--	--	--	--		--	--	--	--	--	--	--	--	--	--	--	--		--	--	--	--	--	--	--	--	--	--	--
--	--	--	--	--	--	--	--	--	--	--	--		--	--	--	--	--	--	--	--	--	--	--	--		--	--	--	--	--	--	--	--	--	--	--
--	--	--	--	--	--	--	--	--	--	--	--		--	--	--	--	--	--	--	--	--	--	--	--		--	--	--	--	--	--	--	--	--	--	--
--	--	--	--	--	--	--	--	--	--	--	--		--	--	--	--	--	--	--	--	--	--	--	--		--	--	--	--	--	--	--	--	--	--	--
--	--	--	--	--	--	--	--	--	--	--	--		--	--	--	--	--	--	--	--	--	--	--	--		--	--	--	--	--	--	--	--	--	--	--
--	--	--	--	--	--	--	--	--	--	--	--		--	--	--	--	--	--	--	--	--	--	--	--		--	--	--	--	--	--	--	--	--	--	--
--	--	--	--	--	--	--	--	--	--	--	--		--	--	--	--	--	--	--	--	--	--	--	--		--	--	--	--	--	--	--	--	--	--	--
--	--	--	--	--	--	--	--	--	--	--	--		--	--	--	--	--	--	--	--	--	--	--	--		--	--	--	--	--	--	--	--	--	--	--
--	--	--	--	--	--	--	--	--	--	--	--		--	--	--	--	--	--	--	--	--	--	--	--		--	--	--	--	--	--	--	--	--	--	--
--	--	--	--	--	--	--	--	--	--	--	--		--	--	--	--	--	--	--	--	--	--	--	--		--	--	--	--	--	--	--	--	--	--	--
--	--	--	--	--	--	--	--	--	--	--	--		--	--	--	--	--	--	--	--	--	--	--	--		--	--	--	--	--	--	--	--	--	--	--
--	--	--	--	--	--	--	--	--	--	--	--		--	--	--	--	--	--	--	--	--	--	--	--		--	--	--	--	--	--	--	--	--	--	--
--	--	--	--	--	--	--	--	--	--	--	--		--	--	--	--	--	--	--	--	--	--	--	--		--	--	--	--	--	--	--	--	--	--	--
--	--	--	--	--	--	--	--	--	--	--	--		--	--	--	--	--	--	--	--	--	--	--	--		--	--	--	--	--	--	--	--	--	--	--
--	--	--	--	--	--	--	--	--	--	--	--		--	--	--	--	--	--	--	--	--	--	--	--		--	--	--	--	--	--	--	--	--	--	--
--	--	--	--	--	--	--	--	--	--	--	--		--	--	--	--	--	--	--	--	--	--	--	--		--	--	--	--	--	--	--	--	--	--	--
--	--	--	--	--	--	--	--	--	--	--	--		--	--	--	--	--	--	--	--	--	--	--	--		--	--	--	--	--	--	--	--	--	--	--
--	--	--	--	--	--	--	--	--	--	--	--		--	--	--	--	--	--	--	--	--	--	--	--		--	--	--	--	--	--	--	--	--	--	--
--	--	--	--	--	--	--	--	--	--	--	--		--	--	--	--	--	--	--	--	--	--	--	--		--	--	--	--	--	--	--	--	--	--	--
--	--	--	--	--	--	--	--	--	--	--	--		--	--	--	--	--	--	--	--	--	--	--	--		--	--	--	--	--	--	--	--	--	--	--
--	--	--	--	--	--	--	--	--	--	--	--		--	--	--	--	--	--	--	--	--	--	--	--		--	--	--	--	--	--	--	--	--	--	--
--	--	--	--	--	--	--	--	--	--	--	--		--	--	--	--	--	--	--	--	--	--	--	--		--	--	--	--	--	--	--	--	--	--	--
--	--	--	--	--	--	--	--	--	--	--	--		--	--	--	--	--	--	--	--	--	--	--	--		--	--	--	--	--	--	--	--	--	--	--
--	--	--	--	--	--	--	--	--	--	--	--		--	--	--	--	--	--	--	--	--	--	--	--		--	--	--	--	--	--	--	--	--	--	--
--	--	--	--	--	--	--	--	--	--	--	--		--	--	--	--	--	--	--	--	--	--	--	--		--	--	--	--	--	--	--	--	--	--	--
--	--	--	--	--	--	--	--	--	--	--	--		--	--	--	--	--	--	--	--	--	--	--	--		--	--	--	--	--	--	--	--	--	--	--
--	--	--	--	--	--	--	--	--	--	--	--		--	--	--	--	--	--	--	--	--	--	--	--		--	--	--	--	--	--	--	--	--	--	--
--	--	--	--	--	--	--	--	--	--	--	--		--	--	--	--	--	--	--	--	--	--	--	--		--	--	--	--	--	--	--	--	--	--	--
--	--	--	--	--	--	--	--	--	--	--	--		--	--	--	--	--	--	--	--	--	--	--	--		--	--	--	--	--	--	--	--	--	--	--
--	--	--	--	--	--	--	--	--	--	--	--		--	--	--	--	--	--	--	--	--	--	--	--		--	--	--	--	--	--	--	--	--	--	--
--	--	--	--	--	--	--	--	--	--	--	--		--	--	--	--	--	--	--	--	--	--	--	--		--	--	--	--	--	--	--	--	--	--	--
--	--	--	--	--	--	--	--	--	--	--	--		--	--	--	--	--	--	--	--	--	--	--	--		--	--	--	--	--	--	--	--	--	--	--
--	--	--	--	--	--	--	--	--	--	--	--		--	--	--	--	--	--	--	--	--	--	--	--		--	--	--	--	--	--	--	--	--	--	--
--	--	--	--	--	--	--	--	--	--	--	--		--	--	--	--	--	--	--	--	--	--	--	--		--	--	--	--	--	--	--	--	--	--	--
--	--	--	--	--	--	--	--	--	--	--	--		--	--	--	--	--	--	--	--	--	--	--	--		--	--	--	--	--	--	--	--	--	--	--
--	--	--	--	--	--	--	--	--	--	--	--		--	--	--	--	--	--	--	--	--	--	--	--		--	--	--	--	--	--	--	--	--	--	--
--	--	--	--	--	--	--	--	--	--	--	--		--	--	--	--	--	--	--	--	--	--	--	--		--	--	--	--	--	--	--	--	--	--	--
--	--	--	--	--	--	--	--	--	--	--	--		--	--	--	--	--	--	--	--	--	--	--	--		--	--	--	--	--	--	--	--	--	--	--
--	--	--	--	--	--	--	--	--	--	--	--		--	--	--	--	--	--	--	--	--	--	--	--		--	--	--	--	--	--	--	--	--	--	--
--	--	--	--	--	--	--	--	--	--	--	--		--	--	--	--	--	--	--	--	--	--	--	--		--	--	--	--	--	--	--	--	--	--	--
--	--	--	--	--	--	--	--	--	--	--	--		--	--	--	--	--	--	--	--	--	--	--	--		--	--	--	--	--	--	--	--	--	--	--
--	--	--	--	--	--	--	--	--	--	--	--		--	--	--	--	--	--	--	--	--	--	--	--		--	--	--	--	--	--	--	--	--	--	--
--	--	--	--	--	--	--	--	--	--	--	--		--	--	--	--	--	--	--	--	--	--	--	--		--	--	--	--	--	--	--	--	--	--	--
--	--	--	--	--	--	--	--	--	--	--	--		--	--	--	--	--	--	--	--	--	--	--	--		--	--	--	--	--	--	--	--	--	--	--
--	--	--	--	--	--	--	--	--	--	--	--		--	--	--	--	--	--	--	--	--	--	--	--		--	--	--	--	--	--	--	--	--	--	--
--	--	--	--	--	--	--	--	--	--	--	--		--	--	--	--	--	--	--	--	--	--	--	--		--	--	--	--	--	--	--	--	--	--	--
--	--	--	--	--	--	--	--	--	--	--	--		--	--	--	--	--	--	--	--	--	--	--	--		--	--	--	--	--	--	--	--	--	--	--
--	--	--	--	--	--	--	--	--	--	--	--		--	--	--	--	--	--	--	--	--	--	--	--		--	--	--	--	--	--	--	--	--	--	--
--	--	--	--	--	--	--	--	--	--	--	--		--	--	--	--	--	--	--	--	--	--	--	--		--	--	--	--	--	--	--	--	--	--	--
--	--	--	--	--	--	--	--	--	--	--	--		--	--	--	--	--	--	--	--	--	--	--	--		--	--	--	--	--	--	--	--	--	--	--
--	--	--	--	--	--	--	--	--	--	--	--		--	--	--	--	--	--	--	--	--	--	--	--		--	--	--	--	--	--	--	--	--	--	--
--	--	--	--	--	--	--	--	--	--	--	--		--	--	--	--	--	--	--	--	--	--	--	--		--	--	--	--	--	--	--	--	--	--	--
--	--	--	--	--	--	--	--	--	--	--	--		--	--	--	--	--	--	--	--	--	--	--	--		--	--	--	--	--	--	--	--	--	--	--
--	--	--	--	--	--	--	--	--	--	--	--		--	--	--	--	--	--	--	--	--	--	--	--		--	--	--	--	--	--	--	--	--	--	--
--	--	--	--	--	--	--	--	--	--	--	--		--	--	--	--	--	--	--	--	--	--	--	--		--	--	--	--	--	--	--	--	--	--	--
--	--	--	--	--	--	--	--	--	--	--	--		--	--	--	--	--	--	--	--	--	--	--	--		--	--	--	--	--	--	--	--	--	--	--
--	--	--	--	--	--	--	--	--	--	--	--		--	--	--	--	--	--	--	--	--	--	--	--		--	--	--	--	--	--	--	--	--	--	--
--	--	--	--	--	--	--	--	--	--	--	--		--	--	--	--	--	--	--	--	--	--	--	--		--	--	--	--	--	--	--	--	--	--	--
--	--	--	--	--	--	--	--	--	--	--	--		--	--	--	--	--	--	--	--	--	--	--	--		--	--	--	--	--	--	--	--	--	--	--
--	--	--	--	--	--	--	--	--	--	--	--		--	--	--	--	--	--	--	--	--	--	--	--		--	--	--	--	--	--	--	--	--	--	--
--	--	--	--	--	--	--	--	--	--	--	--		--	--	--	--	--	--	--	--	--	--	--	--		--	--	--	--	--	--	--	--	--	--	--
--	--	--	--	--	--	--	--	--	--	--	--		--	--	--	--	--	--	--	--	--	--	--	--		--	--	--	--	--	--	--	--	--	--	--
--	--	--	--	--	--	--	--	--	--	--	--		--	--	--	--	--	--	--	--	--	--	--	--		--	--	--	--	--	--	--	--	--	--	--
--	--	--	--	--	--	--	--	--	--	--	--		--	--	--	--	--	--	--	--	--	--	--	--		--	--	--	--	--	--	--	--	--	--	--
--	--	--	--	--	--	--	--	--	--	--	--		--	--	--	--	--	--	--	--	--	--	--	--		--	--	--	--	--	--	--	--	--	--	--
--	--	--	--	--	--	--	--	--	--	--	--		--	--	--	--	--	--	--	--	--	--	--	--		--	--	--	--	--	--	--	--	--	--	--
--	--	--	--	--	--	--	--	--	--	--	--		--	--	--	--	--	--	--	--	--	--	--	--		--	--	--	--	--	--	--	--	--	--	--
--	--	--	--	--	--	--	--	--	--	--	--		--	--	--	--	--	--	--	--	--	--	--	--		--	--	--	--	--	--	--	--	--	--	--
--	--	--	--	--	--	--	--	--	--	--	--		--	--	--	--	--	--	--	--	--	--	--	--		--	--	--	--	--	--	--	--	--	--	--
--	--	--	--	--	--	--	--	--	--	--	--		--	--	--	--	--	--	--	--	--	--	--	--		--	--	--	--	--	--	--	--	--	--	--
--	--	--	--	--	--	--	--	--	--	--	--		--	--	--	--	--	--	--	--	--	--	--	--		--	--	--	--	--	--	--	--	--	--	--
--	--	--	--	--	--	--	--	--	--	--	--		--	--	--	--	--	--	--	--	--	--	--	--		--	--	--	--	--	--	--	--	--	--	--
--	--	--	--	--	--	--	--	--	--	--	--		--	--	--	--	--	--	--	--	--	--	--	--		--	--	--	--	--	--	--	--	--	--	--
--	--	--	--	--	--	--	--	--	--	--	--		--	--	--	--	--	--	--	--	--	--	--	--		--	--	--	--	--	--	--	--	--	--	--
--	--	--	--	--	--	--	--	--	--	--	--		--	--	--	--	--	--	--	--	--	--	--	--		--	--	--	--	--	--	--	--	--	--	--
--	--	--	--	--	--	--	--	--	--	--	--		--	--	--	--	--	--	--	--	--	--	--	--		--	--	--	--	--	--	--	--	--	--	--
--	--	--	--	--	--	--	--	--	--	--	--		--	--	--	--	--	--	--	--	--	--	--	--		--	--	--	--	--	--	--	--	--	--	--
--	--	--	--	--	--	--	--	--	--	--	--		--	--	--	--	--	--	--	--	--	--	--	--		--	--	--	--	--	--	--	--	--	--	--
--	--	--	--	--	--	--	--	--	--	--	--		--	--	--	--	--	--	--	--	--	--	--	--		--	--	--	--	--	--	--	--	--	--	--
--	--	--	--	--	--	--	--	--	--	--	--		--	--	--	--	--	--	--	--	--	--	--	--		--	--	--	--	--	--	--	--	--	--	--
--	--	--	--	--	--	--	--	--	--	--	--		--	--	--	--	--	--	--	--	--	--	--	--		--	--	--	--	--	--	--	--	--	--	--
--	--	--	--	--	--	--	--	--	--	--	--		--	--	--	--	--	--	--	--	--	--	--	--		--	--	--	--	--	--	--	--	--	--	--
--	--	--	--	--	--	--	--	--	--	--	--		--	--	--	--	--	--	--	--	--	--	--	--		--	--	--	--	--	--	--	--	--	--	--
--	--	--	--	--	--	--	--	--	--	--	--		--	--	--	--	--	--	--	--	--	--	--	--		--	--	--	--	--	--	--	--	--	--	--
--	--	--	--	--	--	--	--	--	--	--	--		--	--	--	--	--	--	--	--	--	--	--	--		--	--	--	--	--	--	--	--	--	--	--
--	--	--	--	--	--	--	--	--	--	--	--		--	--	--	--	--	--	--	--	--	--	--	--		--	--	--	--	--	--	--	--	--	--	--
--	--	--	--	--	--	--	--	--	--	--	--		--	--	--	--	--	--	--	--	--	--	--	--		--	--	--	--	--	--	--	--	--	--	--
--	--	--	--	--	--	--	--	--	--	--	--		--	--	--	--	--	--	--	--	--	--	--	--		--	--	--	--	--	--	--	--	--	--	--
--	--	--	--	--	--	--	--	--	--	--	--		--	--	--	--	--	--	--	--	--	--	--	--		--	--	--	--	--	--	--	--	--	--	--
--	--	--	--	--	--	--	--	--	--	--	--		--	--	--	--	--	--	--	--	--	--	--	--		--	--	--	--	--	--	--	--	--	--	--
--	--	--	--	--	--	--	--	--	--	--	--		--	--	--	--	--	--	--	--	--	--	--	--		--	--	--	--	--	--	--	--	--	--	--
--	--	--	--	--	--	--	--	--	--	--	--		--	--	--	--	--	--	--	--	--	--	--	--		--	--	--	--	--	--	--	--	--	--	--
--	--	--	--	--	--	--	--	--	--	--	--		--	--	--	--	--	--	--	--	--	--	--	--		--	--	--	--	--	--	--	--	--	--	--
--	--	--	--	--	--	--	--	--	--	--	--		--	--	--	--	--	--	--	--	--	--	--	--		--	--	--	--	--	--	--	--	--	--	--
--	--	--	--	--	--	--	--	--	--	--	--		--	--	--	--	--	--	--	--	--	--	--	--		--	--	--	--	--	--	--	--	--	--	--
--	--	--	--	--	--	--	--	--	--	--	--		--	--	--	--	--	--	--	--	--	--	--	--		--	--	--	--	--	--	--	--	--	--	--
--	--	--	--	--	--	--	--	--	--	--	--		--	--	--	--	--	--	--	--	--	--	--	--		--	--	--	--	--	--	--	--	--	--	--
--	--	--	--	--	--	--	--	--	--	--	--		--	--	--	--	--	--	--	--	--	--	--	--		--	--	--	--	--	--	--	--	--	--	--
--	--	--	--	--	--	--	--	--	--	--	--		--	--	--	--	--	--	--	--	--	--	--	--		--	--	--	--	--	--	--	--	--	--	--
--	--	--	--	--	--	--	--	--	--	--	--		--	--	--	--	--	--	--	--	--	--	--	--		--	--	--	--	--	--	--	--	--	--	--
--	--	--	--	--	--	--	--	--	--	--	--		--	--	--	--	--	--	--	--	--	--	--	--		--	--	--	--	--	--	--	--	--	--	--
--	--	--	--	--	--	--	--	--	--	--	--		--	--	--	--	--	--	--	--	--	--	--	--		--	--	--	--	--	--	--	--	--	--	--
--	--	--	--	--	--	--	--	--	--	--	--		--	--	--	--	--	--	--	--	--	--	--	--		--	--	--	--	--	--	--	--	--	--	--
--	--	--	--	--	--	--	--	--	--	--	--		--	--	--	--	--	--	--	--	--	--	--	--		--	--	--	--	--	--	--	--	--	--	--
--	--	--	--	--	--	--	--	--	--	--	--		--	--	--	--	--	--	--	--	--	--	--	--		--	--	--	--	--	--	--	--	--	--	--
--	--	--	--	--	--	--	--	--	--	--	--		--	--	--	--	--	--	--	--	--	--	--	--		--	--	--	--	--	--	--	--	--	--	--
--	--	--	--	--	--	--	--	--	--	--	--		--	--	--	--	--	--	--	--	--	--	--	--		--	--	--	--	--	--	--	--	--	--	--
--	--	--	--	--	--	--	--	--	--	--	--		--	--	--	--	--	--	--	--	--	--	--	--		--	--	--	--	--	--	--	--	--	--	--
--	--	--	--	--	--	--	--	--	--	--	--		--	--	--	--	--	--	--	--	--	--	--	--		--	--	--	--	--	--	--	--	--	--	--
--	--	--	--	--	--	--	--	--	--	--	--		--	--	--	--	--	--	--	--	--	--	--	--		--	--	--	--	--	--	--	--	--	--	--
--	--	--	--	--	--	--	--	--	--	--	--		--	--	--	--	--	--	--	--	--	--	--	--		--	--	--	--	--	--	--	--	--	--	--
--	--	--	--	--	--	--	--	--	--	--	--		--	--	--	--	--	--	--	--	--	--	--	--		--	--	--	--	--	--	--	--	--	--	--
--	--	--	--	--	--	--	--	--	--	--	--		--	--	--	--	--	--	--	--	--	--	--	--		--	--	--	--	--	--	--	--	--	--	--
--	--	--	--	--	--	--	--	--	--	--	--		--	--	--	--	--	--	--	--	--	--	--	--		--	--	--	--	--	--	--	--	--	--	--
--	--	--	--	--	--	--	--	--	--	--	--		--	--	--	--	--	--	--	--	--	--	--	--		--	--	--	--	--	--	--	--	--	--	--
--	--	--	--	--	--	--	--	--	--	--	--		--	--	--	--	--	--	--	--	--	--	--	--		--	--	--	--	--	--	--	--	--	--	--
--	--	--	--	--	--	--	--	--	--	--	--		--	--	--	--	--	--	--	--	--	--	--	--		--	--	--	--	--	--	--	--	--	--	--
--	--	--	--	--	--	--	--	--	--	--	--		--	--	--	--	--	--	--	--	--	--	--	--		--	--	--	--	--	--	--	--	--	--	--
--	--	--	--	--	--	--	--	--	--	--	--		--	--	--	--	--	--	--	--	--	--	--	--		--	--	--	--	--	--	--	--	--	--	--
--	--	--	--	--	--	--	--	--	--	--	--		--	--	--	--	--	--	--	--	--	--	--	--		--	--	--	--	--	--	--	--	--	--	--
--	--	--	--	--	--	--	--	--	--	--	--		--	--	--	--	--	--	--	--	--	--	--	--		--	--	--	--	--	--	--	--	--	--	--
--	--	--	--	--	--	--	--	--	--	--	--		--	--	--	--	--	--	--	--	--	--	--	--		--	--	--	--	--	--	--	--	--	--	--
--	--	--	--	--	--	--	--	--	--	--	--		--	--	--	--	--	--	--	--	--	--	--	--		--	--	--	--	--	--	--	--	--	--	--
--	--	--	--	--	--	--	--	--	--	--	--		--	--	--	--	--	--	--	--	--	--	--	--		--	--	--	--	--	--	--	--	--	--	--
--	--	--	--	--	--	--	--	--	--	--	--		--	--	--	--	--	--	--	--	--	--	--	--		--	--	--	--	--	--	--	--	--	--	--
--	--	--	--	--	--	--	--	--	--	--	--		--	--	--	--	--	--	--	--	--	--	--	--		--	--	--	--	--	--	--	--	--	--	--
--	--	--	--	--	--	--	--	--	--	--	--		--	--	--	--	--	--	--	--	--	--	--	--		--	--	--	--	--	--	--	--	--	--	--
--	--	--	--	--	--	--	--	--	--	--	--		--	--	--	--	--	--	--	--	--	--	--	--		--	--	--	--	--	--	--	--	--	--	--
--	--	--	--	--	--	--	--	--	--	--	--		--	--	--	--	--	--	--	--	--	--	--	--		--	--	--	--	--	--	--	--	--	--	--
--	--	--	--	--	--	--	--	--	--	--	--		--	--	--	--	--	--	--	--	--	--	--	--		--	--	--	--	--	--	--	--	--	--	--
--	--	--	--	--	--	--	--	--	--	--	--		--	--	--	--	--	--	--	--	--	--	--	--		--	--	--	--	--	--	--	--	--	--	--
--	--	--	--	--	--	--	--	--	--	--	--		--	--	--	--	--	--	--	--	--	--	--	--		--	--	--	--	--	--	--	--	--	--	--
--	--	--	--	--	--	--	--	--	--	--	--		--	--	--	--	--	--	--	--	--	--	--	--		--	--	--	--	--	--	--	--	--	--	--
--	--	--	--	--	--	--	--	--	--	--	--		--	--	--	--	--	--	--	--	--	--	--	--		--	--	--	--	--	--	--	--	--	--	--
--	--	--	--	--	--	--	--	--	--	--	--		--	--	--	--	--	--	--	--	--	--	--	--		--	--	--	--	--	--	--	--	--	--	--
--	--	--	--	--	--	--	--	--	--	--	--		--	--	--	--	--	--	--	--	--	--	--	--		--	--	--	--	--	--	--	--	--	--	--
--	--	--	--	--	--	--	--	--	--	--	--		--	--	--	--	--	--	--	--	--	--	--	--		--	--	--	--	--	--	--	--	--	--	--
--	--	--	--	--	--	--	--	--	--	--	--		--	--	--	--	--	--	--	--	--	--	--	--		--	--	--	--	--	--	--	--	--	--	--
--	--	--	--	--	--	--	--	--	--	--	--		--	--	--	--	--	--	--	--	--	--	--	--		--	--	--	--	--	--	--	--	--	--	--
--	--	--	--	--	--	--	--	--	--	--	--		--	--	--	--	--	--	--	--	--	--	--	--		--	--	--	--	--	--	--	--	--	--	--
--	--	--	--	--	--	--	--	--	--	--	--		--	--	--	--	--	--	--	--	--	--	--	--		--	--	--	--	--	--	--	--	--	--	--
--	--	--	--	--	--	--	--	--	--	--	--		--	--	--	--	--	--	--	--	--	--	--	--		--	--	--	--	--	--	--	--	--	--	--
--	--	--	--	--	--	--	--	--	--	--	--		--	--	--	--	--	--	--	--	--	--	--	--		--	--	--	--	--	--	--	--	--	--	--
--	--	--	--	--	--	--	--	--	--	--	--		--	--	--	--	--	--	--	--	--	--	--	--		--	--	--	--	--	--	--	--	--	--	--
--	--	--	--	--	--	--	--	--	--	--	--		--	--	--	--	--	--	--	--	--	--	--	--		--	--	--	--	--	--	--	--	--	--	--
--	--	--	--	--	--	--	--	--	--	--	--		--	--	--	--	--	--	--	--	--	--	--	--		--	--	--	--	--	--	--	--	--	--	--
--	--	--	--	--	--	--	--	--	--	--	--		--	--	--	--	--	--	--	--	--	--	--	--		--	--	--	--	--	--	--	--	--	--	--
--	--	--	--	--	--	--	--	--	--	--	--		--	--	--	--	--	--	--	--	--	--	--	--		--	--	--	--	--	--	--	--	--	--	--
--	--	--	--	--	--	--	--	--	--	--	--		--	--	--	--	--	--	--	--	--	--	--	--		--	--	--	--	--	--	--	--	--	--	--
--	--	--	--	--	--	--	--	--	--	--	--		--	--	--	--	--	--	--	--	--	--	--	--		--	--	--	--	--	--	--	--	--	--	--
--	--	--	--	--	--	--	--	--	--	--	--		--	--	--	--	--	--	--	--	--	--	--	--		--	--	--	--	--	--	--	--	--	--	--
--	--	--	--	--	--	--	--	--	--	--	--		--	--	--	--	--	--	--	--	--	--	--	--		--	--	--	--	--	--	--	--	--	--	--
--	--	--	--	--	--	--	--	--	--	--	--		--	--	--	--	--	--	--	--	--	--	--	--		--	--	--	--	--	--	--	--	--	--	--
--	--	--	--	--	--	--	--	--	--	--	--		--	--	--	--	--	--	--	--	--	--	--	--		--	--	--	--	--	--	--	--	--	--	--
--	--	--	--	--	--	--	--	--	--	--	--		--	--	--	--	--	--	--	--	--	--	--	--		--	--	--	--	--	--	--	--	--	--	--
--	--	--	--	--	--	--	--	--	--	--	--		--	--	--	--	--	--	--	--	--	--	--	--		--	--	--	--	--	--	--	--	--	--	--
--	--	--	--	--	--	--	--	--	--	--	--		--	--	--	--	--	--	--	--	--	--	--	--		--	--	--	--	--	--	--	--	--	--	--
--	--	--	--	--	--	--	--	--	--	--	--		--	--	--	--	--	--	--	--	--	--	--	--		--	--	--	--	--	--	--	--	--	--	--
--	--	--	--	--	--	--	--	--	--	--	--		--	--	--	--	--	--	--	--	--	--	--	--		--	--	--	--	--	--	--	--	--	--	--
--	--	--	--	--	--	--	--	--	--	--	--		--	--	--	--	--	--	--	--	--	--	--	--		--	--	--	--	--	--	--	--	--	--	--
--	--	--	--	--	--	--	--	--	--	--	--		--	--	--	--	--	--	--	--	--	--	--	--		--	--	--	--	--	--	--	--	--	--	--
--	--	--	--	--	--	--	--	--	--	--	--		--	--	--	--	--	--	--	--	--	--	--	--		--	--	--	--	--	--	--	--	--	--	--
--	--	--	--	--	--	--	--	--	--	--	--		--	--	--	--	--	--	--	--	--	--	--	--		--	--	--	--	--	--	--	--	--	--	--
--	--	--	--	--	--	--	--	--	--	--	--		--	--	--	--	--	--	--	--	--	--	--	--		--	--	--	--	--	--	--	--	--	--	--
--	--	--	--	--	--	--	--	--	--	--	--		--	--	--	--	--	--	--	--	--	--	--	--		--	--	--	--	--	--	--	--	--	--	--
--	--	--	--	--	--	--	--	--	--	--	--		--	--	--	--	--	--	--	--	--	--	--	--		--	--	--	--	--	--	--	--	--	--	--
--	--	--	--	--	--	--	--	--	--	--	--		--	--	--	--	--	--	--	--	--	--	--	--		--	--	--	--	--	--	--	--	--	--	--
--	--	--	--	--	--	--	--	--	--	--	--		--	--	--	--	--	--	--	--	--	--	--	--		--	--	--	--	--	--	--	--	--	--	--
--	--	--	--	--	--	--	--	--	--	--	--		--	--	--	--	--	--	--	--	--	--	--	--		--	--	--	--	--	--	--	--	--	--	--
--	--	--	--	--	--	--	--	--	--	--	--		--	--	--	--	--	--	--	--	--	--	--	--		--	--	--	--	--	--	--	--	--	--	--
--	--	--	--	--	--	--	--	--	--	--	--		--	--	--	--	--	--	--	--	--	--	--	--		--	--	--	--	--	--	--	--	--	--	--
--	--	--	--	--	--	--	--	--	--	--	--		--	--	--	--	--	--	--	--	--	--	--	--		--	--	--	--	--	--	--	--	--	--	--
--	--	--	--	--	--	--	--	--	--	--	--		--	--	--	--	--	--	--	--	--	--	--	--		--	--	--	--	--	--	--	--	--	--	--
--	--	--	--	--	--	--	--	--	--	--	--		--	--	--	--	--	--	--	--	--	--	--	--		--	--	--	--	--	--	--	--	--	--	--
--	--	--	--	--	--	--	--	--	--	--	--		--	--	--	--	--	--	--	--	--	--	--	--		--	--	--	--	--	--	--	--	--	--	--
--	--	--	--	--	--	--	--	--	--	--	--		--	--	--	--	--	--	--	--	--	--	--	--		--	--	--	--	--	--	--	--	--	--	--
--	--	--	--	--	--	--	--	--	--	--	--		--	--	--	--	--	--	--	--	--	--	--	--		--	--	--	--	--	--	--	--	--	--	--
--	--	--	--	--	--	--	--	--	--	--	--		--	--	--	--	--	--	--	--	--	--	--	--		--	--	--	--	--	--	--	--	--	--	--
--	--	--	--	--	--	--	--	--	--	--	--		--	--	--	--	--	--	--	--	--	--	--	--		--	--	--	--	--	--	--	--	--	--	--
--	--	--	--	--	--	--	--	--	--	--	--		--	--	--	--	--	--	--	--	--	--	--	--		--	--	--	--	--	--	--	--	--	--	--
--	--	--	--	--	--	--	--	--	--	--	--		--	--	--	--	--	--	--	--	--	--	--	--		--	--	--	--	--	--	--	--	--	--	--
--	--	--	--	--	--	--	--	--	--	--	--		--	--	--	--	--	--	--	--	--	--	--	--		--	--	--	--	--	--	--	--	--	--	--
--	--	--	--	--	--	--	--	--	--	--	--		--	--	--	--	--	--	--	--	--	--	--	--		--	--	--	--	--	--	--	--	--	--	--
--	--	--	--	--	--	--	--	--	--	--	--		--	--	--	--	--	--	--	--	--	--	--	--		--	--	--	--	--	--	--	--	--	--	--
--	--	--	--	--	--	--	--	--	--	--	--		--	--	--	--	--	--	--	--	--	--	--	--		--	--	--	--	--	--	--	--	--	--	--
--	--	--	--	--	--	--	--	--	--	--	--		--	--	--	--	--	--	--	--	--	--	--	--		--	--	--	--	--	--	--	--	--	--	--
--	--	--	--	--	--	--	--	--	--	--	--		--	--	--	--	--	--	--	--	--	--	--	--		--	--	--	--	--	--	--	--	--	--	--
--	--	--	--	--	--	--	--	--	--	--	--		--	--	--	--	--	--	--	--	--	--	--	--		--	--	--	--	--	--	--	--	--	--	--
--	--	--	--	--	--	--	--	--	--	--	--		--	--	--	--	--	--	--	--	--	--	--	--		--	--	--	--	--	--	--	--	--	--	--
--	--	--	--	--	--	--	--	--	--	--	--		--	--	--	--	--	--	--	--	--	--	--	--		--	--	--	--	--	--	--	--	--	--	--
--	--	--	--	--	--	--	--	--	--	--	--		--	--	--	--	--	--	--	--	--	--	--	--		--	--	--	--	--	--	--	--	--	--	--
--	--	--	--	--	--	--	--	--	--	--	--		--	--	--	--	--	--	--	--	--	--	--	--		--	--	--	--	--	--	--	--	--	--	--
--	--	--	--	--	--	--	--	--	--	--	--		--	--	--	--	--	--	--	--	--	--	--	--		--	--	--	--	--	--	--	--	--	--	--
--	--	--	--	--	--	--	--	--	--	--	--		--	--	--	--	--	--	--	--	--	--	--	--		--	--	--	--	--	--	--	--	--	--	--
--	--	--	--	--	--	--	--	--	--	--	--		--	--	--	--	--	--	--	--	--	--	--	--		--	--	--	--	--	--	--	--	--	--	--
--	--	--	--	--	--	--	--	--	--	--	--		--	--	--	--	--	--	--	--	--	--	--	--		--	--	--	--	--	--	--	--	--	--	--
--	--	--	--	--	--	--	--	--	--	--	--		--	--	--	--	--	--	--	--	--	--	--	--		--	--	--	--	--	--	--	--	--	--	--
--	--	--	--	--	--	--	--	--	--	--	--		--	--	--	--	--	--	--	--	--	--	--	--		--	--	--	--	--	--	--	--	--	--	--
--	--	--	--	--	--	--	--	--	--	--	--		--	--	--	--	--	--	--	--	--	--	--	--		--	--	--	--	--	--	--	--	--	--	--
--	--	--	--	--	--	--	--	--	--	--	--		--	--	--	--	--	--	--	--	--	--	--	--		--	--	--	--	--	--	--	--	--	--	--
--	--	--	--	--	--	--	--	--	--	--	--		--	--	--	--	--	--	--	--	--	--	--	--		--	--	--	--	--	--	--	--	--	--	--
--	--	--	--	--	--	--	--	--	--	--	--		--	--	--	--	--	--	--	--	--	--	--	--		--	--	--	--	--	--	--	--	--	--	--
--	--	--	--	--	--	--	--	--	--	--	--		--	--	--	--	--	--	--	--	--	--	--	--		--	--	--	--	--	--	--	--	--	--	--
--	--	--	--	--	--	--	--	--	--	--	--		--	--	--	--	--	--	--	--	--	--	--	--		--	--	--	--	--	--	--	--	--	--	--
--	--	--	--	--	--	--	--	--	--	--	--		--	--	--	--	--	--	--	--	--	--	--	--		--	--	--	--	--	--	--	--	--	--	--
--	--	--	--	--	--	--	--	--	--	--	--		--	--	--	--	--	--	--	--	--	--	--	--		--	--	--	--	--	--	--	--	--	--	--
--	--	--	--	--	--	--	--	--	--	--	--		--	--	--	--	--	--	--	--	--	--	--	--		--	--	--	--	--	--	--	--	--	--	--
--	--	--	--	--	--	--	--	--	--	--	--		--	--	--	--	--	--	--	--	--	--	--	--		--	--	--	--	--	--	--	--	--	--	--
--	--	--	--	--	--	--	--	--	--	--	--		--	--	--	--	--	--	--	--	--	--	--	--		--	--	--	--	--	--	--	--	--	--	--
--	--	--	--	--	--	--	--	--	--	--	--		--	--	--	--	--	--	--	--	--	--	--	--		--	--	--	--	--	--	--	--	--	--	--
--	--	--	--	--	--	--	--	--	--	--	--		--	--	--	--	--	--	--	--	--	--	--	--		--	--	--	--	--	--	--	--	--	--	--
--	--	--	--	--	--	--	--	--	--	--	--		--	--	--	--	--	--	--	--	--	--	--	--		--	--	--	--	--	--	--	--	--	--	--
--	--	--	--	--	--	--	--	--	--	--	--		--	--	--	--	--	--	--	--	--	--	--	--		--	--	--	--	--	--	--	--	--	--	--
--	--	--	--	--	--	--	--	--	--	--	--		--	--	--	--	--	--	--	--	--	--	--	--		--	--	--	--	--	--	--	--	--	--	--
--	--	--	--	--	--	--	--	--	--	--	--		--	--	--	--	--	--	--	--	--	--	--	--		--	--	--	--	--	--	--	--	--	--	--
--	--	--	--	--	--	--	--	--	--	--	--		--	--	--	--	--	--	--	--	--	--	--	--		--	--	--	--	--	--	--	--	--	--	--
--	--	--	--	--	--	--	--	--	--	--	--		--	--	--	--	--	--	--	--	--	--	--	--		--	--	--	--	--	--	--	--	--	--	--
--	--	--	--	--	--	--	--	--	--	--	--		--	--	--	--	--	--	--	--	--	--	--	--		--	--	--	--	--	--	--	--	--	--	--
--	--	--	--	--	--	--	--	--	--	--	--		--	--	--	--	--	--	--	--	--	--	--	--		--	--	--	--	--	--	--	--	--	--	--
--	--	--	--	--	--	--	--	--	--	--	--		--	--	--	--	--	--	--	--	--	--	--	--		--	--	--	--	--	--	--	--	--	--	--
--	--	--	--	--	--	--	--	--	--	--	--		--	--	--	--	--	--	--	--	--	--	--	--		--	--	--	--	--	--	--	--	--	--	--
--	--	--	--	--	--	--	--	--	--	--	--		--	--	--	--	--	--	--	--	--	--	--	--		--	--	--	--	--	--	--	--	--	--	--
--	--	--	--	--	--	--	--	--	--	--	--		--	--	--	--	--	--	--	--	--	--	--	--		--	--	--	--	--	--	--	--	--	--	--
--	--	--	--	--	--	--	--	--	--	--	--		--	--	--	--	--	--	--	--	--	--	--	--		--	--	--	--	--	--	--	--	--	--	--
--	--	--	--	--	--	--	--	--	--	--	--		--	--	--	--	--	--	--	--	--	--	--	--		--	--	--	--	--	--	--	--	--	--	--
--	--	--	--	--	--	--	--	--	--	--	--		--	--	--	--	--	--	--	--	--	--	--	--		--	--	--	--	--	--	--	--	--	--	--
--	--	--	--	--	--	--	--	--	--	--	--		--	--	--	--	--	--	--	--	--	--	--	--		--	--	--	--	--	--	--	--	--	--	--
--	--	--	--	--	--	--	--	--	--	--	--		--	--	--	--	--	--	--	--	--	--	--	--		--	--	--	--	--	--	--	--	--	--	--
--	--	--	--	--	--	--	--	--	--	--	--		--	--	--	--	--	--	--	--	--	--	--	--		--	--	--	--	--	--	--	--	--	--	--
--	--	--	--	--	--	--	--	--	--	--	--		--	--	--	--	--	--	--	--	--	--	--	--		--	--	--	--	--	--	--	--	--	--	--
--	--	--	--	--	--	--	--	--	--	--	--		--	--	--	--	--	--	--	--	--	--	--	--		--	--	--	--	--	--	--	--	--	--	--
--	--	--	--	--	--	--	--	--	--	--	--		--	--	--	--	--	--	--	--	--	--	--	--		--	--	--	--	--	--	--	--	--	--	--
--	--	--	--	--	--	--	--	--	--	--	--		--	--	--	--	--	--	--	--	--	--	--	--		--	--	--	--	--	--	--	--	--	--	--
--	--	--	--	--	--	--	--	--	--	--	--		--	--	--	--	--	--	--	--	--	--	--	--		--	--	--	--	--	--	--	--	--	--	--
--	--	--	--	--	--	--	--	--	--	--	--		--	--	--	--	--	--	--	--	--	--	--	--		--	--	--	--	--	--	--	--	--	--	--
--	--	--	--	--	--	--	--	--	--	--	--		--	--	--	--	--	--	--	--	--	--	--	--		--	--	--	--	--	--	--	--	--	--	--
--	--	--	--	--	--	--	--	--	--	--	--		--	--	--	--	--	--	--	--	--	--	--	--		--	--	--	--	--	--	--	--	--	--	--
--	--	--	--	--	--	--	--	--	--	--	--		--	--	--	--	--	--	--	--	--	--	--	--		--	--	--	--	--	--	--	--	--	--	--
--	--	--	--	--	--	--	--	--	--	--	--		--	--	--	--	--	--	--	--	--	--	--	--		--	--	--	--	--	--	--	--	--	--	--
--	--	--	--	--	--	--	--	--	--	--	--		--	--	--	--	--	--	--	--	--	--	--	--		--	--	--	--	--	--	--	--	--	--	--
--	--	--	--	--	--	--	--	--	--	--	--		--	--	--	--	--	--	--	--	--	--	--	--		--	--	--	--	--	--	--	--	--	--	--
--	--	--	--	--	--	--	--	--	--	--	--		--	--	--	--	--	--	--	--	--	--	--	--		--	--	--	--	--	--	--	--	--	--	--
--	--	--	--	--	--	--	--	--	--	--	--		--	--	--	--	--	--	--	--	--	--	--	--		--	--	--	--	--	--	--	--	--	--	--
--	--	--	--	--	--	--	--	--	--	--	--		--	--	--	--	--	--	--	--	--	--	--	--		--	--	--	--	--	--	--	--	--	--	--
--	--	--	--	--	--	--	--	--	--	--	--		--	--	--	--	--	--	--	--	--	--	--	--		--	--	--	--	--	--	--	--	--	--	--
--	--	--	--	--	--	--	--	--	--	--	--		--	--	--	--	--	--	--	--	--	--	--	--		--	--	--	--	--	--	--	--	--	--	--
--	--	--	--	--	--	--	--	--	--	--	--		--	--	--	--	--	--	--	--	--	--	--	--		--	--	--	--	--	--	--	--	--	--	--
--	--	--	--	--	--	--	--	--	--	--	--		--	--	--	--	--	--	--	--	--	--	--	--		--	--	--	--	--	--	--	--	--	--	--
--	--	--	--	--	--	--	--	--	--	--	--		--	--	--	--	--	--	--	--	--	--	--	--		--	--	--	--	--	--	--	--	--	--	--
--	--	--	--	--	--	--	--	--	--	--	--		--	--	--	--	--	--	--	--	--	--	--	--		--	--	--	--	--	--	--	--	--	--	--
--	--	--	--	--	--	--	--	--	--	--	--		--	--	--	--	--	--	--	--	--	--	--	--		--	--	--	--	--	--	--	--	--	--	--
--	--	--	--	--	--	--	--	--	--	--	--		--	--	--	--	--	--	--	--	--	--	--	--		--	--	--	--	--	--	--	--	--	--	--
--	--	--	--	--	--	--	--	--	--	--	--		--	--	--	--	--	--	--	--	--	--	--	--		--	--	--	--	--	--	--	--	--	--	--
--	--	--	--	--	--	--	--	--	--	--	--		--	--	--	--	--	--	--	--	--	--	--	--		--	--	--	--	--	--	--	--	--	--	--
--	--	--	--	--	--	--	--	--	--	--	--		--	--	--	--	--	--	--	--	--	--	--	--		--	--	--	--	--	--	--	--	--	--	--
--	--	--	--	--	--	--	--	--	--	--	--		--	--	--	--	--	--	--	--	--	--	--	--		--	--	--	--	--	--	--	--	--	--	--
--	--	--	--	--	--	--	--	--	--	--	--		--	--	--	--	--	--	--	--	--	--	--	--		--	--	--	--	--	--	--	--	--	--	--
--	--	--	--	--	--	--	--	--	--	--	--		--	--	--	--	--	--	--	--	--	--	--	--		--	--	--	--	--	--	--	--	--	--	--
--	--	--	--	--	--	--	--	--	--	--	--		--	--	--	--	--	--	--	--	--	--	--	--		--	--	--	--	--	--	--	--	--	--	--
--	--	--	--	--	--	--	--	--	--	--	--		--	--	--	--	--	--	--	--	--	--	--	--		--	--	--	--	--	--	--	--	--	--	--
--	--	--	--	--	--	--	--	--	--	--	--		--	--	--	--	--	--	--	--	--	--	--	--		--	--	--	--	--	--	--	--	--	--	--
--	--	--	--	--	--	--	--	--	--	--	--		--	--	--	--	--	--	--	--	--	--	--	--		--	--	--	--	--	--	--	--	--	--	--
--	--	--	--	--	--	--	--	--	--	--	--		--	--	--	--	--	--	--	--	--	--	--	--		--	--	--	--	--	--	--	--	--	--	--
--	--	--	--	--	--	--	--	--	--	--	--		--	--	--	--	--	--	--	--	--	--	--	--		--	--	--	--	--	--	--	--	--	--	--
--	--	--	--	--	--	--	--	--	--	--	--		--	--	--	--	--	--	--	--	--	--	--	--		--	--	--	--	--	--	--	--	--	--	--
--	--	--	--	--	--	--	--	--	--	--	--		--	--	--	--	--	--	--	--	--	--	--	--		--	--	--	--	--	--	--	--	--	--	--
--	--	--	--	--	--	--	--	--	--	--	--		--	--	--	--	--	--	--	--	--	--	--	--		--	--	--	--	--	--	--	--	--	--	--
--	--	--	--	--	--	--	--	--	--	--	--		--	--	--	--	--	--	--	--	--	--	--	--		--	--	--	--	--	--	--	--	--	--	--
--	--	--	--	--	--	--	--	--	--	--	--		--	--	--	--	--	--	--	--	--	--	--	--		--	--	--	--	--	--	--	--	--	--	--
--	--	--	--	--	--	--	--	--	--	--	--		--	--	--	--	--	--	--	--	--	--	--	--		--	--	--	--	--	--	--	--	--	--	--
--	--	--	--	--	--	--	--	--	--	--	--		--	--	--	--	--	--	--	--	--	--	--	--		--	--	--	--	--	--	--	--	--	--	--
--	--	--	--	--	--	--	--	--	--	--	--		--	--	--	--	--	--	--	--	--	--	--	--		--	--	--	--	--	--	--	--	--	--	--
--	--	--	--	--	--	--	--	--	--	--	--		--	--	--	--	--	--	--	--	--	--	--	--		--	--	--	--	--	--	--	--	--	--	--
--	--	--	--	--	--	--	--	--	--	--	--		--	--	--	--	--	--	--	--	--	--	--	--		--	--	--	--	--	--	--	--	--	--	--
--	--	--	--	--	--	--	--	--	--	--	--		--	--	--	--	--	--	--	--	--	--	--	--		--	--	--	--	--	--	--	--	--	--	--
--	--	--	--	--	--	--	--	--	--	--	--		--	--	--	--	--	--	--	--	--	--	--	--		--	--	--	--	--	--	--	--	--	--	--
--	--	--	--	--	--	--	--	--	--	--	--		--	--	--	--	--	--	--	--	--	--	--	--		--	--	--	--	--	--	--	--	--	--	--
--	--	--	--	--	--	--	--	--	--	--	--		--	--	--	--	--	--	--	--	--	--	--	--		--	--	--	--	--	--	--	--	--	--	--
--	--	--	--	--	--	--	--	--	--	--	--		--	--	--	--	--	--	--	--	--	--	--	--		--	--	--	--	--	--	--	--	--	--	--
--	--	--	--	--	--	--	--	--	--	--	--		--	--	--	--	--	--	--	--	--	--	--	--		--	--	--	--	--	--	--	--	--	--	--
--	--	--	--	--	--	--	--	--	--	--	--		--	--	--	--	--	--	--	--	--	--	--	--		--	--	--	--	--	--	--	--	--	--	--
--	--	--	--	--	--	--	--	--	--	--	--		--	--	--	--	--	--	--	--	--	--	--	--		--	--	--	--	--	--	--	--	--	--	--
--	--	--	--	--	--	--	--	--	--	--	--		--	--	--	--	--	--	--	--	--	--	--	--		--	--	--	--	--	--	--	--	--	--	--
--	--	--	--	--	--	--	--	--	--	--	--		--	--	--	--	--	--	--	--	--	--	--	--		--	--	--	--	--	--	--	--	--	--	--
--	--	--	--	--	--	--	--	--	--	--	--		--	--	--	--	--	--	--	--	--	--	--	--		--	--	--	--	--	--	--	--	--	--	--
--	--	--	--	--	--	--	--	--	--	--	--		--	--	--	--	--	--	--	--	--	--	--	--		--	--	--	--	--	--	--	--	--	--	--
--	--	--	--	--	--	--	--	--	--	--	--		--	--	--	--	--	--	--	--	--	--	--	--		--	--	--	--	--	--	--	--	--	--	--
--	--	--	--	--	--	--	--	--	--	--	--		--	--	--	--	--	--	--	--	--	--	--	--		--	--	--	--	--	--	--	--	--	--	--
--	--	--	--	--	--	--	--	--	--	--	--		--	--	--	--	--	--	--	--	--	--	--	--		--	--	--	--	--	--	--	--	--	--	--
--	--	--	--	--	--	--	--	--	--	--	--		--	--	--	--	--	--	--	--	--	--	--	--		--	--	--	--	--	--	--	--	--	--	--
--	--	--	--	--	--	--	--	--	--	--	--		--	--	--	--	--	--	--	--	--	--	--	--		--	--	--	--	--	--	--	--	--	--	--
--	--	--	--	--	--	--	--	--	--	--	--		--	--	--	--	--	--	--	--	--	--	--	--		--	--	--	--	--	--	--	--	--	--	--
--	--	--	--	--	--	--	--	--	--	--	--		--	--	--	--	--	--	--	--	--	--	--	--		--	--	--	--	--	--	--	--	--	--	--
--	--	--	--	--	--	--	--	--	--	--	--		--	--	--	--	--	--	--	--	--	--	--	--		--	--	--	--	--	--	--	--	--	--	--
--	--	--	--	--	--	--	--	--	--	--	--		--	--	--	--	--	--	--	--	--	--	--	--		--	--	--	--	--	--	--	--	--	--	--
--	--	--	--	--	--	--	--	--	--	--	--		--	--	--	--	--	--	--	--	--	--	--	--		--	--	--	--	--	--	--	--	--	--	--
--	--	--	--	--	--	--	--	--	--	--	--		--	--	--	--	--	--	--	--	--	--	--	--		--	--	--	--	--	--	--	--	--	--	--
--	--	--	--	--	--	--	--	--	--	--	--		--	--	--	--	--	--	--	--	--	--	--	--		--	--	--	--	--	--	--	--	--	--	--
--	--	--	--	--	--	--	--	--	--	--	--		--	--	--	--	--	--	--	--	--	--	--	--		--	--	--	--	--	--	--	--	--	--	--
--	--	--	--	--	--	--	--	--	--	--	--		--	--	--	--	--	--	--	--	--	--	--	--		--	--	--	--	--	--	--	--	--	--	--
--	--	--	--	--	--	--	--	--	--	--	--		--	--	--	--	--	--	--	--	--	--	--	--		--	--	--	--	--	--	--	--	--	--	--
--	--	--	--	--	--	--	--	--	--	--	--		--	--	--	--	--	--	--	--	--	--	--	--		--	--	--	--	--	--	--	--	--	--	--
--	--	--	--	--	--	--	--	--	--	--	--		--	--	--	--	--	--	--	--	--	--	--	--		--	--	--	--	--	--	--	--	--	--	--
--	--	--	--	--	--	--	--	--	--	--	--		--	--	--	--	--	--	--	--	--	--	--	--		--	--	--	--	--	--	--	--	--	--	--
--	--	--	--	--	--	--	--	--	--	--	--		--	--	--	--	--	--	--	--	--	--	--	--		--	--	--	--	--	--	--	--	--	--	--
--	--	--	--	--	--	--	--	--	--	--	--		--	--	--	--	--	--	--	--	--	--	--	--		--	--	--	--	--	--	--	--	--	--	--
--	--	--	--	--	--	--	--	--	--	--	--		--	--	--	--	--	--	--	--	--	--	--	--		--	--	--	--	--	--	--	--	--	--	--
--	--	--	--	--	--	--	--	--	--	--	--		--	--	--	--	--	--	--	--	--	--	--	--		--	--	--	--	--	--	--	--	--	--	--
--	--	--	--	--	--	--	--	--	--	--	--		--	--	--	--	--	--	--	--	--	--	--	--		--	--	--	--	--	--	--	--	--	--	--
--	--	--	--	--	--	--	--	--	--	--	--		--	--	--	--	--	--	--	--	--	--	--	--		--	--	--	--	--	--	--	--	--	--	--
--	--	--	--	--	--	--	--	--	--	--	--		--	--	--	--	--	--	--	--	--	--	--	--		--	--	--	--	--	--	--	--	--	--	--
--	--	--	--	--	--	--	--	--	--	--	--		--	--	--	--	--	--	--	--	--	--	--	--		--	--	--	--	--	--	--	--	--	--	--
--	--	--	--	--	--	--	--	--	--	--	--		--	--	--	--	--	--	--	--	--	--	--	--		--	--	--	--	--	--	--	--	--	--	--
--	--	--	--	--	--	--	--	--	--	--	--		--	--	--	--	--	--	--	--	--	--	--	--		--	--	--	--	--	--	--	--	--	--	--
--	--	--	--	--	--	--	--	--	--	--	--		--	--	--	--	--	--	--	--	--	--	--	--		--	--	--	--	--	--	--	--	--	--	--
--	--	--	--	--	--	--	--	--	--	--	--		--	--	--	--	--	--	--	--	--	--	--	--		--	--	--	--	--	--	--	--	--	--	--
--	--	--	--	--	--	--	--	--	--	--	--		--	--	--	--	--	--	--	--	--	--	--	--		--	--	--	--	--	--	--	--	--	--	--
--	--	--	--	--	--	--	--	--	--	--	--		--	--	--	--	--	--	--	--	--	--	--	--		--	--	--	--	--	--	--	--	--	--	--
--	--	--	--	--	--	--	--	--	--	--	--		--	--	--	--	--	--	--	--	--	--	--	--		--	--	--	--	--	--	--	--	--	--	--
--	--	--	--	--	--	--	--	--	--	--	--		--	--	--	--	--	--	--	--	--	--	--	--		--	--	--	--	--	--	--	--	--	--	--
--	--	--	--	--	--	--	--	--	--	--	--		--	--	--	--	--	--	--	--	--	--	--	--		--	--	--	--	--	--	--	--	--	--	--
--	--	--	--	--	--	--	--	--	--	--	--		--	--	--	--	--	--	--	--	--	--	--	--		--	--	--	--	--	--	--	--	--	--	--
--	--	--	--	--	--	--	--	--	--	--	--		--	--	--	--	--	--	--	--	--	--	--	--		--	--	--	--	--	--	--	--	--	--	--
--	--	--	--	--	--	--	--	--	--	--	--		--	--	--	--	--	--	--	--	--	--	--	--		--	--	--	--	--	--	--	--	--	--	--
--	--	--	--	--	--	--	--	--	--	--	--		--	--	--	--	--	--	--	--	--	--	--	--		--	--	--	--	--	--	--	--	--	--	--
--	--	--	--	--	--	--	--	--	--	--	--		--	--	--	--	--	--	--	--	--	--	--	--		--	--	--	--	--	--	--	--	--	--	--
--	--	--	--	--	--	--	--	--	--	--	--		--	--	--	--	--	--	--	--	--	--	--	--		--	--	--	--	--	--	--	--	--	--	--
--	--	--	--	--	--	--	--	--	--	--	--		--	--	--	--	--	--	--	--	--	--	--	--		--	--	--	--	--	--	--	--	--	--	--
--	--	--	--	--	--	--	--	--	--	--	--		--	--	--	--	--	--	--	--	--	--	--	--		--	--	--	--	--	--	--	--	--	--	--
--	--	--	--	--	--	--	--	--	--	--	--		--	--	--	--	--	--	--	--	--	--	--	--		--	--	--	--	--	--	--	--	--	--	--
--	--	--	--	--	--	--	--	--	--	--	--		--	--	--	--	--	--	--	--	--	--	--	--		--	--	--	--	--	--	--	--	--	--	--
--	--	--	--	--	--	--	--	--	--	--	--		--	--	--	--	--	--	--	--	--	--	--	--		--	--	--	--	--	--	--	--	--	--	--
--	--	--	--	--	--	--	--	--	--	--	--		--	--	--	--	--	--	--	--	--	--	--	--		--	--	--	--	--	--	--	--	--	--	--
--	--	--	--	--	--	--	--	--	--	--	--		--	--	--	--	--	--	--	--	--	--	--	--		--	--	--	--	--	--	--	--	--	--	--
--	--	--	--	--	--	--	--	--	--	--	--		--	--	--	--	--	--	--	--	--	--	--	--		--	--	--	--	--	--	--	--	--	--	--
--	--	--	--	--	--	--	--	--	--	--	--		--	--	--	--	--	--	--	--	--	--	--	--		--	--	--	--	--	--	--	--	--	--	--
--	--	--	--	--	--	--	--	--	--	--	--		--	--	--	--	--	--	--	--	--	--	--	--		--	--	--	--	--	--	--	--	--	--	--
--	--	--	--	--	--	--	--	--	--	--	--		--	--	--	--	--	--	--	--	--	--	--	--		--	--	--	--	--	--	--	--	--	--	--
--	--	--	--	--	--	--	--	--	--	--	--		--	--	--	--	--	--	--	--	--	--	--	--		--	--	--	--	--	--	--	--	--	--	--
--	--	--	--	--	--	--	--	--	--	--	--		--	--	--	--	--	--	--	--	--	--	--	--		--	--	--	--	--	--	--	--	--	--	--
--	--	--	--	--	--	--	--	--	--	--	--		--	--	--	--	--	--	--	--	--	--	--	--		--	--	--	--	--	--	--	--	--	--	--
--	--	--	--	--	--	--	--	--	--	--	--		--	--	--	--	--	--	--	--	--	--	--	--		--	--	--	--	--	--	--	--	--	--	--
--	--	--	--	--	--	--	--	--	--	--	--		--	--	--	--	--	--	--	--	--	--	--	--		--	--	--	--	--	--	--	--	--	--	--
--	--	--	--	--	--	--	--	--	--	--	--		--	--	--	--	--	--	--	--	--	--	--	--		--	--	--	--	--	--	--	--	--	--	--
--	--	--	--	--	--	--	--	--	--	--	--		--	--	--	--	--	--	--	--	--	--	--	--		--	--	--	--	--	--	--	--	--	--	--
--	--	--	--	--	--	--	--	--	--	--	--		--	--	--	--	--	--	--	--	--	--	--	--		--	--	--	--	--	--	--	--	--	--	--
--	--	--	--	--	--	--	--	--	--	--	--		--	--	--	--	--	--	--	--	--	--	--	--		--	--	--	--	--	--	--	--	--	--	--
--	--	--	--	--	--	--	--	--	--	--	--		--	--	--	--	--	--	--	--	--	--	--	--		--	--	--	--	--	--	--	--	--	--	--
--	--	--	--	--	--	--	--	--	--	--	--		--	--	--	--	--	--	--	--	--	--	--	--		--	--	--	--	--	--	--	--	--	--	--
--	--	--	--	--	--	--	--	--	--	--	--		--	--	--	--	--	--	--	--	--	--	--	--		--	--	--	--	--	--	--	--	--	--	--
--	--	--	--	--	--	--	--	--	--	--	--		--	--	--	--	--	--	--	--	--	--	--	--		--	--	--	--	--	--	--	--	--	--	--
--	--	--	--	--	--	--	--	--	--	--	--		--	--	--	--	--	--	--	--	--	--	--	--		--	--	--	--	--	--	--	--	--	--	--
--	--	--	--	--	--	--	--	--	--	--	--		--	--	--	--	--	--	--	--	--	--	--	--		--	--	--	--	--	--	--	--	--	--	--
--	--	--	--	--	--	--	--	--	--	--	--		--	--	--	--	--	--	--	--	--	--	--	--		--	--	--	--	--	--	--	--	--	--	--
--	--	--	--	--	--	--	--	--	--	--	--		--	--	--	--	--	--	--	--	--	--	--	--		--	--	--	--	--	--	--	--	--	--	--
--	--	--	--	--	--	--	--	--	--	--	--		--	--	--	--	--	--	--	--	--	--	--	--		--	--	--	--	--	--	--	--	--	--	--
--	--	--	--	--	--	--	--	--	--	--	--		--	--	--	--	--	--	--	--	--	--	--	--		--	--	--	--	--	--	--	--	--	--	--
--	--	--	--	--	--	--	--	--	--	--	--		--	--	--	--	--	--	--	--	--	--	--	--		--	--	--	--	--	--	--	--	--	--	--
--	--	--	--	--	--	--	--	--	--	--	--		--	--	--	--	--	--	--	--	--	--	--	--		--	--	--	--	--	--	--	--	--	--	--
--	--	--	--	--	--	--	--	--	--	--	--		--	--	--	--	--	--	--	--	--	--	--	--		--	--	--	--	--	--	--	--	--	--	--
--	--	--	--	--	--	--	--	--	--	--	--		--	--	--	--	--	--	--	--	--	--	--	--		--	--	--	--	--	--	--	--	--	--	--
--	--	--	--	--	--	--	--	--	--	--	--		--	--	--	--	--	--	--	--	--	--	--	--		--	--	--	--	--	--	--	--	--	--	--
--	--	--	--	--	--	--	--	--	--	--	--		--	--	--	--	--	--	--	--	--	--	--	--		--	--	--	--	--	--	--	--	--	--	--
--	--	--	--	--	--	--	--	--	--	--	--		--	--	--	--	--	--	--	--	--	--	--	--		--	--	--	--	--	--	--	--	--	--	--
--	--	--	--	--	--	--	--	--	--	--	--		--	--	--	--	--	--	--	--	--	--	--	--		--	--	--	--	--	--	--	--	--	--	--
--	--	--	--	--	--	--	--	--	--	--	--		--	--	--	--	--	--	--	--	--	--	--	--		--	--	--	--	--	--	--	--	--	--	--
--	--	--	--	--	--	--	--	--	--	--	--		--	--	--	--	--	--	--	--	--	--	--	--		--	--	--	--	--	--	--	--	--	--	--
--	--	--	--	--	--	--	--	--	--	--	--		--	--	--	--	--	--	--	--	--	--	--	--		--	--	--	--	--	--	--	--	--	--	--
--	--	--	--	--	--	--	--	--	--	--	--		--	--	--	--	--	--	--	--	--	--	--	--		--	--	--	--	--	--	--	--	--	--	--
--	--	--	--	--	--	--	--	--	--	--	--		--	--	--	--	--	--	--	--	--	--	--	--		--	--	--	--	--	--	--	--	--	--	--
--	--	--	--	--	--	--	--	--	--	--	--		--	--	--	--	--	--	--	--	--	--	--	--		--	--	--	--	--	--	--	--	--	--	--
--	--	--	--	--	--	--	--	--	--	--	--		--	--	--	--	--	--	--	--	--	--	--	--		--	--	--	--	--	--	--	--	--	--	--
--	--	--	--	--	--	--	--	--	--	--	--		--	--	--	--	--	--	--	--	--	--	--	--		--	--	--	--	--	--	--	--	--	--	--
--	--	--	--	--	--	--	--	--	--	--	--		--	--	--	--	--	--	--	--	--	--	--	--		--	--	--	--	--	--	--	--	--	--	--
--	--	--	--	--	--	--	--	--	--	--	--		--	--	--	--	--	--	--	--	--	--	--	--		--	--	--	--	--	--	--	--	--	--	--
--	--	--	--	--	--	--	--	--	--	--	--		--	--	--	--	--	--	--	--	--	--	--	--		--	--	--	--	--	--	--	--	--	--	--
--	--	--	--	--	--	--	--	--	--	--	--		--	--	--	--	--	--	--	--	--	--	--	--		--	--	--	--	--	--	--	--	--	--	--
--	--	--	--	--	--	--	--	--	--	--	--		--	--	--	--	--	--	--	--	--	--	--	--		--	--	--	--	--	--	--	--	--	--	--
--	--	--	--	--	--	--	--	--	--	--	--		--	--	--	--	--	--	--	--	--	--	--	--		--	--	--	--	--	--	--	--	--	--	--
--	--	--	--	--	--	--	--	--	--	--	--		--	--	--	--	--	--	--	--	--	--	--	--		--	--	--	--	--	--	--	--	--	--	--
--	--	--	--	--	--	--	--	--	--	--	--		--	--	--	--	--	--	--	--	--	--	--	--		--	--	--	--	--	--	--	--	--	--	--
--	--	--	--	--	--	--	--	--	--	--	--		--	--	--	--	--	--	--	--	--	--	--	--		--	--	--	--	--	--	--	--	--	--	--
--	--	--	--	--	--	--	--	--	--	--	--		--	--	--	--	--	--	--	--	--	--	--	--		--	--	--	--	--	--	--	--	--	--	--
--	--	--	--	--	--	--	--	--	--	--	--		--	--	--	--	--	--	--	--	--	--	--	--		--	--	--	--	--	--	--	--	--	--	--
--	--	--	--	--	--	--	--	--	--	--	--		--	--	--	--	--	--	--	--	--	--	--	--		--	--	--	--	--	--	--	--	--	--	--
--	--	--	--	--	--	--	--	--	--	--	--		--	--	--	--	--	--	--	--	--	--	--	--		--	--	--	--	--	--	--	--	--	--	--
--	--	--	--	--	--	--	--	--	--	--	--		--	--	--	--	--	--	--	--	--	--	--	--		--	--	--	--	--	--	--	--	--	--	--
--	--	--	--	--	--	--	--	--	--	--	--		--	--	--	--	--	--	--	--	--	--	--	--		--	--	--	--	--	--	--	--	--	--	--
--	--	--	--	--	--	--	--	--	--	--	--		--	--	--	--	--	--	--	--	--	--	--	--		--	--	--	--	--	--	--	--	--	--	--
--	--	--	--	--	--	--	--	--	--	--	--		--	--	--	--	--	--	--	--	--	--	--	--		--	--	--	--	--	--	--	--	--	--	--
--	--	--	--	--	--	--	--	--	--	--	--		--	--	--	--	--	--	--	--	--	--	--	--		--	--	--	--	--	--	--	--	--	--	--
--	--	--	--	--	--	--	--	--	--	--	--		--	--	--	--	--	--	--	--	--	--	--	--		--	--	--	--	--	--	--	--	--	--	--
--	--	--	--	--	--	--	--	--	--	--	--		--	--	--	--	--	--	--	--	--	--	--	--		--	--	--	--	--	--	--	--	--	--	--
--	--	--	--	--	--	--	--	--	--	--	--		--	--	--	--	--	--	--	--	--	--	--	--		--	--	--	--	--	--	--	--	--	--	--
--	--	--	--	--	--	--	--	--	--	--	--		--	--	--	--	--	--	--	--	--	--	--	--		--	--	--	--	--	--	--	--	--	--	--
--	--	--	--	--	--	--	--	--	--	--	--		--	--	--	--	--	--	--	--	--	--	--	--		--	--	--	--	--	--	--	--	--	--	--
--	--	--	--	--	--	--	--	--	--	--	--		--	--	--	--	--	--	--	--	--	--	--	--		--	--	--	--	--	--	--	--	--	--	--
--	--	--	--	--	--	--	--	--	--	--	--		--	--	--	--	--	--	--	--	--	--	--	--		--	--	--	--	--	--	--	--	--	--	--
--	--	--	--	--	--	--	--	--	--	--	--		--	--	--	--	--	--	--	--	--	--	--	--		--	--	--	--	--	--	--	--	--	--	--
--	--	--	--	--	--	--	--	--	--	--	--		--	--	--	--	--	--	--	--	--	--	--	--		--	--	--	--	--	--	--	--	--	--	--
--	--	--	--	--	--	--	--	--	--	--	--		--	--	--	--	--	--	--	--	--	--	--	--		--	--	--	--	--	--	--	--	--	--	--
--	--	--	--	--	--	--	--	--	--	--	--		--	--	--	--	--	--	--	--	--	--	--	--		--	--	--	--	--	--	--	--	--	--	--
--	--	--	--	--	--	--	--	--	--	--	--		--	--	--	--	--	--	--	--	--	--	--	--		--	--	--	--	--	--	--	--	--	--	--
--	--	--	--	--	--	--	--	--	--	--	--		--	--	--	--	--	--	--	--	--	--	--	--		--	--	--	--	--	--	--	--	--	--	--
--	--	--	--	--	--	--	--	--	--	--	--		--	--	--	--	--	--	--	--	--	--	--	--		--	--	--	--	--	--	--	--	--	--	--
--	--	--	--	--	--	--	--	--	--	--	--		--	--	--	--	--	--	--	--	--	--	--	--		--	--	--	--	--	--	--	--	--	--	--
--	--	--	--	--	--	--	--	--	--	--	--		--	--	--	--	--	--	--	--	--	--	--	--		--	--	--	--	--	--	--	--	--	--	--
--	--	--	--	--	--	--	--	--	--	--	--		--	--	--	--	--	--	--	--	--	--	--	--		--	--	--	--	--	--	--	--	--	--	--
--	--	--	--	--	--	--	--	--	--	--	--		--	--	--	--	--	--	--	--	--	--	--	--		--	--	--	--	--	--	--	--	--	--	--
--	--	--	--	--	--	--	--	--	--	--	--		--	--	--	--	--	--	--	--	--	--	--	--		--	--	--	--	--	--	--	--	--	--	--
--	--	--	--	--	--	--	--	--	--	--	--		--	--	--	--	--	--	--	--	--	--	--	--		--	--	--	--	--	--	--	--	--	--	--
--	--	--	--	--	--	--	--	--	--	--	--		--	--	--	--	--	--	--	--	--	--	--	--		--	--	--	--	--	--	--	--	--	--	--
--	--	--	--	--	--	--	--	--	--	--	--		--	--	--	--	--	--	--	--	--	--	--	--		--	--	--	--	--	--	--	--	--	--	--
--	--	--	--	--	--	--	--	--	--	--	--		--	--	--	--	--	--	--	--	--	--	--	--		--	--	--	--	--	--	--	--	--	--	--
--	--	--	--	--	--	--	--	--	--	--	--		--	--	--	--	--	--	--	--	--	--	--	--		--	--	--	--	--	--	--	--	--	--	--
--	--	--	--	--	--	--	--	--	--	--	--		--	--	--	--	--	--	--	--	--	--	--	--		--	--	--	--	--	--	--	--	--	--	--
--	--	--	--	--	--	--	--	--	--	--	--		--	--	--	--	--	--	--	--	--	--	--	--		--	--	--	--	--	--	--	--	--	--	--
--	--	--	--	--	--	--	--	--	--	--	--		--	--	--	--	--	--	--	--	--	--	--	--		--	--	--	--	--	--	--	--	--	--	--
--	--	--	--	--	--	--	--	--	--	--	--		--	--	--	--	--	--	--	--	--	--	--	--		--	--	--	--	--	--	--	--	--	--	--
--	--	--	--	--	--	--	--	--	--	--	--		--	--	--	--	--	--	--	--	--	--	--	--		--	--	--	--	--	--	--	--	--	--	--
--	--	--	--	--	--	--	--	--	--	--	--		--	--	--	--	--	--	--	--	--	--	--	--		--	--	--	--	--	--	--	--	--	--	--
--	--	--	--	--	--	--	--	--	--	--	--		--	--	--	--	--	--	--	--	--	--	--	--		--	--	--	--	--	--	--	--	--	--	--
--	--	--	--	--	--	--	--	--	--	--	--		--	--	--	--	--	--	--	--	--	--	--	--		--	--	--	--	--	--	--	--	--	--	--
--	--	--	--	--	--	--	--	--	--	--	--		--	--	--	--	--	--	--	--	--	--	--	--		--	--	--	--	--	--	--	--	--	--	--
--	--	--	--	--	--	--	--	--	--	--	--		--	--	--	--	--	--	--	--	--	--	--	--		--	--	--	--	--	--	--	--	--	--	--
--	--	--	--	--	--	--	--	--	--	--	--		--	--	--	--	--	--	--	--	--	--	--	--		--	--	--	--	--	--	--	--	--	--	--
--	--	--	--	--	--	--	--	--	--	--	--		--	--	--	--	--	--	--	--	--	--	--	--		--	--	--	--	--	--	--	--	--	--	--
--	--	--	--	--	--	--	--	--	--	--	--		--	--	--	--	--	--	--	--	--	--	--	--		--	--	--	--	--	--	--	--	--	--	--
--	--	--	--	--	--	--	--	--	--	--	--		--	--	--	--	--	--	--	--	--	--	--	--		--	--	--	--	--	--	--	--	--	--	--
--	--	--	--	--	--	--	--	--	--	--	--		--	--	--	--	--	--	--	--	--	--	--	--		--	--	--	--	--	--	--	--	--	--	--
--	--	--	--	--	--	--	--	--	--	--	--		--	--	--	--	--	--	--	--	--	--	--	--		--	--	--	--	--	--	--	--	--	--	--
--	--	--	--	--	--	--	--	--	--	--	--		--	--	--	--	--	--	--	--	--	--	--	--		--	--	--	--	--	--	--	--	--	--	--
--	--	--	--	--	--	--	--	--	--	--	--		--	--	--	--	--	--	--	--	--	--	--	--		--	--	--	--	--	--	--	--	--	--	--
--	--	--	--	--	--	--	--	--	--	--	--		--	--	--	--	--	--	--	--	--	--	--	--		--	--	--	--	--	--	--	--	--	--	--
--	--	--	--	--	--	--	--	--	--	--	--		--	--	--	--	--	--	--	--	--	--	--	--		--	--	--	--	--	--	--	--	--	--	--
--	--	--	--	--	--	--	--	--	--	--	--		--	--	--	--	--	--	--	--	--	--	--	--		--	--	--	--	--	--	--	--	--	--	--
--	--	--	--	--	--	--	--	--	--	--	--		--	--	--	--	--	--	--	--	--	--	--	--		--	--	--	--	--	--	--	--	--	--	--
--	--	--	--	--	--	--	--	--	--	--	--		--	--	--	--	--	--	--	--	--	--	--	--		--	--	--	--	--	--	--	--	--	--	--
--	--	--	--	--	--	--	--	--	--	--	--		--	--	--	--	--	--	--	--	--	--	--	--		--	--	--	--	--	--	--	--	--	--	--
--	--	--	--	--	--	--	--	--	--	--	--		--	--	--	--	--	--	--	--	--	--	--	--		--	--	--	--	--	--	--	--	--	--	--
--	--	--	--	--	--	--	--	--	--	--	--		--	--	--	--	--	--	--	--	--	--	--	--		--	--	--	--	--	--	--	--	--	--	--
--	--	--	--	--	--	--	--	--	--	--	--		--	--	--	--	--	--	--	--	--	--	--	--		--	--	--	--	--	--	--	--	--	--	--
--	--	--	--	--	--	--	--	--	--	--	--		--	--	--	--	--	--	--	--	--	--	--	--		--	--	--	--	--	--	--	--	--	--	--
--	--	--	--	--	--	--	--	--	--	--	--		--	--	--	--	--	--	--	--	--	--	--	--		--	--	--	--	--	--	--	--	--	--	--
--	--	--	--	--	--	--	--	--	--	--	--		--	--	--	--	--	--	--	--	--	--	--	--		--	--	--	--	--	--	--	--	--	--	--
--	--	--	--	--	--	--	--	--	--	--	--		--	--	--	--	--	--	--	--	--	--	--	--		--	--	--	--	--	--	--	--	--	--	--
--	--	--	--	--	--	--	--	--	--	--	--		--	--	--	--	--	--	--	--	--	--	--	--		--	--	--	--	--	--	--	--	--	--	--
--	--	--	--	--	--	--	--	--	--	--	--		--	--	--	--	--	--	--	--	--	--	--	--		--	--	--	--	--	--	--	--	--	--	--
--	--	--	--	--	--	--	--	--	--	--	--		--	--	--	--	--	--	--	--	--	--	--	--		--	--	--	--	--	--	--	--	--	--	--
--	--	--	--	--	--	--	--	--	--	--	--		--	--	--	--	--	--	--	--	--	--	--	--		--	--	--	--	--	--	--	--	--	--	--
--	--	--	--	--	--	--	--	--	--	--	--		--	--	--	--	--	--	--	--	--	--	--	--		--	--	--	--	--	--	--	--	--	--	--
--	--	--	--	--	--	--	--	--	--	--	--		--	--	--	--	--	--	--	--	--	--	--	--		--	--	--	--	--	--	--	--	--	--	--
--	--	--	--	--	--	--	--	--	--	--	--		--	--	--	--	--	--	--	--	--	--	--	--		--	--	--	--	--	--	--	--	--	--	--
--	--	--	--	--	--	--	--	--	--	--	--		--	--	--	--	--	--	--	--	--	--	--	--		--	--	--	--	--	--	--	--	--	--	--
--	--	--	--	--	--	--	--	--	--	--	--		--	--	--	--	--	--	--	--	--	--	--	--		--	--	--	--	--	--	--	--	--	--	--
--	--	--	--	--	--	--	--	--	--	--	--		--	--	--	--	--	--	--	--	--	--	--	--		--	--	--	--	--	--	--	--	--	--	--
--	--	--	--	--	--	--	--	--	--	--	--		--	--	--	--	--	--	--	--	--	--	--	--		--	--	--	--	--	--	--	--	--	--	--
--	--	--	--	--	--	--	--	--	--	--	--		--	--	--	--	--	--	--	--	--	--	--	--		--	--	--	--	--	--	--	--	--	--	--
--	--	--	--	--	--	--	--	--	--	--	--		--	--	--	--	--	--	--	--	--	--	--	--		--	--	--	--	--	--	--	--	--	--	--
--	--	--	--	--	--	--	--	--	--	--	--		--	--	--	--	--	--	--	--	--	--	--	--		--	--	--	--	--	--	--	--	--	--	--
--	--	--	--	--	--	--	--	--	--	--	--		--	--	--	--	--	--	--	--	--	--	--	--		--	--	--	--	--	--	--	--	--	--	--
--	--	--	--	--	--	--	--	--	--	--	--		--	--	--	--	--	--	--	--	--	--	--	--		--	--	--	--	--	--	--	--	--	--	--
--	--	--	--	--	--	--	--	--	--	--	--		--	--	--	--	--	--	--	--	--	--	--	--		--	--	--	--	--	--	--	--	--	--	--
--	--	--	--	--	--	--	--	--	--	--	--		--	--	--	--	--	--	--	--	--	--	--	--		--	--	--	--	--	--	--	--	--	--	--
--	--	--	--	--	--	--	--	--	--	--	--		--	--	--	--	--	--	--	--	--	--	--	--		--	--	--	--	--	--	--	--	--	--	--
--	--	--	--	--	--	--	--	--	--	--	--		--	--	--	--	--	--	--	--	--	--	--	--		--	--	--	--	--	--	--	--	--	--	--
--	--	--	--	--	--	--	--	--	--	--	--		--	--	--	--	--	--	--	--	--	--	--	--		--	--	--	--	--	--	--	--	--	--	--
--	--	--	--	--	--	--	--	--	--	--	--		--	--	--	--	--	--	--	--	--	--	--	--		--	--	--	--	--	--	--	--	--	--	--
--	--	--	--	--	--	--	--	--	--	--	--		--	--	--	--	--	--	--	--	--	--	--	--		--	--	--	--	--	--	--	--	--	--	--
--	--	--	--	--	--	--	--	--	--	--	--		--	--	--	--	--	--	--	--	--	--	--	--		--	--	--	--	--	--	--	--	--	--	--
--	--	--	--	--	--	--	--	--	--	--	--		--	--	--	--	--	--	--	--	--	--	--	--		--	--	--	--	--	--	--	--	--	--	--
--	--	--	--	--	--	--	--	--	--	--	--		--	--	--	--	--	--	--	--	--	--	--	--		--	--	--	--	--	--	--	--	--	--	--
--	--	--	--	--	--	--	--	--	--	--	--		--	--	--	--	--	--	--	--	--	--	--	--		--	--	--	--	--	--	--	--	--	--	--
--	--	--	--	--	--	--	--	--	--	--	--		--	--	--	--	--	--	--	--	--	--	--	--		--	--	--	--	--	--	--	--	--	--	--
--	--	--	--	--	--	--	--	--	--	--	--		--	--	--	--	--	--	--	--	--	--	--	--		--	--	--	--	--	--	--	--	--	--	--
--	--	--	--	--	--	--	--	--	--	--	--		--	--	--	--	--	--	--	--	--	--	--	--		--	--	--	--	--	--	--	--	--	--	--
--	--	--	--	--	--	--	--	--	--	--	--		--	--	--	--	--	--	--	--	--	--	--	--		--	--	--	--	--	--	--	--	--	--	--
--	--	--	--	--	--	--	--	--	--	--	--		--	--	--	--	--	--	--	--	--	--	--	--		--	--	--	--	--	--	--	--	--	--	--
--	--	--	--	--	--	--	--	--	--	--	--		--	--	--	--	--	--	--	--	--	--	--	--		--	--	--	--	--	--	--	--	--	--	--
--	--	--	--	--	--	--	--	--	--	--	--		--	--	--	--	--	--	--	--	--	--	--	--		--	--	--	--	--	--	--	--	--	--	--
--	--	--	--	--	--	--	--	--	--	--	--		--	--	--	--	--	--	--	--	--	--	--	--		--	--	--	--	--	--	--	--	--	--	--
--	--	--	--	--	--	--	--	--	--	--	--		--	--	--	--	--	--	--	--	--	--	--	--		--	--	--	--	--	--	--	--	--	--	--
--	--	--	--	--	--	--	--	--	--	--	--		--	--	--	--	--	--	--	--	--	--	--	--		--	--	--	--	--	--	--	--	--	--	--
--	--	--	--	--	--	--	--	--	--	--	--		--	--	--	--	--	--	--	--	--	--	--	--		--	--	--	--	--	--	--	--	--	--	--
--	--	--	--	--	--	--	--	--	--	--	--		--	--	--	--	--	--	--	--	--	--	--	--		--	--	--	--	--	--	--	--	--	--	--
--	--	--	--	--	--	--	--	--	--	--	--		--	--	--	--	--	--	--	--	--	--	--	--		--	--	--	--	--	--	--	--	--	--	--
--	--	--	--	--	--	--	--	--	--	--	--		--	--	--	--	--	--	--	--	--	--	--	--		--	--	--	--	--	--	--	--	--	--	--
--	--	--	--	--	--	--	--	--	--	--	--		--	--	--	--	--	--	--	--	--	--	--	--		--	--	--	--	--	--	--	--	--	--	--
--	--	--	--	--	--	--	--	--	--	--	--		--	--	--	--	--	--	--	--	--	--	--	--		--	--	--	--	--	--	--	--	--	--	--
--	--	--	--	--	--	--	--	--	--	--	--		--	--	--	--	--	--	--	--	--	--	--	--		--	--	--	--	--	--	--	--	--	--	--
--	--	--	--	--	--	--	--	--	--	--	--		--	--	--	--	--	--	--	--	--	--	--	--		--	--	--	--	--	--	--	--	--	--	--
--	--	--	--	--	--	--	--	--	--	--	--		--	--	--	--	--	--	--	--	--	--	--	--		--	--	--	--	--	--	--	--	--	--	--
--	--	--	--	--	--	--	--	--	--	--	--		--	--	--	--	--	--	--	--	--	--	--	--		--	--	--	--	--	--	--	--	--	--	--
--	--	--	--	--	--	--	--	--	--	--	--		--	--	--	--	--	--	--	--	--	--	--	--		--	--	--	--	--	--	--	--	--	--	--
--	--	--	--	--	--	--	--	--	--	--	--		--	--	--	--	--	--	--	--	--	--	--	--		--	--	--	--	--	--	--	--	--	--	--
--	--	--	--	--	--	--	--	--	--	--	--		--	--	--	--	--	--	--	--	--	--	--	--		--	--	--	--	--	--	--	--	--	--	--
--	--	--	--	--	--	--	--	--	--	--	--		--	--	--	--	--	--	--	--	--	--	--	--		--	--	--	--	--	--	--	--	--	--	--
--	--	--	--	--	--	--	--	--	--	--	--		--	--	--	--	--	--	--	--	--	--	--	--		--	--	--	--	--	--	--	--	--	--	--
--	--	--	--	--	--	--	--	--	--	--	--		--	--	--	--	--	--	--	--	--	--	--	--		--	--	--	--	--	--	--	--	--	--	--
--	--	--	--	--	--	--	--	--	--	--	--		--	--	--	--	--	--	--	--	--	--	--	--		--	--	--	--	--	--	--	--	--	--	--
--	--	--	--	--	--	--	--	--	--	--	--		--	--	--	--	--	--	--	--	--	--	--	--		--	--	--	--	--	--	--	--	--	--	--
--	--	--	--	--	--	--	--	--	--	--	--		--	--	--	--	--	--	--	--	--	--	--	--		--	--	--	--	--	--	--	--	--	--	--
--	--	--	--	--	--	--	--	--	--	--	--		--	--	--	--	--	--	--	--	--	--	--	--		--	--	--	--	--	--	--	--	--	--	--
--	--	--	--	--	--	--	--	--	--	--	--		--	--	--	--	--	--	--	--	--	--	--	--		--	--	--	--	--	--	--	--	--	--	--
--	--	--	--	--	--	--	--	--	--	--	--		--	--	--	--	--	--	--	--	--	--	--	--		--	--	--	--	--	--	--	--	--	--	--
--	--	--	--	--	--	--	--	--	--	--	--		--	--	--	--	--	--	--	--	--	--	--	--		--	--	--	--	--	--	--	--	--	--	--
--	--	--	--	--	--	--	--	--	--	--	--		--	--	--	--	--	--	--	--	--	--	--	--		--	--	--	--	--	--	--	--	--	--	--
--	--	--	--	--	--	--	--	--	--	--	--		--	--	--	--	--	--	--	--	--	--	--	--		--	--	--	--	--	--	--	--	--	--	--
--	--	--	--	--	--	--	--	--	--	--	--		--	--	--	--	--	--	--	--	--	--	--	--		--	--	--	--	--	--	--	--	--	--	--
--	--	--	--	--	--	--	--	--	--	--	--		--	--	--	--	--	--	--	--	--	--	--	--		--	--	--	--	--	--	--	--	--	--	--
--	--	--	--	--	--	--	--	--	--	--	--		--	--	--	--	--	--	--	--	--	--	--	--		--	--	--	--	--	--	--	--	--	--	--
--	--	--	--	--	--	--	--	--	--	--	--		--	--	--	--	--	--	--	--	--	--	--	--		--	--	--	--	--	--	--	--	--	--	--
--	--	--	--	--	--	--	--	--	--	--	--		--	--	--	--	--	--	--	--	--	--	--	--		--	--	--	--	--	--	--	--	--	--	--
--	--	--	--	--	--	--	--	--	--	--	--		--	--	--	--	--	--	--	--	--	--	--	--		--	--	--	--	--	--	--	--	--	--	--
--	--	--	--	--	--	--	--	--	--	--	--		--	--	--	--	--	--	--	--	--	--	--	--		--	--	--	--	--	--	--	--	--	--	--
--	--	--	--	--	--	--	--	--	--	--	--		--	--	--	--	--	--	--	--	--	--	--	--		--	--	--	--	--	--	--	--	--	--	--
--	--	--	--	--	--	--	--	--	--	--	--		--	--	--	--	--	--	--	--	--	--	--	--		--	--	--	--	--	--	--	--	--	--	--
--	--	--	--	--	--	--	--	--	--	--	--		--	--	--	--	--	--	--	--	--	--	--	--		--	--	--	--	--	--	--	--	--	--	--
--	--	--	--	--	--	--	--	--	--	--	--		--	--	--	--	--	--	--	--	--	--	--	--		--	--	--	--	--	--	--	--	--	--	--
--	--	--	--	--	--	--	--	--	--	--	--		--	--	--	--	--	--	--	--	--	--	--	--		--	--	--	--	--	--	--	--	--	--	--
--	--	--	--	--	--	--	--	--	--	--	--		--	--	--	--	--	--	--	--	--	--	--	--		--	--	--	--	--	--	--	--	--	--	--
--	--	--	--	--	--	--	--	--	--	--	--		--	--	--	--	--	--	--	--	--	--	--	--		--	--	--	--	--	--	--	--	--	--	--
--	--	--	--	--	--	--	--	--	--	--	--		--	--	--	--	--	--	--	--	--	--	--	--		--	--	--	--	--	--	--	--	--	--	--
--	--	--	--	--	--	--	--	--	--	--	--		--	--	--	--	--	--	--	--	--	--	--	--		--	--	--	--	--	--	--	--	--	--	--
--	--	--	--	--	--	--	--	--	--	--	--		--	--	--	--	--	--	--	--	--	--	--	--		--	--	--	--	--	--	--	--	--	--	--
--	--	--	--	--	--	--	--	--	--	--	--		--	--	--	--	--	--	--	--	--	--	--	--		--	--	--	--	--	--	--	--	--	--	--
--	--	--	--	--	--	--	--	--	--	--	--		--	--	--	--	--	--	--	--	--	--	--	--		--	--	--	--	--	--	--	--	--	--	--
--	--	--	--	--	--	--	--	--	--	--	--		--	--	--	--	--	--	--	--	--	--	--	--		--	--	--	--	--	--	--	--	--	--	--
--	--	--	--	--	--	--	--	--	--	--	--		--	--	--	--	--	--	--	--	--	--	--	--		--	--	--	--	--	--	--	--	--	--	--
--	--	--	--	--	--	--	--	--	--	--	--		--	--	--	--	--	--	--	--	--	--	--	--		--	--	--	--	--	--	--	--	--	--	--
--	--	--	--	--	--	--	--	--	--	--	--		--	--	--	--	--	--	--	--	--	--	--	--		--	--	--	--	--	--	--	--	--	--	--
--	--	--	--	--	--	--	--	--	--	--	--		--	--	--	--	--	--	--	--	--	--	--	--		--	--	--	--	--	--	--	--	--	--	--
--	--	--	--	--	--	--	--	--	--	--	--		--	--	--	--	--	--	--	--	--	--	--	--		--	--	--	--	--	--	--	--	--	--	--
--	--	--	--	--	--	--	--	--	--	--	--		--	--	--	--	--	--	--	--	--	--	--	--		--	--	--	--	--	--	--	--	--	--	--
--	--	--	--	--	--	--	--	--	--	--	--		--	--	--	--	--	--	--	--	--	--	--	--		--	--	--	--	--	--	--	--	--	--	--
--	--	--	--	--	--	--	--	--	--	--	--		--	--	--	--	--	--	--	--	--	--	--	--		--	--	--	--	--	--	--	--	--	--	--
--	--	--	--	--	--	--	--	--	--	--	--		--	--	--	--	--	--	--	--	--	--	--	--		--	--	--	--	--	--	--	--	--	--	--
--	--	--	--	--	--	--	--	--	--	--	--		--	--	--	--	--	--	--	--	--	--	--	--		--	--	--	--	--	--	--	--	--	--	--
--	--	--	--	--	--	--	--	--	--	--	--		--	--	--	--	--	--	--	--	--	--	--	--		--	--	--	--	--	--	--	--	--	--	--
--	--	--	--	--	--	--	--	--	--	--	--		--	--	--	--	--	--	--	--	--	--	--	--		--	--	--	--	--	--	--	--	--	--	--
--	--	--	--	--	--	--	--	--	--	--	--		--	--	--	--	--	--	--	--	--	--	--	--		--	--	--	--	--	--	--	--	--	--	--
--	--	--	--	--	--	--	--	--	--	--	--		--	--	--	--	--	--	--	--	--	--	--	--		--	--	--	--	--	--	--	--	--	--	--
--	--	--	--	--	--	--	--	--	--	--	--		--	--	--	--	--	--	--	--	--	--	--	--		--	--	--	--	--	--	--	--	--	--	--
--	--	--	--	--	--	--	--	--	--	--	--		--	--	--	--	--	--	--	--	--	--	--	--		--	--	--	--	--	--	--	--	--	--	--
--	--	--	--	--	--	--	--	--	--	--	--		--	--	--	--	--	--	--	--	--	--	--	--		--	--	--	--	--	--	--	--	--	--	--
--	--	--	--	--	--	--	--	--	--	--	--		--	--	--	--	--	--	--	--	--	--	--	--		--	--	--	--	--	--	--	--	--	--	--
--	--	--	--	--	--	--	--	--	--	--	--		--	--	--	--	--	--	--	--	--	--	--	--		--	--	--	--	--	--	--	--	--	--	--
--	--	--	--	--	--	--	--	--	--	--	--		--	--	--	--	--	--	--	--	--	--	--	--		--	--	--	--	--	--	--	--	--	--	--
--	--	--	--	--	--	--	--	--	--	--	--		--	--	--	--	--	--	--	--	--	--	--	--		--	--	--	--	--	--	--	--	--	--	--
--	--	--	--	--	--	--	--	--	--	--	--		--	--	--	--	--	--	--	--	--	--	--	--		--	--	--	--	--	--	--	--	--	--	--
--	--	--	--	--	--	--	--	--	--	--	--		--	--	--	--	--	--	--	--	--	--	--	--		--	--	--	--	--	--	--	--	--	--	--
--	--	--	--	--	--	--	--	--	--	--	--		--	--	--	--	--	--	--	--	--	--	--	--		--	--	--	--	--	--	--	--	--	--	--
--	--	--	--	--	--	--	--	--	--	--	--		--	--	--	--	--	--	--	--	--	--	--	--		--	--	--	--	--	--	--	--	--	--	--
--	--	--	--	--	--	--	--	--	--	--	--		--	--	--	--	--	--	--	--	--	--	--	--		--	--	--	--	--	--	--	--	--	--	--
--	--	--	--	--	--	--	--	--	--	--	--		--	--	--	--	--	--	--	--	--	--	--	--		--	--	--	--	--	--	--	--	--	--	--
--	--	--	--	--	--	--	--	--	--	--	--		--	--	--	--	--	--	--	--	--	--	--	--		--	--	--	--	--	--	--	--	--	--	--
--	--	--	--	--	--	--	--	--	--	--	--		--	--	--	--	--	--	--	--	--	--	--	--		--	--	--	--	--	--	--	--	--	--	--
--	--	--	--	--	--	--	--	--	--	--	--		--	--	--	--	--	--	--	--	--	--	--	--		--	--	--	--	--	--	--	--	--	--	--
--	--	--	--	--	--	--	--	--	--	--	--		--	--	--	--	--	--	--	--	--	--	--	--		--	--	--	--	--	--	--	--	--	--	--
--	--	--	--	--	--	--	--	--	--	--	--		--	--	--	--	--	--	--	--	--	--	--	--		--	--	--	--	--	--	--	--	--	--	--
--	--	--	--	--	--	--	--	--	--	--	--		--	--	--	--	--	--	--	--	--	--	--	--		--	--	--	--	--	--	--	--	--	--	--
--	--	--	--	--	--	--	--	--	--	--	--		--	--	--	--	--	--	--	--	--	--	--	--		--	--	--	--	--	--	--	--	--	--	--
--	--	--	--	--	--	--	--	--	--	--	--		--	--	--	--	--	--	--	--	--	--	--	--		--	--	--	--	--	--	--	--	--	--	--
--	--	--	--	--	--	--	--	--	--	--	--		--	--	--	--	--	--	--	--	--	--	--	--		--	--	--	--	--	--	--	--	--	--	--
--	--	--	--	--	--	--	--	--	--	--	--		--	--	--	--	--	--	--	--	--	--	--	--		--	--	--	--	--	--	--	--	--	--	--
--	--	--	--	--	--	--	--	--	--	--	--		--	--	--	--	--	--	--	--	--	--	--	--		--	--	--	--	--	--	--	--	--	--	--
--	--	--	--	--	--	--	--	--	--	--	--		--	--	--	--	--	--	--	--	--	--	--	--		--	--	--	--	--	--	--	--	--	--	--
--	--	--	--	--	--	--	--	--	--	--	--		--	--	--	--	--	--	--	--	--	--	--	--		--	--	--	--	--	--	--	--	--	--	--
--	--	--	--	--	--	--	--	--	--	--	--		--	--	--	--	--	--	--	--	--	--	--	--		--	--	--	--	--	--	--	--	--	--	--
--	--	--	--	--	--	--	--	--	--	--	--		--	--	--	--	--	--	--	--	--	--	--	--		--	--	--	--	--	--	--	--	--	--	--
--	--	--	--	--	--	--	--	--	--	--	--		--	--	--	--	--	--	--	--	--	--	--	--		--	--	--	--	--	--	--	--	--	--	--
--	--	--	--	--	--	--	--	--	--	--	--		--	--	--	--	--	--	--	--	--	--	--	--		--	--	--	--	--	--	--	--	--	--	--
--	--	--	--	--	--	--	--	--	--	--	--		--	--	--	--	--	--	--	--	--	--	--	--		--	--	--	--	--	--	--	--	--	--	--
--	--	--	--	--	--	--	--	--	--	--	--		--	--	--	--	--	--	--	--	--	--	--	--		--	--	--	--	--	--	--	--	--	--	--
--	--	--	--	--	--	--	--	--	--	--	--		--	--	--	--	--	--	--	--	--	--	--	--		--	--	--	--	--	--	--	--	--	--	--
--	--	--	--	--	--	--	--	--	--	--	--		--	--	--	--	--	--	--	--	--	--	--	--		--	--	--	--	--	--	--	--	--	--	--
--	--	--	--	--	--	--	--	--	--	--	--		--	--	--	--	--	--	--	--	--	--	--	--		--	--	--	--	--	--	--	--	--	--	--
--	--	--	--	--	--	--	--	--	--	--	--		--	--	--	--	--	--	--	--	--	--	--	--		--	--	--	--	--	--	--	--	--	--	--
--	--	--	--	--	--	--	--	--	--	--	--		--	--	--	--	--	--	--	--	--	--	--	--		--	--	--	--	--	--	--	--	--	--	--
--	--	--	--	--	--	--	--	--	--	--	--		--	--	--	--	--	--	--	--	--	--	--	--		--	--	--	--	--	--	--	--	--	--	--
--	--	--	--	--	--	--	--	--	--	--	--		--	--	--	--	--	--	--	--	--	--	--	--		--	--	--	--	--	--	--	--	--	--	--
--	--	--	--	--	--	--	--	--	--	--	--		--	--	--	--	--	--	--	--	--	--	--	--		--	--	--	--	--	--	--	--	--	--	--
--	--	--	--	--	--	--	--	--	--	--	--		--	--	--	--	--	--	--	--	--	--	--	--		--	--	--	--	--	--	--	--	--	--	--
--	--	--	--	--	--	--	--	--	--	--	--		--	--	--	--	--	--	--	--	--	--	--	--		--	--	--	--	--	--	--	--	--	--	--
--	--	--	--	--	--	--	--	--	--	--	--		--	--	--	--	--	--	--	--	--	--	--	--		--	--	--	--	--	--	--	--	--	--	--
--	--	--	--	--	--	--	--	--	--	--	--		--	--	--	--	--	--	--	--	--	--	--	--		--	--	--	--	--	--	--	--	--	--	--
--	--	--	--	--	--	--	--	--	--	--	--		--	--	--	--	--	--	--	--	--	--	--	--		--	--	--	--	--	--	--	--	--	--	--
--	--	--	--	--	--	--	--	--	--	--	--		--	--	--	--	--	--	--	--	--	--	--	--		--	--	--	--	--	--	--	--	--	--	--
--	--	--	--	--	--	--	--	--	--	--	--		--	--	--	--	--	--	--	--	--	--	--	--		--	--	--	--	--	--	--	--	--	--	--
--	--	--	--	--	--	--	--	--	--	--	--		--	--	--	--	--	--	--	--	--	--	--	--		--	--	--	--	--	--	--	--	--	--	--
--	--	--	--	--	--	--	--	--	--	--	--		--	--	--	--	--	--	--	--	--	--	--	--		--	--	--	--	--	--	--	--	--	--	--
--	--	--	--	--	--	--	--	--	--	--	--		--	--	--	--	--	--	--	--	--	--	--	--		--	--	--	--	--	--	--	--	--	--	--
--	--	--	--	--	--	--	--	--	--	--	--		--	--	--	--	--	--	--	--	--	--	--	--		--	--	--	--	--	--	--	--	--	--	--
--	--	--	--	--	--	--	--	--	--	--	--		--	--	--	--	--	--	--	--	--	--	--	--		--	--	--	--	--	--	--	--	--	--	--
--	--	--	--	--	--	--	--	--	--	--	--		--	--	--	--	--	--	--	--	--	--	--	--		--	--	--	--	--	--	--	--	--	--	--
--	--	--	--	--	--	--	--	--	--	--	--		--	--	--	--	--	--	--	--	--	--	--	--		--	--	--	--	--	--	--	--	--	--	--
--	--	--	--	--	--	--	--	--	--	--	--		--	--	--	--	--	--	--	--	--	--	--	--		--	--	--	--	--	--	--	--	--	--	--
--	--	--	--	--	--	--	--	--	--	--	--		--	--	--	--	--	--	--	--	--	--	--	--		--	--	--	--	--	--	--	--	--	--	--
--	--	--	--	--	--	--	--	--	--	--	--		--	--	--	--	--	--	--	--	--	--	--	--		--	--	--	--	--	--	--	--	--	--	--
--	--	--	--	--	--	--	--	--	--	--	--		--	--	--	--	--	--	--	--	--	--	--	--		--	--	--	--	--	--	--	--	--	--	--
--	--	--	--	--	--	--	--	--	--	--	--		--	--	--	--	--	--	--	--	--	--	--	--		--	--	--	--	--	--	--	--	--	--	--
--	--	--	--	--	--	--	--	--	--	--	--		--	--	--	--	--	--	--	--	--	--	--	--		--	--	--	--	--	--	--	--	--	--	--
--	--	--	--	--	--	--	--	--	--	--	--		--	--	--	--	--	--	--	--	--	--	--	--		--	--	--	--	--	--	--	--	--	--	--
--	--	--	--	--	--	--	--	--	--	--	--		--	--	--	--	--	--	--	--	--	--	--	--		--	--	--	--	--	--	--	--	--	--	--
--	--	--	--	--	--	--	--	--	--	--	--		--	--	--	--	--	--	--	--	--	--	--	--		--	--	--	--	--	--	--	--	--	--	--
--	--	--	--	--	--	--	--	--	--	--	--		--	--	--	--	--	--	--	--	--	--	--	--		--	--	--	--	--	--	--	--	--	--	--
--	--	--	--	--	--	--	--	--	--	--	--		--	--	--	--	--	--	--	--	--	--	--	--		--	--	--	--	--	--	--	--	--	--	--
--	--	--	--	--	--	--	--	--	--	--	--		--	--	--	--	--	--	--	--	--	--	--	--		--	--	--	--	--	--	--	--	--	--	--
--	--	--	--	--	--	--	--	--	--	--	--		--	--	--	--	--	--	--	--	--	--	--	--		--	--	--	--	--	--	--	--	--	--	--
--	--	--	--	--	--	--	--	--	--	--	--		--	--	--	--	--	--	--	--	--	--	--	--		--	--	--	--	--	--	--	--	--	--	--
--	--	--	--	--	--	--	--	--	--	--	--		--	--	--	--	--	--	--	--	--	--	--	--		--	--	--	--	--	--	--	--	--	--	--
--	--	--	--	--	--	--	--	--	--	--	--		--	--	--	--	--	--	--	--	--	--	--	--		--	--	--	--	--	--	--	--	--	--	--
--	--	--	--	--	--	--	--	--	--	--	--		--	--	--	--	--	--	--	--	--	--	--	--		--	--	--	--	--	--	--	--	--	--	--
--	--	--	--	--	--	--	--	--	--	--	--		--	--	--	--	--	--	--	--	--	--	--	--		--	--	--	--	--	--	--	--	--	--	--
--	--	--	--	--	--	--	--	--	--	--	--		--	--	--	--	--	--	--	--	--	--	--	--		--	--	--	--	--	--	--	--	--	--	--
--	--	--	--	--	--	--	--	--	--	--	--		--	--	--	--	--	--	--	--	--	--	--	--		--	--	--	--	--	--	--	--	--	--	--
--	--	--	--	--	--	--	--	--	--	--	--		--	--	--	--	--	--	--	--	--	--	--	--		--	--	--	--	--	--	--	--	--	--	--
--	--	--	--	--	--	--	--	--	--	--	--		--	--	--	--	--	--	--	--	--	--	--	--		--	--	--	--	--	--	--	--	--	--	--
--	--	--	--	--	--	--	--	--	--	--	--		--	--	--	--	--	--	--	--	--	--	--	--		--	--	--	--	--	--	--	--	--	--	--
--	--	--	--	--	--	--	--	--	--	--	--		--	--	--	--	--	--	--	--	--	--	--	--		--	--	--	--	--	--	--	--	--	--	--
--	--	--	--	--	--	--	--	--	--	--	--		--	--	--	--	--	--	--	--	--	--	--	--		--	--	--	--	--	--	--	--	--	--	--
--	--	--	--	--	--	--	--	--	--	--	--		--	--	--	--	--	--	--	--	--	--	--	--		--	--	--	--	--	--	--	--	--	--	--
--	--	--	--	--	--	--	--	--	--	--	--		--	--	--	--	--	--	--	--	--	--	--	--		--	--	--	--	--	--	--	--	--	--	--
--	--	--	--	--	--	--	--	--	--	--	--		--	--	--	--	--	--	--	--	--	--	--	--		--	--	--	--	--	--	--	--	--	--	--
--	--	--	--	--	--	--	--	--	--	--	--		--	--	--	--	--	--	--	--	--	--	--	--		--	--	--	--	--	--	--	--	--	--	--
--	--	--	--	--	--	--	--	--	--	--	--		--	--	--	--	--	--	--	--	--	--	--	--		--	--	--	--	--	--	--	--	--	--	--
--	--	--	--	--	--	--	--	--	--	--	--		--	--	--	--	--	--	--	--	--	--	--	--		--	--	--	--	--	--	--	--	--	--	--
--	--	--	--	--	--	--	--	--	--	--	--		--	--	--	--	--	--	--	--	--	--	--	--		--	--	--	--	--	--	--	--	--	--	--
--	--	--	--	--	--	--	--	--	--	--	--		--	--	--	--	--	--	--	--	--	--	--	--		--	--	--	--	--	--	--	--	--	--	--
--	--	--	--	--	--	--	--	--	--	--	--		--	--	--	--	--	--	--	--	--	--	--	--		--	--	--	--	--	--	--	--	--	--	--
--	--	--	--	--	--	--	--	--	--	--	--		--	--	--	--	--	--	--	--	--	--	--	--		--	--	--	--	--	--	--	--	--	--	--
--	--	--	--	--	--	--	--	--	--	--	--		--	--	--	--	--	--	--	--	--	--	--	--		--	--	--	--	--	--	--	--	--	--	--
--	--	--	--	--	--	--	--	--	--	--	--		--	--	--	--	--	--	--	--	--	--	--	--		--	--	--	--	--	--	--	--	--	--	--
--	--	--	--	--	--	--	--	--	--	--	--		--	--	--	--	--	--	--	--	--	--	--	--		--	--	--	--	--	--	--	--	--	--	--
--	--	--	--	--	--	--	--	--	--	--	--		--	--	--	--	--	--	--	--	--	--	--	--		--	--	--	--	--	--	--	--	--	--	--
--	--	--	--	--	--	--	--	--	--	--	--		--	--	--	--	--	--	--	--	--	--	--	--		--	--	--	--	--	--	--	--	--	--	--
--	--	--	--	--	--	--	--	--	--	--	--		--	--	--	--	--	--	--	--	--	--	--	--		--	--	--	--	--	--	--	--	--	--	--
--	--	--	--	--	--	--	--	--	--	--	--		--	--	--	--	--	--	--	--	--	--	--	--		--	--	--	--	--	--	--	--	--	--	--
--	--	--	--	--	--	--	--	--	--	--	--		--	--	--	--	--	--	--	--	--	--	--	--		--	--	--	--	--	--	--	--	--	--	--
--	--	--	--	--	--	--	--	--	--	--	--		--	--	--	--	--	--	--	--	--	--	--	--		--	--	--	--	--	--	--	--	--	--	--
--	--	--	--	--	--	--	--	--	--	--	--		--	--	--	--	--	--	--	--	--	--	--	--		--	--	--	--	--	--	--	--	--	--	--
--	--	--	--	--	--	--	--	--	--	--	--		--	--	--	--	--	--	--	--	--	--	--	--		--	--	--	--	--	--	--	--	--	--	--
--	--	--	--	--	--	--	--	--	--	--	--		--	--	--	--	--	--	--	--	--	--	--	--		--	--	--	--	--	--	--	--	--	--	--
--	--	--	--	--	--	--	--	--	--	--	--		--	--	--	--	--	--	--	--	--	--	--	--		--	--	--	--	--	--	--	--	--	--	--
--	--	--	--	--	--	--	--	--	--	--	--		--	--	--	--	--	--	--	--	--	--	--	--		--	--	--	--	--	--	--	--	--	--	--
--	--	--	--	--	--	--	--	--	--	--	--		--	--	--	--	--	--	--	--	--	--	--	--		--	--	--	--	--	--	--	--	--	--	--
--	--	--	--	--	--	--	--	--	--	--	--		--	--	--	--	--	--	--	--	--	--	--	--		--	--	--	--	--	--	--	--	--	--	--
--	--	--	--	--	--	--	--	--	--	--	--		--	--	--	--	--	--	--	--	--	--	--	--		--	--	--	--	--	--	--	--	--	--	--
--	--	--	--	--	--	--	--	--	--	--	--		--	--	--	--	--	--	--	--	--	--	--	--		--	--	--	--	--	--	--	--	--	--	--
--	--	--	--	--	--	--	--	--	--	--	--		--	--	--	--	--	--	--	--	--	--	--	--		--	--	--	--	--	--	--	--	--	--	--
--	--	--	--	--	--	--	--	--	--	--	--		--	--	--	--	--	--	--	--	--	--	--	--		--	--	--	--	--	--	--	--	--	--	--
--	--	--	--	--	--	--	--	--	--	--	--		--	--	--	--	--	--	--	--	--	--	--	--		--	--	--	--	--	--	--	--	--	--	--
--	--	--	--	--	--	--	--	--	--	--	--		--	--	--	--	--	--	--	--	--	--	--	--		--	--	--	--	--	--	--	--	--	--	--
--	--	--	--	--	--	--	--	--	--	--	--		--	--	--	--	--	--	--	--	--	--	--	--		--	--	--	--	--	--	--	--	--	--	--
--	--	--	--	--	--	--	--	--	--	--	--		--	--	--	--	--	--	--	--	--	--	--	--		--	--	--	--	--	--	--	--	--	--	--
--	--	--	--	--	--	--	--	--	--	--	--		--	--	--	--	--	--	--	--	--	--	--	--		--	--	--	--	--	--	--	--	--	--	--
--	--	--	--	--	--	--	--	--	--	--	--		--	--	--	--	--	--	--	--	--	--	--	--		--	--	--	--	--	--	--	--	--	--	--
--	--	--	--	--	--	--	--	--	--	--	--		--	--	--	--	--	--	--	--	--	--	--	--		--	--	--	--	--	--	--	--	--	--	--
--	--	--	--	--	--	--	--	--	--	--	--		--	--	--	--	--	--	--	--	--	--	--	--		--	--	--	--	--	--	--	--	--	--	--
--	--	--	--	--	--	--	--	--	--	--	--		--	--	--	--	--	--	--	--	--	--	--	--		--	--	--	--	--	--	--	--	--	--	--
--	--	--	--	--	--	--	--	--	--	--	--		--	--	--	--	--	--	--	--	--	--	--	--		--	--	--	--	--	--	--	--	--	--	--
--	--	--	--	--	--	--	--	--	--	--	--		--	--	--	--	--	--	--	--	--	--	--	--		--	--	--	--	--	--	--	--	--	--	--
--	--	--	--	--	--	--	--	--	--	--	--		--	--	--	--	--	--	--	--	--	--	--	--		--	--	--	--	--	--	--	--	--	--	--
--	--	--	--	--	--	--	--	--	--	--	--		--	--	--	--	--	--	--	--	--	--	--	--		--	--	--	--	--	--	--	--	--	--	--
--	--	--	--	--	--	--	--	--	--	--	--		--	--	--	--	--	--	--	--	--	--	--	--		--	--	--	--	--	--	--	--	--	--	--
--	--	--	--	--	--	--	--	--	--	--	--		--	--	--	--	--	--	--	--	--	--	--	--		--	--	--	--	--	--	--	--	--	--	--
--	--	--	--	--	--	--	--	--	--	--	--		--	--	--	--	--	--	--	--	--	--	--	--		--	--	--	--	--	--	--	--	--	--	--
--	--	--	--	--	--	--	--	--	--	--	--		--	--	--	--	--	--	--	--	--	--	--	--		--	--	--	--	--	--	--	--	--	--	--
--	--	--	--	--	--	--	--	--	--	--	--		--	--	--	--	--	--	--	--	--	--	--	--		--	--	--	--	--	--	--	--	--	--	--
--	--	--	--	--	--	--	--	--	--	--	--		--	--	--	--	--	--	--	--	--	--	--	--		--	--	--	--	--	--	--	--	--	--	--
--	--	--	--	--	--	--	--	--	--	--	--		--	--	--	--	--	--	--	--	--	--	--	--		--	--	--	--	--	--	--	--	--	--	--
--	--	--	--	--	--	--	--	--	--	--	--		--	--	--	--	--	--	--	--	--	--	--	--		--	--	--	--	--	--	--	--	--	--	--
--	--	--	--	--	--	--	--	--	--	--	--		--	--	--	--	--	--	--	--	--	--	--	--		--	--	--	--	--	--	--	--	--	--	--
--	--	--	--	--	--	--	--	--	--	--	--		--	--	--	--	--	--	--	--	--	--	--	--		--	--	--	--	--	--	--	--	--	--	--
--	--	--	--	--	--	--	--	--	--	--	--		--	--	--	--	--	--	--	--	--	--	--	--		--	--	--	--	--	--	--	--	--	--	--
--	--	--	--	--	--	--	--	--	--	--	--		--	--	--	--	--	--	--	--	--	--	--	--		--	--	--	--	--	--	--	--	--	--	--
--	--	--	--	--	--	--	--	--	--	--	--		--	--	--	--	--	--	--	--	--	--	--	--		--	--	--	--	--	--	--	--	--	--	--
--	--	--	--	--	--	--	--	--	--	--	--		--	--	--	--	--	--	--	--	--	--	--	--		--	--	--	--	--	--	--	--	--	--	--
--	--	--	--	--	--	--	--	--	--	--	--		--	--	--	--	--	--	--	--	--	--	--	--		--	--	--	--	--	--	--	--	--	--	--
--	--	--	--	--	--	--	--	--	--	--	--		--	--	--	--	--	--	--	--	--	--	--	--		--	--	--	--	--	--	--	--	--	--	--
--	--	--	--	--	--	--	--	--	--	--	--		--	--	--	--	--	--	--	--	--	--	--	--		--	--	--	--	--	--	--	--	--	--	--
[truncated: 4,404 more rows]

## Sheet: Supplementary Fig. 6
Supplementary Fig. 6: Chronopotentiometry curves of commercial IrO2 and Ir/C
IrO2		Ir/C
Time (h)	Potential (V)	Time (h)	Potential (V)
0.03333	1.607	0.000333333	1.663
0.31333	1.609	0.00359	1.663
0.31556	1.609	0.00685	1.663
0.31778	1.609	0.01011	1.663
0.32	1.609	0.01337	1.663
0.32222	1.609	0.01663	1.663
0.32444	1.609	0.01989	1.663
0.32667	1.609	0.02315	1.663
0.32889	1.609	0.02641	1.663
0.33111	1.608	0.02967	1.663
0.33333	1.608	0.03293	1.663
0.33556	1.608	0.03619	1.663
0.33778	1.608	0.03944	1.663
0.34	1.608	0.0427	1.663
0.34222	1.608	0.04596	1.663
0.34444	1.608	0.04922	1.663
0.34667	1.608	0.05248	1.663
0.34889	1.608	0.05574	1.663
0.35111	1.608	0.059	1.663
0.35333	1.608	0.06226	1.663
0.35556	1.608	0.06552	1.663
0.35778	1.608	0.06878	1.664
0.36	1.608	0.07204	1.664
0.36222	1.608	0.0753	1.664
0.36444	1.608	0.07856	1.664
0.36667	1.608	0.08181	1.664
0.36889	1.608	0.08507	1.664
0.37111	1.608	0.08833	1.664
0.37333	1.608	0.09159	1.664
0.37556	1.608	0.09485	1.664
0.37778	1.608	0.09811	1.664
0.38	1.608	0.10137	1.664
0.38222	1.608	0.10463	1.664
0.38444	1.608	0.10789	1.664
0.38667	1.608	0.11115	1.664
0.38889	1.608	0.11441	1.664
0.39111	1.608	0.11767	1.664
0.39333	1.608	0.12093	1.664
0.39556	1.608	0.12419	1.664
0.39778	1.608	0.12744	1.664
0.4	1.608	0.1307	1.664
0.40222	1.607	0.13396	1.664
0.40444	1.607	0.13722	1.664
0.40667	1.607	0.14048	1.664
0.40889	1.607	0.14374	1.664
0.41111	1.607	0.147	1.664
0.41333	1.607	0.15026	1.664
0.41556	1.607	0.15352	1.664
0.41778	1.607	0.15678	1.664
0.42	1.607	0.16004	1.664
0.42222	1.607	0.1633	1.664
0.42444	1.607	0.16656	1.664
0.42667	1.607	0.16981	1.664
0.42889	1.607	0.17307	1.664
0.43111	1.607	0.17633	1.664
0.43333	1.607	0.17959	1.664
0.43556	1.607	0.18285	1.664
0.43778	1.607	0.18611	1.664
0.44	1.607	0.18937	1.664
0.44222	1.607	0.19263	1.664
0.44444	1.607	0.19589	1.664
0.44667	1.607	0.19915	1.664
0.44889	1.607	0.20241	1.664
0.45111	1.607	0.20567	1.664
0.45333	1.607	0.20893	1.664
0.45556	1.607	0.21219	1.664
0.45778	1.607	0.21544	1.664
0.46	1.607	0.2187	1.664
0.46222	1.607	0.22196	1.664
0.46444	1.607	0.22522	1.664
0.46667	1.607	0.22848	1.664
0.46889	1.607	0.23174	1.664
0.47111	1.607	0.235	1.664
0.47333	1.607	0.23826	1.664
0.47556	1.607	0.24152	1.664
0.47778	1.607	0.24478	1.664
0.48	1.607	0.24804	1.664
0.48222	1.607	0.2513	1.664
0.48444	1.607	0.25456	1.664
0.48667	1.607	0.25781	1.664
0.48889	1.607	0.26107	1.664
0.49111	1.607	0.26433	1.664
0.49333	1.607	0.26759	1.664
0.49556	1.607	0.27085	1.664
0.49778	1.607	0.27411	1.664
0.5	1.607	0.27737	1.664
0.50222	1.607	0.28063	1.664
0.50444	1.607	0.28389	1.664
0.50667	1.607	0.28715	1.664
0.50889	1.607	0.29041	1.664
0.51111	1.607	0.29367	1.664
0.51333	1.607	0.29693	1.664
0.51556	1.607	0.30019	1.664
0.51778	1.607	0.30344	1.664
0.52	1.607	0.3067	1.664
0.52222	1.607	0.30996	1.664
0.52444	1.607	0.31322	1.664
0.52667	1.607	0.31648	1.664
0.52889	1.607	0.31974	1.664
0.53111	1.607	0.323	1.664
0.53333	1.607	0.32626	1.664
0.53556	1.607	0.32952	1.664
0.53778	1.607	0.33278	1.664
0.54	1.607	0.33604	1.664
0.54222	1.607	0.3393	1.664
0.54444	1.607	0.34256	1.664
0.54667	1.607	0.34581	1.664
0.54889	1.607	0.34907	1.664
0.55111	1.607	0.35233	1.664
0.55333	1.607	0.35559	1.664
0.55556	1.607	0.35885	1.664
0.55778	1.607	0.36211	1.664
0.56	1.607	0.36537	1.664
0.56222	1.607	0.36863	1.664
0.56444	1.606	0.37189	1.664
0.56667	1.606	0.37515	1.664
0.56889	1.606	0.37841	1.664
0.57111	1.606	0.38167	1.664
0.57333	1.606	0.38493	1.664
0.57556	1.606	0.38819	1.664
0.57778	1.606	0.39144	1.664
0.58	1.606	0.3947	1.664
0.58222	1.606	0.39796	1.664
0.58444	1.606	0.40122	1.664
0.58667	1.606	0.40448	1.664
0.58889	1.606	0.40774	1.664
0.59111	1.606	0.411	1.664
0.59333	1.606	0.41426	1.664
0.59556	1.606	0.41752	1.664
0.59778	1.606	0.42078	1.664
0.6	1.606	0.42404	1.664
0.60222	1.606	0.4273	1.664
0.60444	1.606	0.43056	1.664
0.60667	1.606	0.43381	1.664
0.60889	1.606	0.43707	1.664
0.61111	1.606	0.44033	1.664
0.61333	1.606	0.44359	1.664
0.61556	1.606	0.44685	1.664
0.61778	1.606	0.45011	1.664
0.62	1.606	0.45337	1.664
0.62222	1.606	0.45663	1.664
0.62444	1.606	0.45989	1.664
0.62667	1.606	0.46315	1.664
0.62889	1.606	0.46641	1.664
0.63111	1.606	0.46967	1.664
0.63333	1.606	0.47293	1.664
0.63556	1.606	0.47619	1.664
0.63778	1.606	0.47944	1.664
0.64	1.606	0.4827	1.664
0.64222	1.606	0.48596	1.664
0.64444	1.606	0.48922	1.664
0.64667	1.606	0.49248	1.664
0.64889	1.606	0.49574	1.664
0.65111	1.606	0.499	1.664
0.65333	1.606	0.50226	1.664
0.65556	1.606	0.50552	1.664
0.65778	1.606	0.50878	1.664
0.66	1.606	0.51204	1.664
0.66222	1.606	0.5153	1.664
0.66444	1.606	0.51856	1.664
0.66667	1.606	0.52181	1.664
0.66889	1.606	0.52507	1.664
0.67111	1.606	0.52833	1.664
0.67333	1.606	0.53159	1.664
0.67556	1.606	0.53485	1.664
0.67778	1.606	0.53811	1.664
0.68	1.606	0.54137	1.664
0.68222	1.606	0.54463	1.665
0.68444	1.606	0.54789	1.665
0.68667	1.606	0.55115	1.665
0.68889	1.606	0.55441	1.665
0.69111	1.606	0.55767	1.665
0.69333	1.606	0.56093	1.665
0.69556	1.606	0.56419	1.665
0.69778	1.606	0.56744	1.665
0.7	1.606	0.5707	1.665
0.70222	1.606	0.57396	1.665
0.70444	1.606	0.57722	1.665
0.70667	1.606	0.58048	1.665
0.70889	1.606	0.58374	1.665
0.71111	1.606	0.587	1.665
0.71333	1.606	0.59026	1.665
0.71556	1.606	0.59352	1.665
0.71778	1.606	0.59678	1.665
0.72	1.606	0.60004	1.665
0.72222	1.606	0.6033	1.665
0.72444	1.606	0.60656	1.665
0.72667	1.606	0.60981	1.665
0.72889	1.606	0.61307	1.665
0.73111	1.606	0.61633	1.665
0.73333	1.606	0.61959	1.665
0.73556	1.606	0.62285	1.665
0.73778	1.606	0.62611	1.665
0.74	1.606	0.62937	1.665
0.74222	1.606	0.63263	1.665
0.74444	1.606	0.63589	1.665
0.74667	1.606	0.63915	1.665
0.74889	1.606	0.64241	1.665
0.75111	1.606	0.64567	1.665
0.75333	1.606	0.64893	1.665
0.75556	1.606	0.65219	1.665
0.75778	1.606	0.65544	1.665
0.76	1.606	0.6587	1.665
0.76222	1.606	0.66196	1.665
0.76444	1.606	0.66522	1.665
0.76667	1.606	0.66848	1.665
0.76889	1.606	0.67174	1.665
0.77111	1.606	0.675	1.665
0.77333	1.606	0.67826	1.665
0.77556	1.606	0.68152	1.665
0.77778	1.606	0.68478	1.665
0.78	1.606	0.68804	1.665
0.78222	1.606	0.6913	1.665
0.78444	1.606	0.69456	1.665
0.78667	1.606	0.69781	1.665
0.78889	1.606	0.70107	1.665
0.79111	1.607	0.70433	1.665
0.79333	1.607	0.70759	1.665
0.79556	1.607	0.71085	1.665
0.79778	1.607	0.71411	1.665
0.8	1.607	0.71737	1.665
0.80222	1.607	0.72063	1.665
0.80444	1.607	0.72389	1.665
0.80667	1.607	0.72715	1.665
0.80889	1.607	0.73041	1.665
0.81111	1.607	0.73367	1.665
0.81333	1.607	0.73693	1.665
0.81556	1.607	0.74019	1.665
0.81778	1.607	0.74344	1.665
0.82	1.607	0.7467	1.665
0.82222	1.607	0.74996	1.665
0.82444	1.607	0.75322	1.665
0.82667	1.607	0.75648	1.665
0.82889	1.607	0.75974	1.665
0.83111	1.607	0.763	1.665
0.83333	1.607	0.76626	1.665
0.83556	1.607	0.76952	1.665
0.83778	1.607	0.77278	1.665
0.84	1.607	0.77604	1.665
0.84222	1.607	0.7793	1.665
0.84444	1.607	0.78256	1.665
0.84667	1.607	0.78581	1.665
0.84889	1.607	0.78907	1.665
0.85111	1.607	0.79233	1.665
0.85333	1.607	0.79559	1.665
0.85556	1.607	0.79885	1.665
0.85778	1.607	0.80211	1.665
0.86	1.607	0.80537	1.665
0.86222	1.607	0.80863	1.665
0.86444	1.607	0.81189	1.665
0.86667	1.607	0.81515	1.665
0.86889	1.607	0.81841	1.665
0.87111	1.607	0.82167	1.665
0.87333	1.607	0.82493	1.665
0.87556	1.607	0.82819	1.665
0.87778	1.607	0.83144	1.665
0.88	1.607	0.8347	1.665
0.88222	1.607	0.83796	1.665
0.88444	1.607	0.84122	1.665
0.88667	1.607	0.84448	1.665
0.88889	1.607	0.84774	1.665
0.89111	1.607	0.851	1.665
0.89333	1.607	0.85426	1.665
0.89556	1.607	0.85752	1.665
0.89778	1.607	0.86078	1.665
0.9	1.607	0.86404	1.665
0.90222	1.607	0.8673	1.665
0.90444	1.607	0.87056	1.665
0.90667	1.607	0.87381	1.665
0.90889	1.607	0.87707	1.665
0.91111	1.607	0.88033	1.665
0.91333	1.607	0.88359	1.665
0.91556	1.607	0.88685	1.665
0.91778	1.607	0.89011	1.665
0.92	1.607	0.89337	1.665
0.92222	1.607	0.89663	1.665
0.92444	1.607	0.89989	1.665
0.92667	1.607	0.90315	1.665
0.92889	1.607	0.90641	1.665
0.93111	1.607	0.90967	1.665
0.93333	1.607	0.91293	1.665
0.93556	1.607	0.91619	1.665
0.93778	1.607	0.91944	1.665
0.94	1.607	0.9227	1.665
0.94222	1.607	0.92596	1.665
0.94444	1.607	0.92922	1.665
0.94667	1.607	0.93248	1.665
0.94889	1.607	0.93574	1.665
0.95111	1.607	0.939	1.665
0.95333	1.607	0.94226	1.665
0.95556	1.607	0.94552	1.665
0.95778	1.607	0.94878	1.665
0.96	1.607	0.95204	1.665
0.96222	1.607	0.9553	1.665
0.96444	1.607	0.95856	1.665
0.96667	1.607	0.96181	1.665
0.96889	1.607	0.96507	1.665
0.97111	1.607	0.96833	1.665
0.97333	1.607	0.97159	1.665
0.97556	1.607	0.97485	1.665
0.97778	1.607	0.97811	1.665
0.98	1.607	0.98137	1.665
0.98222	1.607	0.98463	1.665
0.98444	1.607	0.98789	1.665
0.98667	1.607	0.99115	1.665
0.98889	1.607	0.99441	1.665
0.99111	1.607	0.99767	1.665
0.99333	1.607	1.00093	1.665
0.99556	1.607	1.00419	1.665
0.99778	1.607	1.00744	1.665
1	1.607	1.0107	1.665
1.00222	1.607	1.01396	1.665
1.00444	1.608	1.01722	1.665
1.00667	1.608	1.02048	1.665
1.00889	1.608	1.02374	1.665
1.01111	1.608	1.027	1.665
1.01333	1.608	1.03026	1.665
1.01556	1.608	1.03352	1.665
1.01778	1.608	1.03678	1.665
1.02	1.608	1.04004	1.665
1.02222	1.608	1.0433	1.665
1.02444	1.608	1.04656	1.665
1.02667	1.608	1.04981	1.665
1.02889	1.608	1.05307	1.665
1.03111	1.608	1.05633	1.665
1.03333	1.608	1.05959	1.665
1.03556	1.608	1.06285	1.665
1.03778	1.608	1.06611	1.665
1.04	1.608	1.06937	1.665
1.04222	1.608	1.07263	1.665
1.04444	1.608	1.07589	1.665
1.04667	1.608	1.07915	1.665
1.04889	1.608	1.08241	1.665
1.05111	1.608	1.08567	1.665
1.05333	1.607	1.08893	1.665
1.05556	1.607	1.09219	1.665
1.05778	1.607	1.09544	1.665
1.06	1.607	1.0987	1.665
1.06222	1.607	1.10196	1.665
1.06444	1.607	1.10522	1.665
1.06667	1.607	1.10848	1.665
1.06889	1.607	1.11174	1.665
1.07111	1.607	1.115	1.665
1.07333	1.607	1.11826	1.665
1.07556	1.607	1.12152	1.665
1.07778	1.607	1.12478	1.665
1.08	1.607	1.12804	1.665
1.08222	1.607	1.1313	1.665
1.08444	1.607	1.13456	1.665
1.08667	1.607	1.13781	1.665
1.08889	1.607	1.14107	1.665
1.09111	1.607	1.14433	1.665
1.09333	1.607	1.14759	1.665
1.09556	1.607	1.15085	1.665
1.09778	1.607	1.15411	1.665
1.1	1.607	1.15737	1.665
1.10222	1.607	1.16063	1.665
1.10444	1.607	1.16389	1.665
1.10667	1.607	1.16715	1.665
1.10889	1.607	1.17041	1.665
1.11111	1.607	1.17367	1.665
1.11333	1.607	1.17693	1.665
1.11556	1.607	1.18019	1.665
1.11778	1.607	1.18344	1.665
1.12	1.607	1.1867	1.665
1.12222	1.607	1.18996	1.665
1.12444	1.607	1.19322	1.665
1.12667	1.607	1.19648	1.665
1.12889	1.607	1.19974	1.665
1.13111	1.608	1.203	1.665
1.13333	1.608	1.20626	1.665
1.13556	1.608	1.20952	1.665
1.13778	1.608	1.21278	1.665
1.14	1.608	1.21604	1.665
1.14222	1.608	1.2193	1.665
1.14444	1.608	1.22256	1.665
1.14667	1.608	1.22581	1.665
1.14889	1.608	1.22907	1.665
1.15111	1.608	1.23233	1.665
1.15333	1.608	1.23559	1.665
1.15556	1.608	1.23885	1.665
1.15778	1.608	1.24211	1.665
1.16	1.608	1.24537	1.665
1.16222	1.608	1.24863	1.665
1.16444	1.608	1.25189	1.665
1.16667	1.608	1.25515	1.665
1.16889	1.608	1.25841	1.665
1.17111	1.608	1.26167	1.665
1.17333	1.608	1.26493	1.665
1.17556	1.608	1.26819	1.665
1.17778	1.608	1.27144	1.665
1.18	1.608	1.2747	1.665
1.18222	1.608	1.27796	1.665
1.18444	1.608	1.28122	1.665
1.18667	1.608	1.28448	1.665
1.18889	1.608	1.28774	1.665
1.19111	1.608	1.291	1.665
1.19333	1.608	1.29426	1.665
1.19556	1.608	1.29752	1.665
1.19778	1.608	1.30078	1.665
1.2	1.608	1.30404	1.665
1.20222	1.608	1.3073	1.665
1.20444	1.608	1.31056	1.665
1.20667	1.608	1.31381	1.665
1.20889	1.608	1.31707	1.665
1.21111	1.608	1.32033	1.665
1.21333	1.608	1.32359	1.665
1.21556	1.608	1.32685	1.665
1.21778	1.608	1.33011	1.665
1.22	1.608	1.33337	1.665
1.22222	1.608	1.33663	1.665
1.22444	1.608	1.33989	1.665
1.22667	1.608	1.34315	1.665
1.22889	1.608	1.34641	1.665
1.23111	1.608	1.34967	1.665
1.23333	1.608	1.35293	1.665
1.23556	1.608	1.35619	1.665
1.23778	1.608	1.35944	1.665
1.24	1.608	1.3627	1.665
1.24222	1.609	1.36596	1.665
1.24444	1.609	1.36922	1.665
1.24667	1.609	1.37248	1.665
1.24889	1.609	1.37574	1.665
1.25111	1.609	1.379	1.665
1.25333	1.609	1.38226	1.665
1.25556	1.609	1.38552	1.665
1.25778	1.609	1.38878	1.665
1.26	1.609	1.39204	1.665
1.26222	1.609	1.3953	1.665
1.26444	1.609	1.39856	1.665
1.26667	1.609	1.40181	1.665
1.26889	1.609	1.40507	1.665
1.27111	1.609	1.40833	1.665
1.27333	1.609	1.41159	1.665
1.27556	1.609	1.41485	1.665
1.27778	1.609	1.41811	1.665
1.28	1.609	1.42137	1.665
1.28222	1.609	1.42463	1.665
1.28444	1.609	1.42789	1.665
1.28667	1.609	1.43115	1.665
1.28889	1.609	1.43441	1.665
1.29111	1.609	1.43767	1.665
1.29333	1.609	1.44093	1.665
1.29556	1.609	1.44419	1.665
1.29778	1.609	1.44744	1.665
1.3	1.609	1.4507	1.665
1.30222	1.609	1.45396	1.665
1.30444	1.609	1.45722	1.665
1.30667	1.609	1.46048	1.665
1.30889	1.609	1.46374	1.665
1.31111	1.609	1.467	1.665
1.31333	1.609	1.47026	1.665
1.31556	1.609	1.47352	1.665
1.31778	1.609	1.47678	1.665
1.32	1.609	1.48004	1.665
1.32222	1.609	1.4833	1.665
1.32444	1.609	1.48656	1.665
1.32667	1.609	1.48981	1.665
1.32889	1.609	1.49307	1.665
1.33111	1.609	1.49633	1.665
1.33333	1.609	1.49959	1.665
1.33556	1.609	1.50285	1.665
1.33778	1.609	1.50611	1.665
1.34	1.609	1.50937	1.665
1.34222	1.609	1.51263	1.665
1.34444	1.61	1.51589	1.665
1.34667	1.61	1.51915	1.665
1.34889	1.61	1.52241	1.665
1.35111	1.61	1.52567	1.665
1.35333	1.61	1.52893	1.665
1.35556	1.61	1.53219	1.665
1.35778	1.61	1.53544	1.666
1.36	1.61	1.5387	1.666
1.36222	1.61	1.54196	1.666
1.36444	1.61	1.54522	1.665
1.36667	1.61	1.54848	1.665
1.36889	1.61	1.55174	1.666
1.37111	1.61	1.555	1.665
1.37333	1.61	1.55826	1.666
1.37556	1.61	1.56152	1.666
1.37778	1.61	1.56478	1.666
1.38	1.61	1.56804	1.666
1.38222	1.61	1.5713	1.666
1.38444	1.61	1.57456	1.666
1.38667	1.61	1.57781	1.666
1.38889	1.61	1.58107	1.666
1.39167	1.61	1.58433	1.666
1.39306	1.61	1.58759	1.666
1.39583	1.61	1.59085	1.666
1.39722	1.61	1.59411	1.666
1.4	1.61	1.59737	1.666
1.40278	1.61	1.60063	1.666
1.40417	1.61	1.60389	1.666
1.40694	1.61	1.60715	1.666
1.40833	1.61	1.61041	1.666
1.41111	1.61	1.61367	1.666
1.41389	1.61	1.61693	1.666
1.41528	1.61	1.62019	1.666
1.41806	1.61	1.62344	1.666
1.41944	1.61	1.6267	1.666
1.42222	1.611	1.62996	1.666
1.425	1.611	1.63322	1.666
1.42639	1.611	1.63648	1.666
1.42917	1.611	1.63974	1.666
1.43056	1.611	1.643	1.666
1.43333	1.611	1.64626	1.666
1.43611	1.611	1.64952	1.666
1.4375	1.611	1.65278	1.666
1.44028	1.611	1.65604	1.666
1.44167	1.611	1.6593	1.666
1.44444	1.611	1.66256	1.666
1.44722	1.611	1.66581	1.666
1.44861	1.611	1.66907	1.666
1.45139	1.611	1.67233	1.666
1.45278	1.611	1.67559	1.666
1.45556	1.611	1.67885	1.666
1.45833	1.611	1.68211	1.666
1.45972	1.611	1.68537	1.666
1.4625	1.611	1.68863	1.666
1.46389	1.611	1.69189	1.666
1.46667	1.611	1.69515	1.666
1.46944	1.611	1.69841	1.666
1.47083	1.611	1.70167	1.666
1.47361	1.611	1.70493	1.666
1.475	1.611	1.70819	1.666
1.47778	1.611	1.71144	1.666
1.48056	1.611	1.7147	1.666
1.48194	1.611	1.71796	1.666
1.48472	1.611	1.72122	1.666
1.48611	1.611	1.72448	1.666
1.48889	1.611	1.72774	1.666
1.49167	1.611	1.731	1.666
1.49306	1.611	1.73426	1.666
1.49583	1.611	1.73752	1.666
1.49722	1.611	1.74078	1.666
1.5	1.611	1.74404	1.666
1.50278	1.611	1.7473	1.666
1.50417	1.612	1.75056	1.666
1.50694	1.612	1.75381	1.666
1.50833	1.612	1.75707	1.666
1.51111	1.612	1.76033	1.666
1.51389	1.612	1.76359	1.666
1.51528	1.612	1.76685	1.666
1.51806	1.612	1.77011	1.666
1.51944	1.612	1.77337	1.666
1.52222	1.612	1.77663	1.666
1.525	1.612	1.77989	1.666
1.52639	1.612	1.78315	1.666
1.52917	1.612	1.78641	1.666
1.53056	1.612	1.78967	1.666
1.53333	1.612	1.79293	1.666
1.53611	1.612	1.79619	1.666
1.5375	1.612	1.79944	1.666
1.54028	1.612	1.8027	1.666
1.54167	1.612	1.80596	1.666
1.54444	1.612	1.80922	1.666
1.54722	1.612	1.81248	1.666
1.54861	1.612	1.81574	1.666
1.55139	1.612	1.819	1.666
1.55278	1.612	1.82226	1.666
1.55556	1.612	1.82552	1.666
1.55833	1.612	1.82878	1.666
1.55972	1.612	1.83204	1.666
1.5625	1.612	1.8353	1.666
1.56389	1.612	1.83856	1.666
1.56667	1.612	1.84181	1.666
1.56944	1.612	1.84507	1.666
1.57083	1.612	1.84833	1.666
1.57361	1.612	1.85159	1.666
1.575	1.613	1.85485	1.666
1.57778	1.613	1.85811	1.666
1.58056	1.613	1.86137	1.666
1.58194	1.613	1.86463	1.666
1.58472	1.613	1.86789	1.666
1.58611	1.613	1.87115	1.666
1.58889	1.613	1.87441	1.666
1.59167	1.613	1.87767	1.666
1.59306	1.613	1.88093	1.666
1.59583	1.613	1.88419	1.666
1.59722	1.613	1.88744	1.666
1.6	1.613	1.8907	1.666
1.60278	1.613	1.89396	1.666
1.60417	1.613	1.89722	1.666
1.60694	1.613	1.90048	1.666
1.60833	1.613	1.90374	1.666
1.61111	1.613	1.907	1.666
1.61389	1.613	1.91026	1.666
1.61528	1.613	1.91352	1.666
1.61806	1.613	1.91678	1.666
1.61944	1.613	1.92004	1.666
1.62222	1.613	1.9233	1.666
1.625	1.613	1.92656	1.666
1.62639	1.613	1.92981	1.666
1.62917	1.613	1.93307	1.666
1.63056	1.613	1.93633	1.666
1.63333	1.613	1.93959	1.666
1.63611	1.613	1.94285	1.666
1.6375	1.613	1.94611	1.666
1.64028	1.613	1.94937	1.666
1.64167	1.614	1.95263	1.666
1.64444	1.614	1.95589	1.666
1.64722	1.614	1.95915	1.666
1.64861	1.614	1.96241	1.666
1.65139	1.614	1.96567	1.666
1.65278	1.614	1.96893	1.666
1.65556	1.614	1.97219	1.666
1.65833	1.614	1.97544	1.666
1.65972	1.614	1.9787	1.666
1.6625	1.614	1.98278	1.666
1.66389	1.614	1.98481	1.666
1.66667	1.614	1.98889	1.666
1.66944	1.614	1.99093	1.666
1.67083	1.614	1.995	1.666
1.67361	1.614	1.99907	1.666
1.675	1.614	2.00111	1.666
1.67778	1.614	2.00519	1.666
1.68056	1.614	2.00722	1.666
1.68194	1.614	2.0113	1.666
1.68472	1.614	2.01537	1.666
1.68611	1.614	2.01741	1.666
1.68889	1.615	2.02148	1.666
1.69167	1.615	2.02352	1.666
1.69306	1.615	2.02759	1.666
1.69583	1.615	2.03167	1.666
1.69722	1.615	2.0337	1.666
1.7	1.615	2.03778	1.666
1.70278	1.615	2.03981	1.666
1.70417	1.615	2.04389	1.666
1.70694	1.615	2.04796	1.666
1.70833	1.615	2.05	1.666
1.71111	1.615	2.05407	1.666
1.71389	1.615	2.05611	1.666
1.71528	1.615	2.06019	1.666
1.71806	1.615	2.06426	1.666
1.71944	1.615	2.0663	1.666
1.72222	1.615	2.07037	1.666
1.725	1.615	2.07241	1.666
1.72639	1.615	2.07648	1.666
1.72917	1.615	2.08056	1.666
1.73056	1.615	2.08259	1.666
1.73333	1.615	2.08667	1.666
1.73611	1.615	2.0887	1.666
1.7375	1.615	2.09278	1.666
1.74028	1.615	2.09685	1.666
1.74167	1.615	2.09889	1.666
1.74444	1.616	2.10296	1.666
1.74722	1.616	2.105	1.666
1.74861	1.616	2.10907	1.666
1.75139	1.616	2.11315	1.666
1.75278	1.616	2.11519	1.666
1.75556	1.616	2.11926	1.666
1.75833	1.616	2.1213	1.666
1.75972	1.616	2.12537	1.666
1.7625	1.616	2.12944	1.666
1.76389	1.616	2.13148	1.666
1.76667	1.616	2.13556	1.666
1.76944	1.616	2.13759	1.666
1.77083	1.616	2.14167	1.666
1.77361	1.616	2.14574	1.666
1.775	1.616	2.14778	1.666
1.77778	1.616	2.15185	1.666
1.78056	1.616	2.15389	1.666
1.78194	1.616	2.15796	1.666
1.78472	1.616	2.16204	1.666
1.78611	1.616	2.16407	1.666
1.78889	1.616	2.16815	1.666
1.79167	1.616	2.17019	1.666
1.79306	1.616	2.17426	1.666
1.79583	1.616	2.17833	1.666
1.79722	1.616	2.18037	1.666
1.8	1.617	2.18444	1.666
1.80278	1.617	2.18648	1.666
1.80417	1.617	2.19056	1.666
1.80694	1.617	2.19463	1.666
1.80833	1.617	2.19667	1.666
1.81111	1.617	2.20074	1.666
1.81389	1.617	2.20278	1.666
1.81528	1.617	2.20685	1.666
1.81806	1.617	2.21093	1.666
1.81944	1.617	2.21296	1.666
1.82222	1.617	2.21704	1.666
1.825	1.617	2.21907	1.666
1.82639	1.617	2.22315	1.666
1.82917	1.617	2.22722	1.666
1.83056	1.617	2.22926	1.666
1.83333	1.617	2.23333	1.666
1.83611	1.617	2.23537	1.666
1.8375	1.617	2.23944	1.666
1.84028	1.617	2.24352	1.666
1.84167	1.617	2.24556	1.666
1.84444	1.617	2.24963	1.666
1.84722	1.618	2.25167	1.666
1.84861	1.618	2.25574	1.666
1.85139	1.618	2.25981	1.666
1.85278	1.618	2.26185	1.666
1.85556	1.618	2.26593	1.666
1.85833	1.618	2.26796	1.666
1.85972	1.618	2.27204	1.666
1.8625	1.618	2.27611	1.666
1.86389	1.618	2.27815	1.666
1.86667	1.618	2.28222	1.666
1.86944	1.618	2.28426	1.666
1.87083	1.618	2.28833	1.666
1.87361	1.618	2.29241	1.666
1.875	1.618	2.29444	1.666
1.87778	1.618	2.29852	1.666
1.88056	1.618	2.30056	1.666
1.88194	1.618	2.30463	1.666
1.88472	1.618	2.3087	1.666
1.88611	1.619	2.31074	1.666
1.88889	1.619	2.31481	1.666
1.89167	1.619	2.31685	1.666
1.89306	1.619	2.32093	1.666
1.89583	1.619	2.325	1.666
1.89722	1.619	2.32704	1.666
1.9	1.619	2.33111	1.666
1.90278	1.619	2.33315	1.666
1.90417	1.619	2.33722	1.666
1.90694	1.619	2.3413	1.666
1.90833	1.619	2.34333	1.666
1.91111	1.619	2.34741	1.666
1.91389	1.619	2.34944	1.666
1.91528	1.619	2.35352	1.666
1.91806	1.619	2.35759	1.666
1.91944	1.619	2.35963	1.666
1.92222	1.62	2.3637	1.666
1.925	1.62	2.36574	1.666
1.92639	1.62	2.36981	1.666
1.92917	1.62	2.37389	1.666
1.93056	1.62	2.37593	1.666
1.93333	1.62	2.38	1.666
1.93611	1.62	2.38204	1.666
1.9375	1.62	2.38611	1.666
1.94028	1.62	2.39019	1.666
1.94167	1.62	2.39222	1.666
1.94444	1.62	2.3963	1.666
1.94722	1.62	2.39833	1.666
1.94861	1.62	2.40241	1.666
1.95139	1.62	2.40648	1.666
1.95278	1.62	2.40852	1.666
1.95556	1.62	2.41259	1.666
1.95833	1.62	2.41463	1.666
1.95972	1.62	2.4187	1.666
1.9625	1.62	2.42278	1.666
1.96389	1.621	2.42481	1.666
1.96667	1.621	2.42889	1.666
1.96944	1.621	2.43093	1.666
1.97083	1.621	2.435	1.666
1.97361	1.621	2.43907	1.666
1.975	1.621	2.44111	1.666
1.97778	1.621	2.44519	1.666
1.98056	1.621	2.44722	1.666
1.98194	1.621	2.4513	1.666
1.98472	1.621	2.45537	1.666
1.98611	1.621	2.45741	1.666
1.98889	1.621	2.46148	1.666
1.99167	1.621	2.46352	1.666
1.99306	1.621	2.46759	1.666
1.99583	1.621	2.47167	1.666
1.99722	1.622	2.4737	1.666
2	1.622	2.47778	1.666
2.00278	1.622	2.47981	1.666
2.00417	1.622	2.48389	1.666
2.00694	1.622	2.48796	1.666
2.00833	1.622	2.49	1.666
2.01111	1.622	2.49407	1.666
2.01389	1.622	2.49611	1.666
2.01528	1.622	2.50019	1.666
2.01806	1.622	2.50426	1.666
2.01944	1.622	2.5063	1.666
2.02222	1.622	2.51037	1.666
2.025	1.622	2.51241	1.666
2.02639	1.622	2.51648	1.666
2.02917	1.622	2.52056	1.666
2.03056	1.622	2.52259	1.666
2.03333	1.622	2.52667	1.666
2.03611	1.623	2.5287	1.666
2.0375	1.623	2.53278	1.666
2.04028	1.623	2.53685	1.666
2.04167	1.623	2.53889	1.666
2.04444	1.623	2.54296	1.666
2.04722	1.623	2.545	1.666
2.04861	1.623	2.54907	1.666
2.05139	1.623	2.55315	1.666
2.05278	1.623	2.55519	1.666
2.05556	1.623	2.55926	1.666
2.05833	1.623	2.5613	1.666
2.05972	1.623	2.56537	1.666
2.0625	1.623	2.56944	1.666
2.06389	1.623	2.57148	1.666
2.06667	1.623	2.57556	1.666
2.06944	1.623	2.57759	1.666
2.07083	1.624	2.58167	1.667
2.07361	1.624	2.58574	1.667
2.075	1.624	2.58778	1.667
2.07778	1.624	2.59185	1.667
2.08056	1.624	2.59389	1.667
2.08194	1.624	2.59796	1.667
2.08472	1.624	2.60204	1.667
2.08611	1.624	2.60407	1.667
2.08889	1.624	2.60815	1.667
2.09167	1.624	2.61019	1.667
2.09306	1.624	2.61426	1.667
2.09583	1.624	2.61833	1.667
2.09722	1.624	2.62037	1.667
2.1	1.625	2.62444	1.667
2.10278	1.625	2.62648	1.667
2.10417	1.625	2.63056	1.667
2.10694	1.625	2.63463	1.667
2.10833	1.625	2.63667	1.667
2.11111	1.625	2.64074	1.667
2.11389	1.625	2.64278	1.667
2.11528	1.625	2.64685	1.667
2.11806	1.625	2.65093	1.667
2.11944	1.625	2.65296	1.667
2.12222	1.625	2.65704	1.667
2.125	1.625	2.65907	1.667
2.12639	1.625	2.66315	1.667
2.12917	1.625	2.66722	1.667
2.13056	1.625	2.66926	1.667
2.13333	1.626	2.67333	1.667
2.13611	1.626	2.67537	1.667
2.1375	1.626	2.67944	1.667
2.14028	1.626	2.68352	1.667
2.14167	1.626	2.68556	1.667
2.14444	1.626	2.68963	1.667
2.14722	1.626	2.69167	1.667
2.14861	1.626	2.69574	1.667
2.15139	1.626	2.69981	1.667
2.15278	1.626	2.70185	1.667
2.15556	1.626	2.70593	1.667
2.15833	1.626	2.70796	1.667
2.15972	1.626	2.71204	1.667
2.1625	1.626	2.71611	1.667
2.16389	1.627	2.71815	1.667
2.16667	1.627	2.72222	1.667
2.16944	1.627	2.72426	1.667
2.17083	1.627	2.72833	1.667
2.17361	1.627	2.73241	1.667
2.175	1.627	2.73444	1.667
2.17778	1.627	2.73852	1.667
2.18056	1.627	2.74056	1.667
2.18194	1.627	2.74463	1.667
2.18472	1.627	2.7487	1.667
2.18611	1.627	2.75074	1.667
2.18889	1.627	2.75481	1.667
2.19167	1.627	2.75685	1.667
2.19306	1.628	2.76093	1.667
2.19583	1.628	2.765	1.667
2.19722	1.628	2.76704	1.667
2.2	1.628	2.77111	1.667
2.20278	1.628	2.77315	1.667
2.20417	1.628	2.77722	1.667
2.20694	1.628	2.7813	1.667
2.20833	1.628	2.78333	1.667
2.21111	1.628	2.78741	1.667
2.21389	1.628	2.78944	1.667
2.21528	1.628	2.79352	1.667
2.21806	1.628	2.79759	1.667
2.21944	1.628	2.79963	1.667
2.22222	1.628	2.8037	1.667
2.225	1.629	2.80574	1.667
2.22639	1.629	2.80981	1.667
2.22917	1.629	2.81389	1.667
2.23056	1.629	2.81593	1.667
2.23333	1.629	2.82	1.667
2.23611	1.629	2.82204	1.667
2.2375	1.629	2.82611	1.667
2.24028	1.629	2.83019	1.667
2.24167	1.629	2.83222	1.667
2.24444	1.629	2.8363	1.667
2.24722	1.63	2.83833	1.667
2.24861	1.63	2.84241	1.667
2.25139	1.63	2.84648	1.667
2.25278	1.63	2.84852	1.667
2.25556	1.63	2.85259	1.667
2.25833	1.63	2.85463	1.667
2.25972	1.63	2.8587	1.667
2.2625	1.63	2.86278	1.667
2.26389	1.63	2.86481	1.667
2.26667	1.63	2.86889	1.667
2.26944	1.63	2.87093	1.667
2.27083	1.63	2.875	1.667
2.27361	1.631	2.87907	1.667
2.275	1.631	2.88111	1.667
2.27778	1.631	2.88519	1.667
2.28056	1.631	2.88722	1.667
2.28194	1.631	2.8913	1.667
2.28472	1.631	2.89537	1.667
2.28611	1.631	2.89741	1.667
2.28889	1.631	2.90148	1.667
2.29167	1.631	2.90352	1.667
2.29306	1.631	2.90759	1.667
2.29583	1.631	2.91167	1.667
2.29722	1.631	2.9137	1.667
2.3	1.631	2.91778	1.667
2.30278	1.632	2.91981	1.667
2.30417	1.632	2.92389	1.667
2.30694	1.632	2.92796	1.667
2.30833	1.632	2.93	1.667
2.31111	1.632	2.93407	1.667
2.31389	1.632	2.93611	1.667
2.31528	1.632	2.94019	1.667
2.31806	1.632	2.94426	1.667
2.31944	1.632	2.9463	1.667
2.32222	1.632	2.95037	1.667
2.325	1.633	2.95241	1.667
2.32639	1.633	2.95648	1.667
2.32917	1.633	2.96056	1.667
2.33056	1.633	2.96259	1.667
2.33333	1.633	2.96667	1.667
2.33611	1.633	2.9687	1.667
2.3375	1.633	2.97278	1.667
2.34028	1.633	2.97685	1.667
2.34167	1.633	2.97889	1.667
2.34444	1.633	2.98296	1.667
2.34722	1.633	2.985	1.667
2.34861	1.634	2.98907	1.667
2.35139	1.634	2.99315	1.667
2.35278	1.634	2.99519	1.667
2.35556	1.634	2.99926	1.667
2.35833	1.634	3.0013	1.667
2.35972	1.634	3.00537	1.667
2.3625	1.634	3.00944	1.667
2.36389	1.634	3.01148	1.667
2.36667	1.634	3.01556	1.667
2.36944	1.635	3.01759	1.667
2.37083	1.635	3.02167	1.667
2.37361	1.635	3.02574	1.667
2.375	1.635	3.02778	1.667
2.37778	1.635	3.03185	1.667
2.38056	1.635	3.03389	1.667
2.38194	1.635	3.03796	1.667
2.38472	1.635	3.04204	1.667
2.38611	1.635	3.04407	1.667
2.38889	1.636	3.04815	1.667
2.39167	1.636	3.05019	1.667
2.39306	1.636	3.05426	1.667
2.39583	1.636	3.05833	1.667
2.39722	1.636	3.06037	1.667
2.4	1.636	3.06444	1.667
2.40278	1.636	3.06648	1.667
2.40417	1.636	3.07056	1.667
2.40694	1.637	3.07463	1.667
2.40833	1.637	3.07667	1.667
2.41111	1.637	3.08074	1.667
2.41389	1.637	3.08278	1.667
2.41528	1.637	3.08685	1.667
2.41806	1.637	3.09093	1.667
2.41944	1.637	3.09296	1.667
2.42222	1.637	3.09704	1.667
2.425	1.637	3.09907	1.667
2.42639	1.638	3.10315	1.667
2.42917	1.638	3.10722	1.667
2.43056	1.638	3.10926	1.667
2.43333	1.638	3.11333	1.667
2.43611	1.638	3.11537	1.667
2.4375	1.638	3.11944	1.667
2.44028	1.638	3.12352	1.667
2.44167	1.638	3.12556	1.667
2.44444	1.639	3.12963	1.667
2.44722	1.639	3.13167	1.667
2.44861	1.639	3.13574	1.667
2.45139	1.639	3.13981	1.667
2.45278	1.639	3.14185	1.667
2.45556	1.639	3.14593	1.668
2.45833	1.64	3.14796	1.668
2.45972	1.64	3.15204	1.668
2.4625	1.64	3.15611	1.668
2.46389	1.64	3.15815	1.668
2.46667	1.64	3.16222	1.668
2.46944	1.64	3.16426	1.668
2.47083	1.64	3.16833	1.668
2.47361	1.641	3.17241	1.668
2.475	1.641	3.17444	1.668
2.47778	1.641	3.17852	1.668
2.48056	1.641	3.18056	1.668
2.48194	1.641	3.18463	1.668
2.48472	1.641	3.1887	1.668
2.48611	1.641	3.19074	1.668
2.48889	1.641	3.19481	1.668
2.49167	1.642	3.19685	1.668
2.49306	1.642	3.20093	1.668
2.49583	1.642	3.205	1.668
2.49722	1.642	3.20704	1.668
2.5	1.642	3.21111	1.668
2.50278	1.642	3.21315	1.668
2.50417	1.642	3.21722	1.668
2.50694	1.642	3.2213	1.668
2.50833	1.643	3.22333	1.668
2.51111	1.643	3.22741	1.668
2.51389	1.644	3.22944	1.668
2.51528	1.644	3.23352	1.668
2.51806	1.644	3.23759	1.668
2.51944	1.644	3.23963	1.668
2.52222	1.644	3.2437	1.668
2.525	1.644	3.24574	1.668
2.52639	1.645	3.24981	1.668
2.52917	1.645	3.25389	1.668
2.53056	1.645	3.25593	1.668
2.53333	1.645	3.26	1.668
2.53611	1.645	3.26204	1.668
2.5375	1.646	3.26611	1.668
2.54028	1.646	3.27019	1.668
2.54167	1.646	3.27222	1.668
2.54444	1.646	3.2763	1.668
2.54722	1.646	3.27833	1.668
2.54861	1.646	3.28241	1.668
2.55139	1.647	3.28648	1.668
2.55278	1.647	3.28852	1.668
2.55556	1.647	3.29259	1.668
2.55833	1.647	3.29463	1.668
2.55972	1.647	3.2987	1.668
2.5625	1.647	3.30278	1.668
2.56389	1.647	3.30481	1.668
2.56667	1.648	3.30889	1.668
2.56944	1.648	3.31093	1.668
2.57083	1.648	3.315	1.668
2.57361	1.648	3.31907	1.668
2.575	1.648	3.32111	1.668
2.57778	1.648	3.32519	1.668
2.58056	1.649	3.32722	1.668
2.58194	1.649	3.3313	1.668
2.58472	1.649	3.33537	1.668
2.58611	1.65	3.33741	1.668
2.58889	1.65	3.34148	1.668
2.59167	1.65	3.34352	1.668
2.59306	1.65	3.34759	1.668
2.59583	1.65	3.35167	1.668
2.59722	1.65	3.3537	1.668
2.6	1.651	3.35778	1.668
2.60278	1.651	3.35981	1.668
2.60417	1.651	3.36389	1.668
2.60694	1.651	3.36796	1.668
2.60833	1.651	3.37	1.668
2.61111	1.652	3.37407	1.668
2.61389	1.652	3.37611	1.668
2.61528	1.652	3.38019	1.668
2.61806	1.652	3.38426	1.668
2.61944	1.652	3.3863	1.668
2.62222	1.652	3.39037	1.668
2.625	1.653	3.39241	1.668
2.62639	1.653	3.39648	1.668
2.62917	1.653	3.40056	1.668
2.63056	1.653	3.40259	1.668
2.63333	1.653	3.40667	1.668
2.63611	1.654	3.4087	1.668
2.6375	1.655	3.41278	1.668
2.64028	1.655	3.41685	1.668
2.64167	1.655	3.41889	1.668
2.64444	1.655	3.42296	1.668
2.64722	1.656	3.425	1.668
2.64861	1.656	3.42907	1.668
2.65139	1.656	3.43315	1.668
2.65278	1.657	3.43519	1.668
2.65556	1.657	3.43926	1.668
2.65833	1.657	3.4413	1.668
2.65972	1.657	3.44537	1.668
2.6625	1.658	3.44944	1.668
2.66389	1.658	3.45148	1.668
2.66667	1.658	3.45556	1.669
2.66944	1.658	3.45759	1.669
2.67083	1.659	3.46167	1.669
2.67361	1.659	3.46574	1.669
2.675	1.659	3.46778	1.669
2.67778	1.659	3.47185	1.669
2.68056	1.66	3.47389	1.669
2.68194	1.66	3.47796	1.669
2.68472	1.66	3.48204	1.669
2.68611	1.66	3.48407	1.669
2.68889	1.66	3.48815	1.669
2.69167	1.661	3.49019	1.669
2.69306	1.661	3.49426	1.669
2.69583	1.661	3.49833	1.669
2.69722	1.661	3.50037	1.669
2.7	1.662	3.50444	1.669
2.70278	1.662	3.50648	1.669
2.70417	1.662	3.51056	1.669
2.70694	1.662	3.51463	1.669
2.70833	1.662	3.51667	1.669
2.71111	1.663	3.52074	1.669
2.71389	1.663	3.52278	1.669
2.71528	1.663	3.52685	1.669
2.71806	1.663	3.53093	1.669
2.71944	1.664	3.53296	1.669
2.72222	1.664	3.53704	1.669
2.725	1.664	3.53907	1.669
2.72639	1.664	3.54315	1.669
2.72917	1.665	3.54722	1.669
2.73056	1.665	3.54926	1.669
2.73333	1.665	3.55333	1.669
2.73611	1.665	3.55537	1.669
2.7375	1.666	3.55944	1.669
2.74028	1.666	3.56352	1.669
2.74167	1.666	3.56556	1.669
2.74444	1.667	3.56963	1.67
2.74722	1.667	3.57167	1.67
2.74861	1.667	3.57574	1.67
2.75139	1.668	3.57981	1.67
2.75278	1.668	3.58185	1.67
2.75556	1.668	3.58593	1.67
2.75833	1.669	3.58796	1.67
2.75972	1.669	3.59204	1.67
2.7625	1.67	3.59611	1.67
2.76389	1.67	3.59815	1.67
2.76667	1.67	3.60222	1.67
2.76944	1.671	3.60426	1.67
2.77083	1.671	3.60833	1.67
2.77361	1.672	3.61241	1.67
2.775	1.672	3.61444	1.67
2.77778	1.673	3.61852	1.67
2.78056	1.673	3.62056	1.67
2.78194	1.674	3.62463	1.67
2.78472	1.674	3.6287	1.67
2.78611	1.675	3.63074	1.67
2.78889	1.675	3.63481	1.67
2.79167	1.676	3.63685	1.67
2.79306	1.676	3.64093	1.67
2.79583	1.677	3.645	1.671
2.79722	1.678	3.64704	1.671
2.8	1.678	3.65111	1.671
2.80278	1.679	3.65315	1.671
2.80417	1.68	3.65722	1.671
2.80694	1.68	3.6613	1.671
2.80833	1.681	3.66333	1.671
2.81111	1.682	3.66741	1.671
2.81389	1.683	3.66944	1.671
2.81528	1.684	3.67352	1.671
2.81806	1.685	3.67759	1.671
2.81944	1.686	3.67963	1.671
2.82222	1.687	3.6837	1.671
2.825	1.688	3.68574	1.671
2.82639	1.69	3.68981	1.671
2.82917	1.692	3.69389	1.671
2.83056	1.694	3.69593	1.671
2.83333	1.697	3.7	1.671
2.83611	1.703	3.70204	1.671
2.8375	1.721	3.70611	1.671
2.84028	1.941	3.71019	1.671
2.84167	1.95	3.71222	1.671
2.84444	1.951	3.7163	1.671
		3.71833	1.671
		3.72241	1.671
		3.72648	1.671
		3.72852	1.671
		3.73259	1.672
		3.73463	1.672
		3.7387	1.672
		3.74278	1.672
		3.74481	1.672
		3.74889	1.672
		3.75093	1.672
		3.755	1.672
		3.75907	1.672
		3.76111	1.672
		3.76519	1.672
		3.76722	1.672
		3.7713	1.672
		3.77537	1.672
		3.77741	1.672
		3.78148	1.672
		3.78352	1.672
		3.78759	1.672
		3.79167	1.672
		3.7937	1.672
		3.79778	1.672
		3.79981	1.672
		3.80389	1.672
		3.80796	1.672
		3.81	1.672
		3.81407	1.672
		3.81611	1.672
		3.82019	1.672
		3.82426	1.672
		3.8263	1.672
		3.83037	1.673
		3.83241	1.673
		3.83648	1.673
		3.84056	1.673
		3.84259	1.673
		3.84667	1.673
		3.8487	1.673
		3.85278	1.673
		3.85685	1.673
		3.85889	1.673
		3.86296	1.673
		3.865	1.673
		3.86907	1.673
		3.87315	1.673
		3.87519	1.673
		3.87926	1.673
		3.8813	1.673
		3.88537	1.673
		3.88944	1.673
		3.89148	1.673
		3.89556	1.673
		3.89759	1.673
		3.90167	1.673
		3.90574	1.673
		3.90778	1.673
		3.91185	1.673
		3.91389	1.673
		3.91796	1.673
		3.92204	1.673
		3.92407	1.674
		3.92815	1.674
		3.93019	1.674
		3.93426	1.674
		3.93833	1.674
		3.94037	1.674
		3.94444	1.674
		3.94648	1.674
		3.95056	1.674
		3.95463	1.674
		3.95667	1.674
		3.96074	1.674
		3.96278	1.674
		3.96685	1.674
		3.97093	1.674
		3.97296	1.674
		3.97704	1.674
		3.97907	1.674
		3.98315	1.674
		3.98722	1.674
		3.98926	1.674
		3.99333	1.674
		3.99537	1.674
		3.99944	1.674
		4.00352	1.674
		4.00556	1.674
		4.00963	1.674
		4.01167	1.675
		4.01574	1.675
		4.01981	1.675
		4.02185	1.675
		4.02593	1.675
		4.02796	1.675
		4.03204	1.675
		4.03611	1.675
		4.03815	1.675
		4.04222	1.675
		4.04426	1.675
		4.04833	1.675
		4.05241	1.675
		4.05444	1.675
		4.05852	1.675
		4.06056	1.675
		4.06463	1.675
		4.0687	1.675
		4.07074	1.675
		4.07481	1.675
		4.07685	1.675
		4.08093	1.675
		4.085	1.675
		4.08704	1.675
		4.09111	1.675
		4.09315	1.675
		4.09722	1.675
		4.1013	1.675
		4.10333	1.675
		4.10741	1.675
		4.10944	1.675
		4.11352	1.675
		4.11759	1.675
		4.11963	1.675
		4.1237	1.675
		4.12574	1.675
		4.12981	1.675
		4.13389	1.676
		4.13593	1.676
		4.14	1.676
		4.14204	1.676
		4.14611	1.676
		4.15019	1.676
		4.15222	1.676
		4.1563	1.676
		4.15833	1.676
		4.16241	1.676
		4.16648	1.676
		4.16852	1.676
		4.17259	1.676
		4.17463	1.676
		4.1787	1.676
		4.18278	1.676
		4.18481	1.676
		4.18889	1.676
		4.19093	1.676
		4.195	1.676
		4.19907	1.676
		4.20111	1.676
		4.20519	1.676
		4.20722	1.676
		4.2113	1.676
		4.21537	1.676
		4.21741	1.676
		4.22148	1.676
		4.22352	1.676
		4.22759	1.676
		4.23167	1.676
		4.2337	1.676
		4.23778	1.676
		4.23981	1.676
		4.24389	1.676
		4.24796	1.676
		4.25	1.676
		4.25407	1.676
		4.25611	1.676
		4.26019	1.676
		4.26426	1.676
		4.2663	1.676
		4.27037	1.676
		4.27241	1.676
		4.27648	1.676
		4.28056	1.676
		4.28259	1.677
		4.28667	1.677
		4.2887	1.677
		4.29278	1.677
		4.29685	1.677
		4.29889	1.677
		4.30296	1.677
		4.305	1.677
		4.30907	1.677
		4.31315	1.677
		4.31519	1.677
		4.31926	1.677
		4.3213	1.677
		4.32537	1.677
		4.32944	1.677
		4.33148	1.677
		4.33556	1.677
		4.33759	1.677
		4.34167	1.677
		4.34574	1.677
		4.34778	1.677
		4.35185	1.677
		4.35389	1.677
		4.35796	1.677
		4.36204	1.677
		4.36407	1.677
		4.36815	1.677
		4.37019	1.677
		4.37426	1.677
		4.37833	1.677
		4.38037	1.677
		4.38444	1.677
		4.38648	1.677
		4.39056	1.677
		4.39463	1.677
		4.39667	1.677
		4.40074	1.677
		4.40278	1.677
		4.40685	1.677
		4.41093	1.677
		4.41296	1.677
		4.41704	1.678
		4.41907	1.678
		4.42315	1.678
		4.42722	1.678
		4.42926	1.678
		4.43333	1.678
		4.43537	1.678
		4.43944	1.678
		4.44352	1.678
		4.44556	1.678
		4.44963	1.678
		4.45167	1.678
		4.45574	1.678
		4.45981	1.678
		4.46185	1.678
		4.46593	1.678
		4.46796	1.678
		4.47204	1.678
		4.47611	1.678
		4.47815	1.678
		4.48222	1.678
		4.48426	1.678
		4.48833	1.678
		4.49241	1.678
		4.49444	1.678
		4.49852	1.678
		4.50056	1.678
		4.50463	1.678
		4.5087	1.678
		4.51074	1.678
		4.51481	1.678
		4.51685	1.678
		4.52093	1.678
		4.525	1.678
		4.52704	1.678
		4.53111	1.678
		4.53315	1.678
		4.53722	1.678
		4.5413	1.678
		4.54333	1.678
		4.54741	1.678
		4.54944	1.679
		4.55352	1.679
		4.55759	1.679
		4.55963	1.679
		4.5637	1.679
		4.56574	1.679
		4.56981	1.679
		4.57389	1.679
		4.57593	1.679
		4.58	1.679
		4.58204	1.679
		4.58611	1.679
		4.59019	1.679
		4.59222	1.679
		4.5963	1.679
		4.59833	1.679
		4.60241	1.679
		4.60648	1.679
		4.60852	1.679
		4.61259	1.679
		4.61463	1.679
		4.6187	1.679
		4.62278	1.679
		4.62481	1.679
		4.62889	1.679
		4.63093	1.679
		4.635	1.679
		4.63907	1.679
		4.64111	1.679
		4.64519	1.679
		4.64722	1.679
		4.6513	1.679
		4.65537	1.679
		4.65741	1.679
		4.66148	1.679
		4.66352	1.679
		4.66759	1.679
		4.67167	1.68
		4.6737	1.68
		4.67778	1.68
		4.67981	1.68
		4.68389	1.68
		4.68796	1.68
		4.69	1.68
		4.69407	1.68
		4.69611	1.68
		4.70019	1.68
		4.70426	1.68
		4.7063	1.68
		4.71037	1.68
		4.71241	1.68
		4.71648	1.68
		4.72056	1.68
		4.72259	1.68
		4.72667	1.68
		4.7287	1.68
		4.73278	1.68
		4.73685	1.68
		4.73889	1.68
		4.74296	1.68
		4.745	1.68
		4.74907	1.68
		4.75315	1.68
		4.75519	1.68
		4.75926	1.68
		4.7613	1.68
		4.76537	1.68
		4.76944	1.68
		4.77148	1.68
		4.77556	1.68
		4.77759	1.681
		4.78167	1.681
		4.78574	1.681
		4.78778	1.681
		4.79185	1.681
		4.79389	1.681
		4.79796	1.681
		4.80204	1.681
		4.80407	1.681
		4.80815	1.681
		4.81019	1.681
		4.81426	1.681
		4.81833	1.681
		4.82037	1.681
		4.82444	1.681
		4.82648	1.681
		4.83056	1.681
		4.83463	1.681
		4.83667	1.681
		4.84074	1.681
		4.84278	1.681
		4.84685	1.681
		4.85093	1.681
		4.85296	1.681
		4.85704	1.681
		4.85907	1.681
		4.86315	1.681
		4.86722	1.681
		4.86926	1.681
		4.87333	1.681
		4.87537	1.682
		4.87944	1.682
		4.88352	1.682
		4.88556	1.682
		4.88963	1.682
		4.89167	1.682
		4.89574	1.682
		4.89981	1.682
		4.90185	1.682
		4.90593	1.682
		4.90796	1.682
		4.91204	1.682
		4.91611	1.682
		4.91815	1.682
		4.92222	1.682
		4.92426	1.682
		4.92833	1.682
		4.93241	1.682
		4.93444	1.682
		4.93852	1.682
		4.94056	1.682
		4.94463	1.682
		4.9487	1.682
		4.95074	1.682
		4.95481	1.682
		4.95685	1.683
		4.96093	1.683
		4.965	1.683
		4.96704	1.683
		4.97111	1.683
		4.97315	1.683
		4.97722	1.683
		4.9813	1.683
		4.98333	1.683
		4.98741	1.683
		4.98944	1.683
		4.99352	1.683
		4.99759	1.683
		4.99963	1.683
		5.0037	1.683
		5.00574	1.683
		5.00981	1.683
		5.01389	1.683
		5.01593	1.683
		5.02	1.683
		5.02204	1.683
		5.02611	1.684
		5.03019	1.684
		5.03222	1.684
		5.0363	1.684
		5.03833	1.684
		5.04241	1.684
		5.04648	1.684
		5.04852	1.684
		5.05259	1.684
		5.05463	1.684
		5.0587	1.684
		5.06278	1.684
		5.06481	1.684
		5.06889	1.684
		5.07093	1.684
		5.075	1.684
		5.07907	1.684
		5.08111	1.685
		5.08519	1.685
		5.08722	1.685
		5.0913	1.685
		5.09537	1.685
		5.09741	1.685
		5.10148	1.685
		5.10352	1.685
		5.10759	1.685
		5.11167	1.685
		5.1137	1.685
		5.11778	1.685
		5.11981	1.685
		5.12389	1.685
		5.12796	1.685
		5.13	1.686
		5.13407	1.686
		5.13611	1.686
		5.14019	1.686
		5.14426	1.686
		5.1463	1.686
		5.15037	1.686
		5.15241	1.686
		5.15648	1.686
		5.16056	1.686
		5.16259	1.686
		5.16667	1.686
		5.1687	1.686
		5.17278	1.686
		5.17685	1.686
		5.17889	1.687
		5.18296	1.687
		5.185	1.687
		5.18907	1.687
		5.19315	1.687
		5.19519	1.687
		5.19926	1.687
		5.2013	1.687
		5.20537	1.687
		5.20944	1.687
		5.21148	1.687
		5.21556	1.687
		5.21759	1.687
		5.22167	1.688
		5.22574	1.688
		5.22778	1.688
		5.23185	1.688
		5.23389	1.688
		5.23796	1.688
		5.24204	1.688
		5.24407	1.688
		5.24815	1.688
		5.25019	1.688
		5.25426	1.688
		5.25833	1.688
		5.26037	1.689
		5.26444	1.689
		5.26648	1.689
		5.27056	1.689
		5.27463	1.689
		5.27667	1.689
		5.28074	1.689
		5.28278	1.689
		5.28685	1.689
		5.29093	1.689
		5.29296	1.689
		5.29704	1.69
		5.29907	1.69
		5.30315	1.69
		5.30722	1.69
		5.30926	1.69
		5.31333	1.69
		5.31537	1.69
		5.31944	1.69
		5.32352	1.69
		5.32556	1.69
		5.32963	1.691
		5.33167	1.691
		5.33574	1.691
		5.33981	1.691
		5.34185	1.691
		5.34593	1.691
		5.34796	1.691
		5.35204	1.691
		5.35611	1.691
		5.35815	1.691
		5.36222	1.692
		5.36426	1.692
		5.36833	1.692
		5.37241	1.692
		5.37444	1.692
		5.37852	1.692
		5.38056	1.692
		5.38463	1.692
		5.3887	1.693
		5.39074	1.693
		5.39481	1.693
		5.39685	1.693
		5.40093	1.693
		5.405	1.693
		5.40704	1.693
		5.41111	1.693
		5.41315	1.694
		5.41722	1.694
		5.4213	1.694
		5.42333	1.694
		5.42741	1.694
		5.42944	1.694
		5.43352	1.694
		5.43759	1.695
		5.43963	1.695
		5.4437	1.695
		5.44574	1.695
		5.44981	1.695
		5.45389	1.695
		5.45593	1.696
		5.46	1.696
		5.46204	1.696
		5.46611	1.696
		5.47019	1.696
		5.47222	1.696
		5.4763	1.697
		5.47833	1.697
		5.48241	1.697
		5.48648	1.697
		5.48852	1.697
		5.49259	1.698
		5.49463	1.698
		5.4987	1.698
		5.50278	1.698
		5.50481	1.699
		5.50889	1.699
		5.51093	1.699
		5.515	1.699
		5.51907	1.699
		5.52111	1.7
		5.52519	1.7
		5.52722	1.7
		5.5313	1.7
		5.53537	1.701
		5.53741	1.701
		5.54148	1.701
		5.54352	1.701
		5.54759	1.702
		5.55167	1.702
		5.5537	1.702
		5.55778	1.702
		5.55981	1.703
		5.56389	1.703
		5.56796	1.703
		5.57	1.703
		5.57407	1.704
		5.57611	1.704
		5.58019	1.704
		5.58426	1.705
		5.5863	1.705
		5.59037	1.705
		5.59241	1.705
		5.59648	1.706
		5.60056	1.706
		5.60259	1.706
		5.60667	1.707
		5.6087	1.707
		5.61278	1.707
		5.61685	1.708
		5.61889	1.708
		5.62296	1.708
		5.625	1.708
		5.62907	1.709
		5.63315	1.709
		5.63519	1.71
		5.63926	1.71
		5.6413	1.711
		5.64537	1.711
		5.64944	1.711
		5.65148	1.712
		5.65556	1.712
		5.65759	1.713
		5.66167	1.713
		5.66574	1.714
		5.66778	1.714
		5.67185	1.714
		5.67389	1.715
		5.67796	1.716
		5.68204	1.716
		5.68407	1.717
		5.68815	1.717
		5.69019	1.718
		5.69426	1.718
		5.69833	1.719
		5.70037	1.72
		5.70444	1.72
		5.70648	1.721
		5.71056	1.722
		5.71463	1.722
		5.71667	1.723
		5.72074	1.724
		5.72278	1.724
		5.72685	1.725
		5.73093	1.726
		5.73296	1.727
		5.73704	1.729
		5.73907	1.73
		5.74315	1.731
		5.74722	1.732
		5.74926	1.733
		5.75333	1.735
		5.75537	1.736
		5.75944	1.737
		5.76352	1.739
		5.76556	1.74
		5.76963	1.742
		5.77167	1.744
		5.77574	1.745
		5.77981	1.747
		5.78185	1.749
		5.78593	1.752
		5.78796	1.754
		5.79204	1.757
		5.79611	1.759
		5.79815	1.762
		5.80222	1.765
		5.80426	1.769
		5.80833	1.772
		5.81241	1.776
		5.81444	1.781
		5.81852	1.786
		5.82056	1.793
		5.82463	1.8
		5.8287	1.808
		5.83074	1.817
		5.83481	1.833
		5.83685	1.868
		5.84093	1.95
		--	--
		--	--
		--	--
		--	--
		--	--
		--	--
		--	--
		--	--
		--	--
		--	--
		--	--
		--	--
		--	--
		--	--
		--	--
		--	--
		--	--
		--	--
		--	--
		--	--
		--	--
		--	--
		--	--
		--	--
		--	--
		--	--
		--	--
		--	--
		--	--
		--	--
		--	--
		--	--
		--	--
		--	--
		--	--
		--	--
		--	--
		--	--
		--	--
		--	--
		--	--
		--	--
		--	--
		--	--
		--	--
		--	--
		--	--
		--	--
		--	--
		--	--
		--	--
		--	--
		--	--
		--	--
		--	--
		--	--
		--	--
		--	--
		--	--
		--	--
		--	--
		--	--
		--	--
		--	--
		--	--
		--	--
		--	--
		--	--
		--	--
		--	--
		--	--
		--	--
		--	--
		--	--
		--	--
		--	--
		--	--
		--	--
		--	--
		--	--
		--	--
		--	--
		--	--
		--	--
		--	--
		--	--
		--	--
		--	--
		--	--
		--	--
		--	--
		--	--
		--	--
		--	--
		--	--
		--	--
		--	--
		--	--
		--	--
		--	--
		--	--
		--	--
		--	--
		--	--
		--	--
		--	--
		--	--
		--	--
		--	--
		--	--
		--	--
		--	--
		--	--
		--	--
		--	--
		--	--
		--	--
		--	--
		--	--
		--	--
		--	--
		--	--
		--	--
		--	--
		--	--
		--	--
		--	--
		--	--
		--	--
		--	--
		--	--
		--	--
		--	--
		--	--
		--	--
		--	--
		--	--
		--	--
		--	--
		--	--
		--	--
		--	--
		--	--
		--	--
		--	--
		--	--
		--	--
		--	--
		--	--
		--	--
		--	--
		--	--
		--	--
		--	--
		--	--
		--	--
		--	--
		--	--
		--	--
		--	--
		--	--
		--	--
		--	--
		--	--
		--	--
		--	--
		--	--
		--	--
		--	--
		--	--
		--	--
		--	--
		--	--
		--	--
		--	--
		--	--
		--	--
		--	--
		--	--
		--	--
		--	--
		--	--
		--	--
		--	--
		--	--
		--	--
		--	--
		--	--
		--	--
		--	--
		--	--
		--	--
		--	--
		--	--
		--	--
		--	--
		--	--
		--	--
		--	--
		--	--
		--	--
		--	--
		--	--
		--	--
[truncated: 125 more rows]

## Sheet: Supplementary Fig. 7
Supplementary Fig. 7: Chronopotentiometry curves of the W-Ir-B alloy
W-Ir-B alloy
Time (h)	Potential (V)
0	1.594
0.0202	1.594
0.0303	1.594
0.05051	1.594
0.07071	1.594
0.08081	1.594
0.10101	1.594
0.11111	1.594
0.13131	1.594
0.15152	1.594
0.16162	1.594
0.18182	1.594
0.19192	1.594
0.21212	1.594
0.23232	1.594
0.24242	1.594
0.26263	1.594
0.27273	1.594
0.29293	1.594
0.31313	1.595
0.32323	1.594
0.34343	1.594
0.35354	1.593
0.37374	1.593
0.39394	1.593
0.40404	1.593
0.42424	1.594
0.43434	1.593
0.45455	1.594
0.47475	1.594
0.48485	1.594
0.50505	1.594
0.51515	1.594
0.53535	1.594
0.55556	1.594
0.56566	1.594
0.58586	1.594
0.59596	1.593
0.61616	1.594
0.63636	1.594
0.64646	1.593
0.66667	1.594
0.67677	1.594
0.69697	1.594
0.71717	1.594
0.72727	1.594
0.74747	1.594
0.75758	1.593
0.77778	1.594
0.79798	1.594
0.80808	1.594
0.82828	1.594
0.83838	1.594
0.85859	1.594
0.87879	1.593
0.88889	1.594
0.90909	1.594
0.91919	1.594
0.93939	1.594
0.9596	1.594
0.9697	1.594
0.9899	1.594
1	1.595
1.0202	1.595
1.0404	1.595
1.05051	1.595
1.07071	1.594
1.08081	1.594
1.10101	1.594
1.12121	1.594
1.13131	1.594
1.15152	1.594
1.16162	1.594
1.18182	1.595
1.20202	1.594
1.21212	1.595
1.23232	1.595
1.24242	1.594
1.26263	1.594
1.28283	1.594
1.29293	1.594
1.31313	1.594
1.32323	1.594
1.34343	1.595
1.36364	1.594
1.37374	1.594
1.39394	1.594
1.40404	1.594
1.42424	1.594
1.44444	1.594
1.45455	1.594
1.47475	1.594
1.48485	1.594
1.50505	1.594
1.52525	1.594
1.53535	1.595
1.55556	1.594
1.56566	1.594
1.58586	1.594
1.60606	1.594
1.61616	1.594
1.63636	1.594
1.64646	1.595
1.66667	1.594
1.68687	1.594
1.69697	1.594
1.71717	1.594
1.72727	1.594
1.74747	1.594
1.76768	1.594
1.77778	1.594
1.79798	1.594
1.80808	1.594
1.82828	1.594
1.84848	1.594
1.85859	1.594
1.87879	1.594
1.88889	1.594
1.90909	1.595
1.92929	1.594
1.93939	1.594
1.9596	1.595
1.9697	1.594
1.9899	1.594
2.0101	1.594
2.0202	1.594
2.0404	1.594
2.05051	1.593
2.07071	1.593
2.09091	1.593
2.10101	1.593
2.12121	1.594
2.13131	1.593
2.15152	1.593
2.17172	1.593
2.18182	1.594
2.20202	1.593
2.21212	1.593
2.23232	1.594
2.25253	1.594
2.26263	1.594
2.28283	1.594
2.29293	1.594
2.31313	1.594
2.33333	1.594
2.34343	1.594
2.36364	1.594
2.37374	1.594
2.39394	1.594
2.41414	1.595
2.42424	1.594
2.44444	1.594
2.45455	1.594
2.47475	1.594
2.49495	1.593
2.50505	1.594
2.52525	1.594
2.53535	1.594
2.55556	1.594
2.57576	1.594
2.58586	1.594
2.60606	1.594
2.61616	1.594
2.63636	1.594
2.65657	1.593
2.66667	1.594
2.68687	1.594
2.69697	1.594
2.71717	1.595
2.73737	1.594
2.74747	1.594
2.76768	1.594
2.77778	1.594
2.79798	1.594
2.81818	1.594
2.82828	1.594
2.84848	1.595
2.85859	1.595
2.87879	1.595
2.89899	1.595
2.90909	1.594
2.92929	1.594
2.93939	1.594
2.9596	1.594
2.9798	1.594
2.9899	1.594
3.0101	1.594
3.0202	1.594
3.0404	1.594
3.06061	1.594
3.07071	1.595
3.09091	1.594
3.10101	1.594
3.12121	1.594
3.14141	1.594
3.15152	1.595
3.17172	1.594
3.18182	1.595
3.20202	1.595
3.22222	1.595
3.23232	1.595
3.25253	1.594
3.26263	1.594
3.28283	1.595
3.30303	1.594
3.31313	1.594
3.33333	1.594
3.34343	1.595
3.36364	1.595
3.38384	1.595
3.39394	1.594
3.41414	1.594
3.42424	1.594
3.44444	1.594
3.46465	1.594
3.47475	1.594
3.49495	1.594
3.50505	1.594
3.52525	1.594
3.54545	1.594
3.55556	1.594
3.57576	1.594
3.58586	1.594
3.60606	1.594
3.62626	1.594
3.63636	1.594
3.65657	1.595
3.66667	1.594
3.68687	1.594
3.70707	1.594
3.71717	1.595
3.73737	1.595
3.74747	1.594
3.76768	1.594
3.78788	1.592
3.79798	1.593
3.81818	1.593
3.82828	1.593
3.84848	1.594
3.86869	1.594
3.87879	1.594
3.89899	1.594
3.90909	1.594
3.92929	1.594
3.94949	1.594
3.9596	1.594
3.9798	1.594
3.9899	1.594
4.0101	1.594
4.0303	1.594
4.0404	1.594
4.06061	1.594
4.07071	1.594
4.09091	1.594
4.11111	1.594
4.12121	1.595
4.14141	1.594
4.15152	1.594
4.17172	1.594
4.19192	1.594
4.20202	1.594
4.22222	1.594
4.23232	1.594
4.25253	1.594
4.27273	1.594
4.28283	1.594
4.30303	1.594
4.31313	1.594
4.33333	1.594
4.35354	1.594
4.36364	1.594
4.38384	1.594
4.39394	1.594
4.41414	1.594
4.43434	1.594
4.44444	1.593
4.46465	1.594
4.47475	1.594
4.49495	1.594
4.51515	1.595
4.52525	1.594
4.54545	1.594
4.55556	1.594
4.57576	1.594
4.59596	1.594
4.60606	1.595
4.62626	1.594
4.63636	1.595
4.65657	1.594
4.67677	1.594
4.68687	1.594
4.70707	1.594
4.71717	1.594
4.73737	1.594
4.75758	1.594
4.76768	1.594
4.78788	1.594
4.79798	1.594
4.81818	1.595
4.83838	1.595
4.84848	1.595
4.86869	1.595
4.87879	1.595
4.89899	1.595
4.91919	1.595
4.92929	1.594
4.94949	1.595
4.9596	1.594
4.9798	1.594
5	1.595
5.0101	1.595
5.0303	1.594
5.0404	1.595
5.06061	1.595
5.08081	1.595
5.09091	1.595
5.11111	1.595
5.12121	1.594
5.14141	1.594
5.16162	1.594
5.17172	1.594
5.19192	1.594
5.20202	1.594
5.22222	1.594
5.24242	1.594
5.25253	1.594
5.27273	1.594
5.28283	1.594
5.30303	1.594
5.32323	1.594
5.33333	1.595
5.35354	1.595
5.36364	1.594
5.38384	1.594
5.40404	1.594
5.41414	1.594
5.43434	1.594
5.44444	1.594
5.46465	1.594
5.48485	1.593
5.49495	1.594
5.51515	1.594
5.52525	1.593
5.54545	1.594
5.56566	1.593
5.57576	1.594
5.59596	1.594
5.60606	1.594
5.62626	1.593
5.64646	1.594
5.65657	1.594
5.67677	1.594
5.68687	1.594
5.70707	1.594
5.72727	1.595
5.73737	1.594
5.75758	1.594
5.76768	1.594
5.78788	1.594
5.80808	1.594
5.81818	1.594
5.83838	1.594
5.84848	1.594
5.86869	1.594
5.88889	1.594
5.89899	1.594
5.91919	1.594
5.92929	1.594
5.94949	1.594
5.9697	1.594
5.9798	1.594
6	1.594
6.0101	1.594
6.0303	1.594
6.05051	1.594
6.06061	1.595
6.08081	1.594
6.09091	1.594
6.11111	1.594
6.13131	1.594
6.14141	1.594
6.16162	1.594
6.17172	1.594
6.19192	1.594
6.21212	1.595
6.22222	1.594
6.24242	1.594
6.25253	1.594
6.27273	1.595
6.29293	1.595
6.30303	1.595
6.32323	1.593
6.33333	1.594
6.35354	1.594
6.37374	1.594
6.38384	1.594
6.40404	1.595
6.41414	1.594
6.43434	1.595
6.45455	1.595
6.46465	1.595
6.48485	1.595
6.49495	1.594
6.51515	1.595
6.53535	1.594
6.54545	1.594
6.56566	1.594
6.57576	1.594
6.59596	1.595
6.61616	1.595
6.62626	1.595
6.64646	1.595
6.65657	1.595
6.67677	1.595
6.69697	1.595
6.70707	1.594
6.72727	1.594
6.73737	1.594
6.75758	1.594
6.77778	1.594
6.78788	1.594
6.80808	1.594
6.81818	1.595
6.83838	1.594
6.85859	1.594
6.86869	1.594
6.88889	1.594
6.89899	1.594
6.91919	1.594
6.93939	1.594
6.94949	1.594
6.9697	1.594
6.9798	1.595
7	1.594
7.0202	1.595
7.0303	1.594
7.05051	1.594
7.06061	1.595
7.08081	1.595
7.10101	1.594
7.11111	1.594
7.13131	1.594
7.14141	1.594
7.16162	1.594
7.18182	1.594
7.19192	1.595
7.21212	1.593
7.22222	1.593
7.24242	1.593
7.26263	1.593
7.27273	1.594
7.29293	1.594
7.30303	1.593
7.32323	1.593
7.34343	1.594
7.35354	1.594
7.37374	1.594
7.38384	1.594
7.40404	1.594
7.42424	1.594
7.43434	1.594
7.45455	1.594
7.46465	1.594
7.48485	1.594
7.50505	1.594
7.51515	1.594
7.53535	1.594
7.54545	1.594
7.56566	1.594
7.58586	1.594
7.59596	1.594
7.61616	1.594
7.62626	1.593
7.64646	1.594
7.66667	1.594
7.67677	1.594
7.69697	1.594
7.70707	1.594
7.72727	1.595
7.74747	1.594
7.75758	1.595
7.77778	1.594
7.78788	1.594
7.80808	1.594
7.82828	1.594
7.83838	1.594
7.85859	1.594
7.86869	1.594
7.88889	1.594
7.90909	1.595
7.91919	1.595
7.93939	1.595
7.94949	1.595
7.9697	1.594
7.9899	1.595
8	1.594
8.0202	1.594
8.0303	1.595
8.05051	1.593
8.07071	1.594
8.08081	1.594
8.10101	1.594
8.11111	1.594
8.13131	1.595
8.15152	1.594
8.16162	1.594
8.18182	1.595
8.19192	1.594
8.21212	1.595
8.23232	1.594
8.24242	1.594
8.26263	1.595
8.27273	1.594
8.29293	1.595
8.31313	1.595
8.32323	1.595
8.34343	1.594
8.35354	1.594
8.37374	1.595
8.39394	1.595
8.40404	1.595
8.42424	1.594
8.43434	1.594
8.45455	1.595
8.47475	1.594
8.48485	1.594
8.50505	1.594
8.51515	1.595
8.53535	1.594
8.55556	1.595
8.56566	1.594
8.58586	1.594
8.59596	1.595
8.61616	1.594
8.63636	1.594
8.64646	1.594
8.66667	1.594
8.67677	1.594
8.69697	1.594
8.71717	1.594
8.72727	1.595
8.74747	1.594
8.75758	1.595
8.77778	1.594
8.79798	1.594
8.80808	1.594
8.82828	1.594
8.83838	1.594
8.85859	1.594
8.87879	1.594
8.88889	1.594
8.90909	1.595
8.91919	1.594
8.93939	1.594
8.9596	1.593
8.9697	1.593
8.9899	1.594
9	1.593
9.0202	1.593
9.0404	1.594
9.05051	1.594
9.07071	1.594
9.08081	1.594
9.10101	1.594
9.12121	1.594
9.13131	1.594
9.15152	1.594
9.16162	1.594
9.18182	1.594
9.20202	1.594
9.21212	1.594
9.23232	1.594
9.24242	1.594
9.26263	1.595
9.28283	1.595
9.29293	1.594
9.31313	1.594
9.32323	1.594
9.34343	1.594
9.36364	1.594
9.37374	1.594
9.39394	1.594
9.40404	1.594
9.42424	1.594
9.44444	1.593
9.45455	1.594
9.47475	1.594
9.48485	1.594
9.50505	1.594
9.52525	1.594
9.53535	1.594
9.55556	1.595
9.56566	1.595
9.58586	1.595
9.60606	1.595
9.61616	1.594
9.63636	1.594
9.64646	1.594
9.66667	1.594
9.68687	1.595
9.69697	1.595
9.71717	1.594
9.72727	1.594
9.74747	1.595
9.76768	1.594
9.77778	1.594
9.79798	1.594
9.80808	1.594
9.82828	1.594
9.84848	1.594
9.85859	1.595
9.87879	1.595
9.88889	1.595
9.90909	1.594
9.92929	1.594
9.93939	1.594
9.9596	1.594
9.9697	1.594
9.9899	1.594
10.0101	1.594
10.0202	1.594
10.0404	1.594
10.0505	1.594
10.0707	1.594
10.0909	1.595
10.101	1.594
10.1212	1.594
10.1313	1.594
10.1515	1.594
10.1717	1.595
10.1818	1.595
10.202	1.595
10.2121	1.595
10.2323	1.595
10.2525	1.594
10.2626	1.594
10.2828	1.594
10.2929	1.594
10.3131	1.595
10.3333	1.594
10.3434	1.595
10.3636	1.594
10.3737	1.594
10.3939	1.594
10.4141	1.594
10.4242	1.594
10.4444	1.594
10.4545	1.594
10.4748	1.595
10.4949	1.595
10.5051	1.595
10.5252	1.595
10.5353	1.594
10.5556	1.594
10.5758	1.594
10.5859	1.594
10.6061	1.594
10.6162	1.594
10.6364	1.594
10.6566	1.593
10.6667	1.593
10.6869	1.593
10.697	1.593
10.7172	1.593
10.7374	1.593
10.7475	1.593
10.7677	1.594
10.7778	1.594
10.798	1.594
10.8182	1.594
10.8283	1.594
10.8485	1.594
10.8586	1.594
10.8788	1.594
10.899	1.594
10.9091	1.594
10.9293	1.594
10.9394	1.594
10.9596	1.594
10.9798	1.594
10.9899	1.594
11.0101	1.594
11.0202	1.594
11.0404	1.594
11.0606	1.594
11.0707	1.594
11.0909	1.594
11.101	1.594
11.1212	1.594
11.1414	1.594
11.1515	1.595
11.1717	1.594
11.1818	1.594
11.202	1.594
11.2222	1.594
11.2323	1.594
11.2525	1.594
11.2626	1.594
11.2828	1.594
11.303	1.594
11.3131	1.594
11.3333	1.595
11.3434	1.594
11.3636	1.594
11.3838	1.594
11.3939	1.594
11.4141	1.595
11.4242	1.594
11.4444	1.594
11.4647	1.594
11.4748	1.594
11.4949	1.594
11.5051	1.595
11.5252	1.594
11.5455	1.594
11.5556	1.594
11.5758	1.594
11.5859	1.594
11.6061	1.594
11.6263	1.594
11.6364	1.594
11.6566	1.594
11.6667	1.595
11.6869	1.595
11.7071	1.595
11.7172	1.595
11.7374	1.595
11.7475	1.594
11.7677	1.594
11.7879	1.595
11.798	1.595
11.8182	1.595
11.8283	1.595
11.8485	1.594
11.8687	1.595
11.8788	1.594
11.899	1.594
11.9091	1.594
11.9293	1.594
11.9495	1.595
11.9596	1.594
11.9798	1.594
11.9899	1.595
12.0101	1.595
12.0303	1.595
12.0404	1.595
12.0606	1.594
12.0707	1.595
12.0909	1.594
12.1111	1.594
12.1212	1.594
12.1414	1.594
12.1515	1.594
12.1717	1.594
12.1919	1.595
12.202	1.594
12.2222	1.594
12.2323	1.594
12.2525	1.594
12.2727	1.594
12.2828	1.594
12.303	1.594
12.3131	1.593
12.3333	1.594
12.3535	1.593
12.3636	1.593
12.3838	1.593
12.3939	1.593
12.4141	1.593
12.4343	1.593
12.4444	1.593
12.4647	1.594
12.4748	1.593
12.4949	1.594
12.5152	1.594
12.5252	1.594
12.5455	1.594
12.5556	1.594
12.5758	1.594
12.596	1.594
12.6061	1.594
12.6263	1.594
12.6364	1.594
12.6566	1.594
12.6768	1.594
12.6869	1.594
12.7071	1.594
12.7172	1.595
12.7374	1.594
12.7576	1.594
12.7677	1.595
12.7879	1.594
12.798	1.594
12.8182	1.594
12.8384	1.594
12.8485	1.594
12.8687	1.594
12.8788	1.595
12.899	1.594
12.9192	1.594
12.9293	1.594
12.9495	1.594
12.9596	1.594
12.9798	1.594
13	1.594
13.0101	1.594
13.0303	1.594
13.0404	1.594
13.0606	1.594
13.0808	1.594
13.0909	1.594
13.1111	1.594
13.1212	1.594
13.1414	1.595
13.1616	1.594
13.1717	1.594
13.1919	1.595
13.202	1.594
13.2222	1.593
13.2424	1.594
13.2525	1.594
13.2727	1.594
13.2828	1.595
13.303	1.594
13.3232	1.595
13.3333	1.594
13.3535	1.594
13.3636	1.594
13.3838	1.594
13.404	1.594
13.4141	1.594
13.4343	1.595
13.4444	1.594
13.4647	1.594
13.4848	1.595
13.4949	1.594
13.5152	1.595
13.5252	1.594
13.5455	1.594
13.5657	1.594
13.5758	1.594
13.596	1.595
13.6061	1.595
13.6263	1.594
13.6465	1.594
13.6566	1.594
13.6768	1.594
13.6869	1.594
13.7071	1.594
13.7273	1.594
13.7374	1.594
13.7576	1.594
13.7677	1.594
13.7879	1.595
13.8081	1.594
13.8182	1.594
13.8384	1.594
13.8485	1.594
13.8687	1.594
13.8889	1.594
13.899	1.594
13.9192	1.594
13.9293	1.595
13.9495	1.594
13.9697	1.594
13.9798	1.594
14	1.592
14.0101	1.593
14.0303	1.593
14.0505	1.594
14.0606	1.593
14.0808	1.594
14.0909	1.594
14.1111	1.594
14.1313	1.594
14.1414	1.594
14.1616	1.594
14.1717	1.594
14.1919	1.594
14.2121	1.594
14.2222	1.594
14.2424	1.594
14.2525	1.594
14.2727	1.594
14.2929	1.594
14.303	1.594
14.3232	1.594
14.3333	1.594
14.3535	1.594
14.3737	1.594
14.3838	1.594
14.404	1.594
14.4141	1.594
14.4343	1.594
14.4545	1.594
14.4647	1.594
14.4848	1.594
14.4949	1.594
14.5152	1.594
14.5353	1.593
14.5455	1.593
14.5657	1.594
14.5758	1.594
14.596	1.594
14.6162	1.594
14.6263	1.595
14.6465	1.594
14.6566	1.594
14.6768	1.594
14.697	1.594
14.7071	1.594
14.7273	1.594
14.7374	1.594
14.7576	1.594
14.7778	1.594
14.7879	1.594
14.8081	1.594
14.8182	1.594
14.8384	1.594
14.8586	1.594
14.8687	1.594
14.8889	1.595
14.899	1.594
14.9192	1.594
14.9394	1.594
14.9495	1.594
14.9697	1.594
14.9798	1.594
15	1.594
15.0202	1.594
15.0303	1.594
15.0505	1.594
15.0606	1.594
15.0808	1.594
15.101	1.594
15.1111	1.594
15.1313	1.594
15.1414	1.594
15.1616	1.594
15.1818	1.594
15.1919	1.594
15.2121	1.594
15.2222	1.594
15.2424	1.594
15.2626	1.594
15.2727	1.594
15.2929	1.594
15.303	1.595
15.3232	1.594
15.3434	1.594
15.3535	1.594
15.3737	1.594
15.3838	1.594
15.404	1.594
15.4242	1.593
15.4343	1.593
15.4545	1.593
15.4647	1.593
15.4848	1.594
15.5051	1.593
15.5152	1.594
15.5353	1.594
15.5455	1.594
15.5657	1.594
15.5859	1.594
15.596	1.594
15.6162	1.594
15.6263	1.593
15.6465	1.594
15.6667	1.594
15.6768	1.594
15.697	1.594
15.7071	1.594
15.7273	1.594
15.7475	1.595
15.7576	1.594
15.7778	1.594
15.7879	1.594
15.8081	1.594
15.8283	1.594
15.8384	1.594
15.8586	1.594
15.8687	1.594
15.8889	1.594
15.9091	1.594
15.9192	1.594
15.9394	1.594
15.9495	1.594
15.9697	1.595
15.9899	1.594
16	1.595
16.0202	1.594
16.0303	1.594
16.0505	1.595
16.0707	1.595
16.0808	1.594
16.101	1.594
16.1111	1.594
16.1313	1.594
16.1515	1.594
16.1616	1.594
16.1818	1.594
16.1919	1.594
16.2121	1.594
16.2323	1.594
16.2424	1.594
16.2626	1.595
16.2727	1.594
16.2929	1.595
16.3131	1.594
16.3232	1.594
16.3434	1.594
16.3535	1.594
16.3737	1.594
16.3939	1.594
16.404	1.594
16.4242	1.595
16.4343	1.595
16.4546	1.595
16.4748	1.595
16.4849	1.594
16.5051	1.595
16.5151	1.594
16.5354	1.595
16.5556	1.594
16.5657	1.594
16.5859	1.594
16.596	1.594
16.6162	1.594
16.6364	1.593
16.6465	1.594
16.6667	1.594
16.6768	1.594
16.697	1.594
16.7172	1.594
16.7273	1.594
16.7475	1.594
16.7576	1.594
16.7778	1.594
16.798	1.594
16.8081	1.594
16.8283	1.594
16.8384	1.594
16.8586	1.594
16.8788	1.594
16.8889	1.594
16.9091	1.595
16.9192	1.595
16.9394	1.594
16.9596	1.595
16.9697	1.594
16.9899	1.594
17	1.594
17.0202	1.594
17.0404	1.594
17.0505	1.594
17.0707	1.594
17.0808	1.594
17.101	1.594
17.1212	1.594
17.1313	1.593
17.1515	1.593
17.1616	1.594
17.1818	1.594
17.202	1.593
17.2121	1.594
17.2323	1.594
17.2424	1.594
17.2626	1.594
17.2828	1.594
17.2929	1.595
17.3131	1.594
17.3232	1.594
17.3434	1.594
17.3636	1.594
17.3737	1.594
17.3939	1.594
17.404	1.594
17.4242	1.594
17.4444	1.594
17.4546	1.594
17.4748	1.594
17.4849	1.595
17.5051	1.594
17.5252	1.594
17.5354	1.593
17.5556	1.594
17.5657	1.594
17.5859	1.594
17.6061	1.594
17.6162	1.594
17.6364	1.594
17.6465	1.594
17.6667	1.594
17.6869	1.594
17.697	1.594
17.7172	1.594
17.7273	1.594
17.7475	1.594
17.7677	1.594
17.7778	1.594
17.798	1.594
17.8081	1.594
17.8283	1.594
17.8485	1.594
17.8586	1.594
17.8788	1.595
17.8889	1.594
17.9091	1.594
17.9293	1.595
17.9394	1.595
17.9596	1.594
17.9697	1.594
17.9899	1.594
18.0101	1.594
18.0202	1.595
18.0404	1.594
18.0505	1.594
18.0707	1.595
18.0909	1.595
18.101	1.594
18.1212	1.594
18.1313	1.595
18.1515	1.595
18.1717	1.595
18.1818	1.595
18.202	1.594
18.2121	1.594
18.2323	1.594
18.2525	1.594
18.2626	1.594
18.2828	1.594
18.2929	1.594
18.3131	1.594
18.3333	1.594
18.3434	1.594
18.3636	1.594
18.3737	1.594
18.3939	1.595
18.4141	1.595
18.4242	1.594
18.4444	1.594
18.4546	1.594
18.4748	1.594
18.4949	1.594
18.5051	1.594
18.5252	1.594
18.5354	1.595
18.5556	1.594
18.5758	1.594
18.5859	1.595
18.6061	1.594
18.6162	1.595
18.6364	1.594
18.6566	1.594
18.6667	1.594
18.6869	1.594
18.697	1.594
18.7172	1.594
18.7374	1.595
18.7475	1.593
18.7677	1.594
18.7778	1.593
18.798	1.594
18.8182	1.594
18.8283	1.594
18.8485	1.594
18.8586	1.593
18.8788	1.594
18.899	1.594
18.9091	1.594
18.9293	1.594
18.9394	1.594
18.9596	1.594
18.9798	1.594
18.9899	1.594
19.0101	1.594
19.0202	1.594
19.0404	1.594
19.0606	1.594
19.0707	1.594
19.0909	1.594
19.101	1.594
19.1212	1.594
19.1414	1.594
19.1515	1.594
19.1717	1.594
19.1818	1.594
19.202	1.594
19.2222	1.594
19.2323	1.593
19.2525	1.594
19.2626	1.594
19.2828	1.594
19.303	1.594
19.3131	1.594
19.3333	1.593
19.3434	1.594
19.3636	1.594
19.3838	1.595
19.3939	1.594
19.4141	1.595
19.4242	1.594
19.4444	1.595
19.4646	1.594
19.4748	1.595
19.4949	1.594
19.5051	1.594
19.5252	1.594
19.5454	1.594
19.5556	1.594
19.5758	1.594
19.5859	1.594
19.6061	1.595
19.6263	1.594
19.6364	1.595
19.6566	1.595
19.6667	1.594
19.6869	1.594
19.7071	1.594
19.7172	1.594
19.7374	1.594
19.7475	1.594
19.7677	1.594
19.7879	1.594
19.798	1.594
19.8182	1.595
19.8283	1.594
19.8485	1.595
19.8687	1.594
19.8788	1.594
19.899	1.594
19.9091	1.594
19.9293	1.594
19.9495	1.595
19.9596	1.594
19.9798	1.595
19.9899	1.594
20.0101	1.595
20.0303	1.595
20.0404	1.594
20.0606	1.594
20.0707	1.594
20.0909	1.593
20.1111	1.594
20.1212	1.594
20.1414	1.594
20.1515	1.594
20.1717	1.594
20.1919	1.594
20.202	1.594
20.2222	1.594
20.2323	1.594
20.2525	1.595
20.2727	1.595
20.2828	1.595
20.303	1.594
20.3131	1.594
20.3333	1.594
20.3535	1.594
20.3636	1.594
20.3838	1.594
20.3939	1.594
20.4141	1.594
20.4343	1.594
20.4444	1.595
20.4646	1.594
20.4748	1.594
20.4949	1.594
20.5151	1.594
20.5252	1.593
20.5454	1.594
20.5556	1.593
20.5758	1.594
20.596	1.594
20.6061	1.594
20.6263	1.595
20.6364	1.594
20.6566	1.593
20.6768	1.594
20.6869	1.593
20.7071	1.594
20.7172	1.594
20.7374	1.594
20.7576	1.594
20.7677	1.595
20.7879	1.594
20.798	1.594
20.8182	1.594
20.8384	1.595
20.8485	1.594
20.8687	1.594
20.8788	1.594
20.899	1.594
20.9192	1.594
20.9293	1.594
20.9495	1.594
20.9596	1.594
20.9798	1.594
21	1.594
21.0101	1.594
21.0303	1.594
21.0404	1.594
21.0606	1.594
21.0808	1.594
21.0909	1.594
21.1111	1.594
21.1212	1.594
21.1414	1.594
21.1616	1.594
21.1717	1.594
21.1919	1.594
21.202	1.594
21.2222	1.595
21.2424	1.595
21.2525	1.595
21.2727	1.594
21.2828	1.594
21.303	1.594
21.3232	1.594
21.3333	1.595
21.3535	1.594
21.3636	1.594
21.3838	1.594
21.404	1.594
21.4141	1.594
21.4343	1.594
21.4444	1.594
21.4646	1.595
21.4849	1.595
21.4949	1.595
21.5151	1.594
21.5252	1.595
21.5454	1.595
21.5657	1.594
21.5758	1.594
21.596	1.595
21.6061	1.594
21.6263	1.594
21.6465	1.594
21.6566	1.594
21.6768	1.594
21.6869	1.594
21.7071	1.594
21.7273	1.595
21.7374	1.594
21.7576	1.595
21.7677	1.594
21.7879	1.594
21.8081	1.595
21.8182	1.594
21.8384	1.594
21.8485	1.594
21.8687	1.594
21.8889	1.595
21.899	1.595
21.9192	1.595
21.9293	1.594
21.9495	1.594
21.9697	1.594
21.9798	1.594
22	1.594
22.0101	1.595
22.0303	1.594
22.0505	1.594
22.0606	1.595
22.0808	1.594
22.0909	1.594
22.1111	1.594
22.1313	1.594
22.1414	1.594
22.1616	1.594
22.1717	1.594
22.1919	1.593
22.2121	1.593
22.2222	1.594
22.2424	1.594
22.2525	1.594
22.2727	1.593
22.2929	1.593
22.303	1.594
22.3232	1.594
22.3333	1.595
22.3535	1.595
22.3737	1.594
22.3838	1.594
22.404	1.594
22.4141	1.594
22.4343	1.594
22.4546	1.594
22.4646	1.594
22.4849	1.594
22.4949	1.594
22.5151	1.594
22.5354	1.594
22.5454	1.594
22.5657	1.594
22.5758	1.594
22.596	1.594
22.6162	1.594
22.6263	1.594
22.6465	1.594
22.6566	1.594
22.6768	1.594
22.697	1.594
22.7071	1.594
22.7273	1.594
22.7374	1.594
22.7576	1.594
22.7778	1.594
22.7879	1.594
22.8081	1.595
22.8182	1.594
22.8384	1.594
22.8586	1.594
22.8687	1.594
22.8889	1.594
22.899	1.595
22.9192	1.595
22.9394	1.594
22.9495	1.594
22.9697	1.595
22.9798	1.594
23	1.595
23.0202	1.595
23.0303	1.595
23.0505	1.594
23.0606	1.594
23.0808	1.594
23.101	1.595
23.1111	1.594
23.1313	1.594
23.1414	1.594
23.1616	1.594
23.1818	1.594
23.1919	1.594
23.2121	1.594
23.2222	1.594
23.2424	1.595
23.2626	1.595
23.2727	1.595
23.2929	1.594
23.303	1.595
23.3232	1.594
23.3434	1.595
23.3535	1.595
23.3737	1.594
23.3838	1.595
23.404	1.594
23.4242	1.595
23.4343	1.594
23.4546	1.594
23.4646	1.594
23.4849	1.594
23.5051	1.594
23.5151	1.595
23.5354	1.594
23.5454	1.594
23.5657	1.594
23.5859	1.594
23.596	1.594
23.6162	1.594
23.6263	1.595
23.6465	1.595
23.6667	1.594
23.6768	1.594
23.697	1.595
23.7071	1.594
23.7273	1.594
23.7475	1.595
23.7576	1.594
23.7778	1.595
23.7879	1.594
23.8081	1.595
23.8283	1.594
23.8384	1.594
23.8586	1.594
23.8687	1.594
23.8889	1.594
23.9091	1.593
23.9192	1.593
23.9394	1.594
23.9495	1.594
23.9697	1.594
23.9899	1.594
24	1.594
24.0202	1.594
24.0303	1.594
24.0505	1.593
24.0707	1.594
24.0808	1.594
24.101	1.594
24.1111	1.593
24.1313	1.594
24.1515	1.594
24.1616	1.594
24.1818	1.595
24.1919	1.594
24.2121	1.594
24.2323	1.594
24.2424	1.594
24.2626	1.594
24.2727	1.594
24.2929	1.594
24.3131	1.594
24.3232	1.594
24.3434	1.594
24.3535	1.594
24.3737	1.594
24.3939	1.594
24.404	1.594
24.4242	1.594
24.4343	1.594
24.4546	1.594
24.4748	1.594
24.4849	1.594
24.5051	1.594
24.5151	1.594
24.5354	1.594
24.5556	1.594
24.5657	1.594
24.5859	1.594
24.596	1.594
24.6162	1.594
24.6364	1.595
24.6465	1.594
24.6667	1.595
24.6768	1.595
24.697	1.594
24.7172	1.595
24.7273	1.594
24.7475	1.594
24.7576	1.594
24.7778	1.594
24.798	1.594
24.8081	1.594
24.8283	1.594
24.8384	1.594
24.8586	1.594
24.8788	1.594
24.8889	1.594
24.9091	1.594
24.9192	1.595
24.9394	1.594
24.9596	1.595
24.9697	1.594
24.9899	1.594
25	1.594
25.0202	1.594
25.0404	1.595
25.0505	1.595
25.0707	1.594
25.0808	1.595
25.101	1.594
25.1212	1.594
25.1313	1.594
25.1515	1.594
25.1616	1.594
25.1818	1.595
25.202	1.594
25.2121	1.594
25.2323	1.594
25.2424	1.594
25.2626	1.594
25.2828	1.594
25.2929	1.594
25.3131	1.595
25.3232	1.594
25.3434	1.595
25.3636	1.595
25.3737	1.595
25.3939	1.594
25.404	1.594
25.4242	1.594
25.4444	1.594
25.4546	1.594
25.4748	1.594
25.4849	1.595
25.5051	1.594
25.5252	1.595
25.5354	1.595
25.5556	1.595
25.5657	1.594
25.5859	1.595
25.6061	1.594
25.6162	1.593
25.6364	1.594
25.6465	1.594
25.6667	1.594
25.6869	1.594
25.697	1.594
25.7172	1.594
25.7273	1.594
25.7475	1.594
25.7677	1.594
25.7778	1.594
25.798	1.594
25.8081	1.595
25.8283	1.594
25.8485	1.594
25.8586	1.594
25.8788	1.593
25.8889	1.594
25.9091	1.594
25.9293	1.594
25.9394	1.595
25.9596	1.595
25.9697	1.595
25.9899	1.594
26.0101	1.594
26.0202	1.594
26.0404	1.593
26.0505	1.594
26.0707	1.594
26.0909	1.594
26.101	1.594
26.1212	1.594
26.1313	1.594
26.1515	1.594
26.1717	1.594
26.1818	1.594
26.202	1.594
26.2121	1.595
26.2323	1.594
26.2525	1.595
26.2626	1.594
26.2828	1.594
26.2929	1.594
26.3131	1.594
26.3333	1.595
26.3434	1.594
26.3636	1.594
26.3737	1.594
26.3939	1.594
26.4141	1.594
26.4242	1.594
26.4444	1.594
26.4546	1.595
26.4748	1.595
26.4949	1.595
26.5051	1.595
26.5252	1.594
26.5354	1.595
26.5556	1.595
26.5758	1.594
26.5859	1.594
26.6061	1.595
26.6162	1.595
26.6364	1.594
26.6566	1.595
26.6667	1.594
26.6869	1.595
26.697	1.594
26.7172	1.595
26.7374	1.594
26.7475	1.594
26.7677	1.595
26.7778	1.595
26.798	1.595
26.8182	1.595
26.8283	1.595
26.8485	1.595
26.8586	1.595
26.8788	1.594
26.899	1.595
26.9091	1.594
26.9293	1.594
26.9394	1.595
26.9596	1.594
26.9798	1.594
26.9899	1.594
27.0101	1.594
27.0202	1.594
27.0404	1.594
27.0606	1.594
27.0707	1.594
27.0909	1.594
27.101	1.594
27.1212	1.594
27.1414	1.594
27.1515	1.595
27.1717	1.594
27.1818	1.594
27.202	1.595
27.2222	1.595
27.2323	1.594
27.2525	1.594
27.2626	1.594
27.2828	1.594
27.303	1.594
27.3131	1.594
27.3333	1.595
27.3434	1.594
27.3636	1.593
27.3838	1.593
27.3939	1.593
27.4141	1.593
27.4242	1.594
27.4444	1.593
27.4646	1.594
27.4748	1.594
27.4949	1.594
27.5051	1.594
27.5252	1.594
27.5454	1.595
27.5556	1.594
27.5758	1.594
27.5859	1.594
27.6061	1.594
27.6263	1.594
27.6364	1.594
27.6566	1.595
27.6667	1.594
27.6869	1.594
27.7071	1.595
27.7172	1.594
27.7374	1.594
27.7475	1.594
27.7677	1.594
27.7879	1.594
27.798	1.594
27.8182	1.594
27.8283	1.594
27.8485	1.593
27.8687	1.594
27.8788	1.594
27.899	1.595
27.9091	1.595
27.9293	1.595
27.9495	1.595
27.9596	1.594
27.9798	1.594
27.9899	1.594
28.0101	1.594
28.0303	1.594
28.0404	1.594
28.0606	1.595
28.0707	1.595
28.0909	1.595
28.1111	1.595
28.1212	1.595
28.1414	1.594
28.1515	1.594
28.1717	1.594
28.1919	1.594
28.202	1.595
28.2222	1.594
28.2323	1.594
28.2525	1.594
28.2727	1.595
28.2828	1.594
28.303	1.594
28.3131	1.595
28.3333	1.595
28.3535	1.594
28.3636	1.595
28.3838	1.594
28.3939	1.595
28.4141	1.594
28.4343	1.594
28.4444	1.594
28.4646	1.594
28.4748	1.595
28.4949	1.594
28.5151	1.595
28.5252	1.595
28.5454	1.595
28.5556	1.594
28.5758	1.594
28.596	1.595
28.6061	1.595
28.6263	1.594
28.6364	1.595
28.6566	1.594
28.6768	1.594
28.6869	1.594
28.7071	1.595
28.7172	1.595
28.7374	1.594
28.7576	1.594
28.7677	1.594
28.7879	1.594
28.798	1.594
28.8182	1.594
28.8384	1.595
28.8485	1.595
28.8687	1.594
28.8788	1.594
28.899	1.594
28.9192	1.595
28.9293	1.594
28.9495	1.595
28.9596	1.594
28.9798	1.595
29	1.594
29.0101	1.594
29.0303	1.594
29.0404	1.593
29.0606	1.593
29.0808	1.594
29.0909	1.593
29.1111	1.594
29.1212	1.594
29.1414	1.594
29.1616	1.594
29.1717	1.594
29.1919	1.594
29.202	1.594
29.2222	1.595
29.2424	1.594
29.2525	1.595
29.2727	1.594
29.2828	1.595
29.303	1.594
29.3232	1.594
29.3333	1.594
29.3535	1.594
29.3636	1.594
29.3838	1.594
29.3838	1.594
29.3838	1.594
29.3838	1.594
29.4849	1.594
29.4849	1.594
29.4849	1.595
29.4849	1.595
29.4849	1.594
29.4849	1.594
29.5859	1.595
29.5859	1.594
29.5859	1.594
29.5859	1.594
29.5859	1.594
29.5859	1.594
29.6869	1.594
29.6869	1.594
29.6869	1.594
29.6869	1.594
29.6869	1.595
29.6869	1.594
29.7879	1.594
29.7879	1.595
29.7879	1.594
29.7879	1.595
29.7879	1.594
29.7879	1.594
29.7879	1.594
29.8889	1.595
29.8889	1.595
29.8889	1.595
29.8889	1.594
29.8889	1.594
29.8889	1.594
29.9899	1.595
29.9899	1.595
29.9899	1.594
29.9899	1.594
29.9899	1.595
29.9899	1.595
30.0909	1.594
30.0909	1.595
30.0909	1.594
30.0909	1.595
30.0909	1.594
30.0909	1.594
30.1919	1.594
30.1919	1.594
30.1919	1.594
30.1919	1.595
30.1919	1.594
30.1919	1.595
30.1919	1.595
30.2929	1.594
30.2929	1.594
30.2929	1.594
30.2929	1.595
30.2929	1.595
30.2929	1.594
30.3939	1.595
30.3939	1.594
30.3939	1.594
30.3939	1.594
30.3939	1.594
30.3939	1.594
30.4949	1.594
30.4949	1.594
30.4949	1.595
30.4949	1.594
30.4949	1.594
30.4949	1.594
30.596	1.594
30.596	1.594
30.596	1.594
30.596	1.594
30.596	1.595
30.596	1.595
30.596	1.594
30.697	1.595
30.697	1.595
30.697	1.594
30.697	1.594
30.697	1.594
30.697	1.594
30.798	1.595
30.798	1.594
30.798	1.593
30.798	1.594
30.798	1.593
30.798	1.594
30.899	1.594
30.899	1.593
30.899	1.594
30.899	1.594
30.899	1.594
30.899	1.594
31	1.594
31	1.594
31	1.595
31	1.594
31	1.594
31	1.595
31	1.594
31.101	1.595
31.101	1.594
31.101	1.594
31.101	1.594
31.101	1.594
31.101	1.594
31.202	1.594
31.202	1.594
31.202	1.595
31.202	1.595
31.202	1.594
31.202	1.595
31.303	1.594
31.303	1.594
31.303	1.594
31.303	1.594
31.303	1.594
31.303	1.594
31.404	1.594
31.404	1.594
31.404	1.594
31.404	1.594
31.404	1.594
31.404	1.594
31.404	1.594
31.5051	1.594
31.5051	1.594
31.5051	1.594
31.5051	1.594
31.5051	1.594
31.5051	1.594
31.6061	1.595
31.6061	1.595
31.6061	1.595
31.6061	1.595
31.6061	1.594
31.6061	1.594
31.7071	1.595
31.7071	1.594
31.7071	1.594
31.7071	1.595
31.7071	1.595
31.7071	1.595
31.8081	1.594
31.8081	1.594
31.8081	1.595
31.8081	1.595
31.8081	1.594
31.8081	1.595
31.8081	1.594
31.9091	1.595
31.9091	1.595
31.9091	1.595
31.9091	1.595
31.9091	1.595
31.9091	1.594
32.0101	1.594
32.0101	1.594
32.0101	1.594
32.0101	1.595
32.0101	1.595
32.0101	1.595
32.1111	1.594
32.1111	1.594
32.1111	1.594
32.1111	1.595
32.1111	1.595
32.1111	1.594
32.2121	1.594
32.2121	1.595
32.2121	1.594
32.2121	1.594
32.2121	1.594
32.2121	1.594
32.2121	1.594
[truncated: 47,590 more rows]

## Sheet: Supplementary Fig. 14
Supplementary Fig. 14: OER polarization and chronopotentiometry curve of W-Ru-B alloy
LSV		Stability
Potential (V)	Current density (mA cm-2)	Time (h)	Potential (V)
0.67503	-0.17983	0	1.584
0.67603	-0.17292	0.00833	1.584
0.67703	-0.16725	0.0125	1.584
0.67803	-0.16217	0.02083	1.584
0.67903	-0.15758	0.025	1.584
0.68003	-0.15292	0.03333	1.584
0.68102	-0.14858	0.04167	1.584
0.68202	-0.1445	0.04583	1.584
0.68302	-0.14042	0.05417	1.584
0.68402	-0.13683	0.05833	1.584
0.68502	-0.13325	0.06667	1.584
0.68602	-0.12967	0.075	1.584
0.68702	-0.12608	0.07917	1.584
0.68802	-0.12275	0.0875	1.584
0.68902	-0.11917	0.09167	1.584
0.69002	-0.11617	0.1	1.584
0.69102	-0.113	0.10833	1.584
0.69202	-0.11017	0.1125	1.584
0.69302	-0.10725	0.12083	1.584
0.69402	-0.10433	0.125	1.584
0.69502	-0.10158	0.13333	1.584
0.69602	-0.09892	0.14167	1.584
0.69702	-0.09608	0.14583	1.584
0.69802	-0.09367	0.15417	1.584
0.69902	-0.09108	0.15833	1.584
0.70001	-0.08858	0.16667	1.584
0.70101	-0.08625	0.175	1.584
0.70201	-0.08375	0.17917	1.584
0.70301	-0.08141	0.1875	1.584
0.70401	-0.07913	0.19167	1.584
0.70501	-0.07685	0.2	1.584
0.70601	-0.07465	0.20833	1.584
0.70701	-0.07245	0.2125	1.584
0.70801	-0.07036	0.22083	1.584
0.70901	-0.06836	0.225	1.584
0.71001	-0.06613	0.23333	1.584
0.71101	-0.06424	0.24167	1.584
0.71201	-0.06224	0.24583	1.584
0.71301	-0.06025	0.25417	1.584
0.71401	-0.05846	0.25833	1.584
0.71501	-0.05648	0.26667	1.584
0.71601	-0.05467	0.275	1.584
0.71701	-0.05301	0.27917	1.584
0.71801	-0.05109	0.2875	1.584
0.71901	-0.0494	0.29167	1.584
0.72001	-0.04773	0.3	1.584
0.72101	-0.04605	0.30833	1.584
0.72201	-0.04454	0.3125	1.584
0.72301	-0.04283	0.32083	1.584
0.72401	-0.04122	0.325	1.584
0.72501	-0.03973	0.33333	1.584
0.72601	-0.03809	0.34167	1.584
0.72701	-0.03671	0.34583	1.584
0.72801	-0.03525	0.35417	1.584
0.72901	-0.03372	0.35833	1.584
0.73001	-0.03243	0.36667	1.584
0.73101	-0.031	0.375	1.584
0.732	-0.02968	0.37917	1.584
0.733	-0.02848	0.3875	1.584
0.734	-0.02702	0.39167	1.584
0.735	-0.02578	0.4	1.584
0.736	-0.02458	0.40833	1.584
0.737	-0.02328	0.4125	1.584
0.738	-0.02215	0.42083	1.584
0.739	-0.02095	0.425	1.584
0.74	-0.01983	0.43333	1.584
0.741	-0.0188	0.44167	1.584
0.742	-0.01765	0.44583	1.584
0.743	-0.01652	0.45417	1.584
0.744	-0.01553	0.45833	1.584
0.745	-0.0144	0.46667	1.584
0.746	-0.0135	0.475	1.584
0.747	-0.01246	0.47917	1.584
0.748	-0.01143	0.4875	1.584
0.749	-0.01061	0.49167	1.584
0.75	-0.00959	0.5	1.584
0.751	-0.00869	0.50833	1.584
0.752	-0.00793	0.5125	1.584
0.753	-0.00675	0.52083	1.584
0.754	-0.00598	0.525	1.584
0.755	-0.00508	0.53333	1.584
0.756	-0.00426	0.54167	1.584
0.757	-0.00351	0.54583	1.584
0.758	-0.00265	0.55417	1.584
0.759	-0.002	0.55833	1.584
0.76	-0.00124	0.56667	1.584
0.761	-0.000447167	0.575	1.584
0.762	0.0002155	0.57917	1.584
0.763	0.000998333	0.5875	1.584
0.764	0.00171	0.59167	1.584
0.765	0.00232	0.6	1.584
0.766	0.00308	0.60833	1.584
0.767	0.00367	0.6125	1.584
0.768	0.00427	0.62083	1.584
0.769	0.00495	0.625	1.584
0.77	0.00549	0.63333	1.584
0.771	0.00618	0.64167	1.584
0.772	0.00679	0.64583	1.584
0.773	0.0072	0.65417	1.584
0.774	0.00792	0.65833	1.584
0.775	0.00844	0.66667	1.584
0.776	0.00895	0.675	1.584
0.777	0.00954	0.67917	1.584
0.778	0.00997	0.6875	1.584
0.779	0.01058	0.69167	1.584
0.78	0.01108	0.7	1.584
0.781	0.01153	0.70833	1.584
0.782	0.01212	0.7125	1.584
0.783	0.01258	0.72083	1.584
0.784	0.01292	0.725	1.584
0.785	0.01359	0.73333	1.584
0.786	0.01392	0.74167	1.584
0.787	0.0145	0.74583	1.584
0.788	0.01491	0.75417	1.584
0.789	0.01538	0.75833	1.584
0.79	0.01583	0.76667	1.584
0.791	0.01614	0.775	1.584
0.792	0.01656	0.77917	1.584
0.793	0.01704	0.7875	1.584
0.794	0.01737	0.79167	1.584
0.795	0.01788	0.8	1.584
0.796	0.01831	0.80833	1.584
0.797	0.01858	0.8125	1.584
0.798	0.01908	0.82083	1.584
0.799	0.01942	0.825	1.584
0.8	0.01973	0.83333	1.584
0.801	0.02018	0.84167	1.584
0.802	0.02048	0.84583	1.584
0.803	0.02097	0.85417	1.584
0.804	0.02133	0.85833	1.584
0.805	0.02158	0.86667	1.584
0.806	0.02209	0.875	1.584
0.807	0.0224	0.87917	1.584
0.808	0.02274	0.8875	1.584
0.809	0.02308	0.89167	1.584
0.81	0.02329	0.9	1.584
0.811	0.0237	0.90833	1.584
0.812	0.02406	0.9125	1.584
0.813	0.02428	0.92083	1.584
0.814	0.02475	0.925	1.584
0.815	0.02506	0.93333	1.584
0.816	0.02531	0.94167	1.584
0.817	0.02572	0.94583	1.584
0.818	0.02597	0.95417	1.584
0.819	0.02643	0.95833	1.584
0.82	0.02674	0.96667	1.584
0.821	0.02705	0.975	1.584
0.822	0.02748	0.97917	1.584
0.823	0.02772	0.9875	1.584
0.824	0.028	0.99167	1.584
0.825	0.02843	1	1.584
0.826	0.02866	1.00833	1.584
0.827	0.02937	1.0125	1.584
0.828	0.02946	1.02083	1.584
0.829	0.02963	1.025	1.584
0.82999	0.03007	1.03333	1.584
0.83099	0.03033	1.04167	1.584
0.83199	0.03056	1.04583	1.584
0.83299	0.03107	1.05417	1.584
0.83399	0.03132	1.05833	1.584
0.83499	0.03171	1.06667	1.584
0.83599	0.03199	1.075	1.584
0.83699	0.03222	1.07917	1.584
0.83799	0.03268	1.0875	1.584
0.83899	0.03298	1.09167	1.584
0.83999	0.03327	1.1	1.584
0.84099	0.0337	1.10833	1.584
0.84199	0.03388	1.1125	1.584
0.84299	0.03437	1.12083	1.584
0.84399	0.03467	1.125	1.584
0.84499	0.03498	1.13333	1.584
0.84599	0.03603	1.14167	1.584
0.84699	0.03573	1.14583	1.584
0.84799	0.03593	1.15417	1.584
0.84899	0.03647	1.15833	1.584
0.84999	0.03669	1.16667	1.584
0.85099	0.03713	1.175	1.584
0.85199	0.03747	1.17917	1.584
0.85299	0.03769	1.1875	1.584
0.85399	0.03818	1.19167	1.584
0.85499	0.03851	1.2	1.584
0.85599	0.03877	1.20833	1.584
0.85699	0.03923	1.2125	1.584
0.85799	0.03951	1.22083	1.584
0.85899	0.04	1.225	1.584
0.85999	0.04036	1.23333	1.588
0.86099	0.04061	1.24167	1.588
0.86199	0.04113	1.24583	1.588
0.86299	0.04151	1.25417	1.588
0.86399	0.04184	1.25833	1.588
0.86499	0.0423	1.26667	1.588
0.86599	0.04261	1.275	1.588
0.86699	0.04307	1.27917	1.588
0.86799	0.0435	1.2875	1.588
0.86899	0.04373	1.29167	1.588
0.86999	0.04429	1.3	1.588
0.87099	0.0446	1.30833	1.588
0.87199	0.04506	1.3125	1.588
0.87299	0.04553	1.32083	1.588
0.87399	0.04581	1.325	1.588
0.87499	0.04634	1.33333	1.588
0.87599	0.04675	1.34167	1.588
0.87699	0.04708	1.34583	1.588
0.87799	0.04773	1.35417	1.588
0.87899	0.04801	1.35833	1.588
0.87999	0.04844	1.36667	1.588
0.88099	0.04903	1.375	1.588
0.88199	0.04936	1.37917	1.588
0.88299	0.0499	1.3875	1.588
0.88399	0.05033	1.39167	1.588
0.88499	0.05069	1.4	1.588
0.88599	0.05131	1.40833	1.588
0.88699	0.05174	1.4125	1.588
0.88799	0.05215	1.42083	1.588
0.88899	0.05268	1.425	1.588
0.88999	0.05313	1.43333	1.588
0.89099	0.05373	1.44167	1.588
0.89199	0.05425	1.44583	1.588
0.89299	0.05461	1.45417	1.588
0.89399	0.05528	1.45833	1.588
0.89499	0.05568	1.46667	1.588
0.89599	0.05622	1.475	1.588
0.89699	0.05676	1.47917	1.588
0.89799	0.05732	1.4875	1.588
0.89899	0.05788	1.49167	1.588
0.89999	0.05842	1.5	1.588
0.90099	0.05885	1.50833	1.588
0.90199	0.05954	1.5125	1.588
0.90299	0.06003	1.52083	1.588
0.90399	0.06059	1.525	1.588
0.90499	0.06123	1.53333	1.588
0.90599	0.06164	1.54167	1.588
0.90699	0.06238	1.54583	1.588
0.90799	0.06287	1.55417	1.588
0.90899	0.06341	1.55833	1.588
0.90999	0.06415	1.56667	1.588
0.91099	0.06471	1.575	1.588
0.91199	0.06525	1.57917	1.588
0.91299	0.06599	1.5875	1.588
0.91399	0.06637	1.59167	1.588
0.91499	0.06719	1.6	1.588
0.91599	0.06781	1.60833	1.588
0.91699	0.06834	1.6125	1.588
0.91799	0.06906	1.62083	1.588
0.91899	0.06963	1.625	1.588
0.91999	0.07016	1.63333	1.588
0.92099	0.07096	1.64167	1.588
0.92199	0.07152	1.64583	1.588
0.92299	0.07228	1.65417	1.588
0.92399	0.07293	1.65833	1.588
0.92499	0.07338	1.66667	1.588
0.92599	0.07426	1.675	1.588
0.92699	0.07479	1.67917	1.588
0.92799	0.07543	1.6875	1.588
0.92899	0.07623	1.69167	1.588
0.92999	0.07677	1.7	1.588
0.93099	0.07761	1.70833	1.588
0.93199	0.07825	1.7125	1.588
0.93299	0.07881	1.72083	1.588
0.93399	0.0796	1.725	1.588
0.93499	0.08024	1.73333	1.588
0.93599	0.08096	1.74167	1.588
0.93699	0.08163	1.74583	1.588
0.93799	0.08224	1.75417	1.588
0.93899	0.08308	1.75833	1.588
0.93999	0.08383	1.76667	1.588
0.94099	0.08433	1.775	1.588
0.94199	0.08508	1.77917	1.588
0.94299	0.08583	1.7875	1.588
0.94399	0.0865	1.79167	1.588
0.94499	0.08725	1.8	1.588
0.94599	0.08783	1.80833	1.588
0.94699	0.08858	1.8125	1.588
0.94799	0.08925	1.82083	1.588
0.94899	0.09	1.825	1.588
0.94998	0.09075	1.83333	1.588
0.95098	0.09133	1.84167	1.588
0.95198	0.092	1.84583	1.588
0.95298	0.09275	1.85417	1.588
0.95398	0.09333	1.85833	1.588
0.95498	0.09417	1.86667	1.588
0.95598	0.09483	1.875	1.588
0.95698	0.09533	1.87917	1.588
0.95798	0.09617	1.8875	1.588
0.95898	0.09675	1.89167	1.588
0.95998	0.09742	1.9	1.588
0.96098	0.09808	1.90833	1.588
0.96198	0.09867	1.9125	1.588
0.96298	0.09942	1.92083	1.588
0.96398	0.10008	1.925	1.588
0.96498	0.10067	1.93333	1.588
0.96598	0.10142	1.94167	1.588
0.96698	0.102	1.94583	1.588
0.96798	0.10258	1.95417	1.588
0.96898	0.10333	1.95833	1.588
0.96998	0.10375	1.96667	1.588
0.97098	0.10458	1.975	1.588
0.97198	0.10508	1.97917	1.588
0.97298	0.10558	1.9875	1.588
0.97398	0.10642	1.99167	1.588
0.97498	0.10692	2	1.588
0.97598	0.10742	2.00833	1.588
0.97698	0.10817	2.0125	1.588
0.97798	0.1085	2.02083	1.588
0.97898	0.10925	2.025	1.588
0.97998	0.10983	2.03333	1.588
0.98098	0.11025	2.04167	1.588
0.98198	0.111	2.04583	1.588
0.98298	0.11133	2.05417	1.588
0.98398	0.11183	2.05833	1.588
0.98498	0.1125	2.06667	1.588
0.98598	0.11283	2.075	1.588
0.98698	0.1135	2.07917	1.588
0.98798	0.11408	2.0875	1.588
0.98898	0.1145	2.09167	1.588
0.98998	0.115	2.1	1.588
0.99098	0.11542	2.10833	1.588
0.99198	0.11583	2.1125	1.588
0.99298	0.11642	2.12083	1.588
0.99398	0.11742	2.125	1.588
0.99498	0.1175	2.13333	1.588
0.99598	0.11783	2.14167	1.588
0.99698	0.11817	2.14583	1.588
0.99798	0.11867	2.15417	1.588
0.99898	0.119	2.15833	1.588
0.99998	0.11942	2.16667	1.588
1.00098	0.11983	2.175	1.588
1.00198	0.12008	2.17917	1.588
1.00298	0.12067	2.1875	1.588
1.00398	0.12092	2.19167	1.588
1.00498	0.12117	2.2	1.588
1.00598	0.12167	2.20833	1.588
1.00698	0.122	2.2125	1.588
1.00798	0.12217	2.22083	1.588
1.00898	0.12258	2.225	1.588
1.00998	0.12275	2.23333	1.588
1.01098	0.12325	2.24167	1.588
1.01198	0.1235	2.24583	1.588
1.01298	0.12375	2.25417	1.588
1.01398	0.12408	2.25833	1.588
1.01498	0.12433	2.26667	1.588
1.01598	0.12442	2.275	1.588
1.01698	0.12483	2.27917	1.588
1.01798	0.12492	2.2875	1.588
1.01898	0.12533	2.29167	1.588
1.01998	0.12558	2.3	1.588
1.02098	0.12567	2.30833	1.588
1.02198	0.126	2.3125	1.588
1.02298	0.12608	2.32083	1.588
1.02398	0.12625	2.325	1.588
1.02498	0.12658	2.33333	1.588
1.02598	0.12667	2.34167	1.588
1.02698	0.127	2.34583	1.588
1.02798	0.12708	2.35417	1.588
1.02898	0.12717	2.35833	1.588
1.02998	0.12742	2.36667	1.588
1.03098	0.1275	2.375	1.588
1.03198	0.12758	2.37917	1.588
1.03298	0.12783	2.3875	1.592
1.03398	0.12775	2.39167	1.592
1.03498	0.128	2.4	1.592
1.03598	0.12817	2.40833	1.592
1.03698	0.12817	2.4125	1.592
1.03798	0.12833	2.42083	1.592
1.03898	0.1285	2.425	1.592
1.03998	0.1285	2.43333	1.592
1.04098	0.12867	2.44167	1.592
1.04198	0.12867	2.44583	1.592
1.04298	0.12883	2.45417	1.592
1.04398	0.12883	2.45833	1.592
1.04498	0.12892	2.46667	1.592
1.04598	0.12908	2.475	1.592
1.04698	0.12908	2.47917	1.592
1.04798	0.12908	2.4875	1.592
1.04898	0.12925	2.49167	1.592
1.04998	0.12917	2.5	1.592
1.05098	0.12933	2.50833	1.592
1.05198	0.12933	2.5125	1.592
1.05298	0.12925	2.52083	1.592
1.05398	0.1295	2.525	1.592
1.05498	0.12942	2.53333	1.592
1.05598	0.12933	2.54167	1.592
1.05698	0.12958	2.54583	1.592
1.05798	0.1295	2.55417	1.592
1.05898	0.12958	2.55833	1.592
1.05998	0.12958	2.56667	1.592
1.06098	0.12942	2.575	1.592
1.06198	0.12958	2.57917	1.592
1.06298	0.12958	2.5875	1.592
1.06398	0.12958	2.59167	1.592
1.06498	0.12975	2.6	1.592
1.06598	0.1295	2.60833	1.592
1.06698	0.12958	2.6125	1.592
1.06798	0.12958	2.62083	1.592
1.06898	0.1295	2.625	1.592
1.06998	0.12967	2.63333	1.592
1.07098	0.12967	2.64167	1.592
1.07198	0.1295	2.64583	1.592
1.07298	0.12958	2.65417	1.592
1.07398	0.12942	2.65833	1.592
1.07498	0.12967	2.66667	1.592
1.07598	0.12958	2.675	1.592
1.07698	0.1295	2.67917	1.592
1.07798	0.12958	2.6875	1.592
1.07898	0.1295	2.69167	1.592
1.07998	0.12942	2.7	1.592
1.08098	0.12958	2.70833	1.592
1.08198	0.12933	2.7125	1.592
1.08298	0.1295	2.72083	1.592
1.08398	0.12942	2.725	1.592
1.08498	0.12933	2.73333	1.592
1.08598	0.12942	2.74167	1.592
1.08698	0.12933	2.74583	1.592
1.08798	0.12925	2.75417	1.592
1.08898	0.12933	2.75833	1.592
1.08998	0.12925	2.76667	1.592
1.09098	0.12942	2.775	1.592
1.09198	0.12933	2.77917	1.592
1.09298	0.12917	2.7875	1.592
1.09398	0.12925	2.79167	1.592
1.09498	0.12917	2.8	1.592
1.09598	0.12925	2.80833	1.592
1.09698	0.12925	2.8125	1.592
1.09798	0.12908	2.82083	1.592
1.09898	0.12925	2.825	1.592
1.09998	0.12917	2.83333	1.592
1.10098	0.129	2.84167	1.592
1.10198	0.12917	2.84583	1.592
1.10298	0.12917	2.85417	1.592
1.10398	0.129	2.85833	1.592
1.10498	0.12908	2.86667	1.592
1.10598	0.12892	2.875	1.592
1.10698	0.12908	2.87917	1.592
1.10798	0.12908	2.8875	1.592
1.10898	0.129	2.89167	1.592
1.10998	0.12908	2.9	1.592
1.11098	0.129	2.90833	1.592
1.11198	0.12892	2.9125	1.592
1.11298	0.12908	2.92083	1.592
1.11398	0.12892	2.925	1.592
1.11498	0.12908	2.93333	1.592
1.11598	0.129	2.94167	1.592
1.11698	0.12892	2.94583	1.592
1.11798	0.129	2.95417	1.592
1.11898	0.12908	2.95833	1.592
1.11998	0.129	2.96667	1.592
1.12098	0.12917	2.975	1.592
1.12198	0.12908	2.97917	1.592
1.12298	0.12917	2.9875	1.592
1.12398	0.12908	2.99167	1.592
1.12498	0.12908	3	1.592
1.12598	0.12925	3.00833	1.592
1.12698	0.12917	3.0125	1.592
1.12798	0.12908	3.02083	1.596
1.12898	0.12925	3.025	1.596
1.12998	0.12917	3.03333	1.596
1.13098	0.12933	3.04167	1.596
1.13198	0.12942	3.04583	1.596
1.13298	0.12925	3.05417	1.596
1.13398	0.12942	3.05833	1.596
1.13498	0.12933	3.06667	1.596
1.13598	0.12942	3.075	1.596
1.13698	0.12958	3.07917	1.596
1.13798	0.1295	3.0875	1.596
1.13898	0.12967	3.09167	1.596
1.13998	0.12967	3.1	1.596
1.14098	0.12967	3.10833	1.596
1.14198	0.12992	3.1125	1.596
1.14298	0.12983	3.12083	1.596
1.14398	0.12992	3.125	1.596
1.14498	0.13	3.13333	1.596
1.14598	0.12992	3.14167	1.596
1.14698	0.13017	3.14583	1.596
1.14798	0.13025	3.15417	1.596
1.14898	0.13008	3.15833	1.596
1.14998	0.13042	3.16667	1.596
1.15098	0.13042	3.175	1.596
1.15198	0.13042	3.17917	1.596
1.15298	0.13067	3.1875	1.596
1.15398	0.13067	3.19167	1.596
1.15498	0.13092	3.2	1.596
1.15598	0.13092	3.20833	1.596
1.15698	0.13092	3.2125	1.596
1.15798	0.13117	3.22083	1.596
1.15898	0.13125	3.225	1.596
1.15998	0.13125	3.23333	1.596
1.16098	0.1315	3.24167	1.596
1.16198	0.13142	3.24583	1.596
1.16298	0.13175	3.25417	1.6
1.16398	0.13183	3.25833	1.6
1.16498	0.13183	3.26667	1.6
1.16598	0.13208	3.275	1.6
1.16698	0.13217	3.27917	1.6
1.16798	0.13225	3.2875	1.6
1.16898	0.13258	3.29167	1.6
1.16998	0.13258	3.3	1.6
1.17098	0.13283	3.30833	1.6
1.17198	0.133	3.3125	1.6
1.17298	0.13308	3.32083	1.6
1.17398	0.13333	3.325	1.6
1.17498	0.1335	3.33333	1.6
1.17598	0.1335	3.34167	1.6
1.17698	0.13383	3.34583	1.6
1.17798	0.13392	3.35417	1.6
1.17898	0.13425	3.35833	1.6
1.17998	0.13442	3.36667	1.6
1.18098	0.1345	3.375	1.6
1.18198	0.13475	3.37917	1.6
1.18298	0.135	3.3875	1.6
1.18398	0.13508	3.39167	1.6
1.18498	0.13542	3.4	1.6
1.18598	0.13542	3.40833	1.604
1.18698	0.13583	3.4125	1.604
1.18798	0.13617	3.42083	1.604
1.18898	0.13617	3.425	1.604
1.18998	0.13658	3.43333	1.604
1.19098	0.13675	3.44167	1.604
1.19198	0.13692	3.44583	1.604
1.19298	0.13733	3.45417	1.604
1.19398	0.13742	3.45833	1.604
1.19498	0.13783	3.46667	1.604
1.19598	0.13808	3.475	1.604
1.19698	0.13833	3.47917	1.604
1.19798	0.13875	3.4875	1.604
1.19898	0.139	3.49167	1.604
1.19998	0.13917	3.5	1.604
1.20098	0.13967	3.50833	1.604
1.20198	0.13992	3.5125	1.604
1.20298	0.14025	3.52083	1.604
1.20398	0.1405	3.525	1.604
1.20498	0.14083	3.53333	1.604
1.20598	0.14125	3.54167	1.604
1.20698	0.14158	3.54583	1.604
1.20798	0.14175	3.55417	1.604
1.20898	0.14225	3.55833	1.604
1.20998	0.1425	3.56667	1.604
1.21098	0.143	3.575	1.604
1.21198	0.14342	3.57917	1.604
1.21298	0.14367	3.5875	1.608
1.21398	0.14417	3.59167	1.608
1.21498	0.1445	3.6	1.608
1.21598	0.14492	3.60833	1.608
1.21698	0.14542	3.6125	1.608
1.21798	0.14583	3.62083	1.608
1.21898	0.14633	3.625	1.608
1.21998	0.14667	3.63333	1.608
1.22098	0.14708	3.64167	1.608
1.22198	0.14775	3.64583	1.608
1.22298	0.14808	3.65417	1.608
1.22398	0.14867	3.65833	1.608
1.22498	0.14917	3.66667	1.608
1.22598	0.14958	3.675	1.608
1.22697	0.15025	3.67917	1.608
1.22797	0.15075	3.6875	1.608
1.22897	0.15117	3.69167	1.608
1.22997	0.15183	3.7	1.608
1.23097	0.1525	3.70833	1.608
1.23197	0.153	3.7125	1.608
1.23297	0.15358	3.72083	1.608
1.23397	0.15417	3.725	1.608
1.23497	0.15492	3.73333	1.608
1.23597	0.1555	3.74167	1.608
1.23697	0.15608	3.74583	1.608
1.23797	0.15683	3.75417	1.608
1.23897	0.15758	3.75833	1.608
1.23997	0.15817	3.76667	1.608
1.24097	0.15892	3.775	1.608
1.24197	0.1595	3.77917	1.608
1.24297	0.1605	3.7875	1.612
1.24397	0.16117	3.79167	1.612
1.24497	0.16192	3.8	1.612
1.24597	0.16292	3.80833	1.612
1.24697	0.1635	3.8125	1.612
1.24797	0.16433	3.82083	1.612
1.24897	0.16533	3.825	1.612
1.24997	0.16608	3.83333	1.612
1.25097	0.16708	3.84167	1.612
1.25197	0.168	3.84583	1.612
1.25297	0.16883	3.85417	1.612
1.25397	0.16983	3.85833	1.612
1.25497	0.17083	3.86667	1.612
1.25597	0.17175	3.875	1.612
1.25697	0.17292	3.87917	1.612
1.25797	0.17383	3.8875	1.612
1.25897	0.17508	3.89167	1.612
1.25997	0.17617	3.9	1.612
1.26097	0.17725	3.90833	1.612
1.26197	0.17858	3.9125	1.612
1.26297	0.17967	3.92083	1.612
1.26397	0.18083	3.925	1.612
1.26497	0.18217	3.93333	1.612
1.26597	0.18342	3.94167	1.612
1.26697	0.18475	3.94583	1.612
1.26797	0.18617	3.95417	1.612
1.26897	0.1875	3.95833	1.612
1.26997	0.189	3.96667	1.612
1.27097	0.19042	3.975	1.612
1.27197	0.19183	3.97917	1.616
1.27297	0.1935	3.9875	1.616
1.27397	0.195	3.99167	1.616
1.27497	0.19675	4	1.616
1.27597	0.1985	4.00833	1.616
1.27697	0.2	4.0125	1.616
1.27797	0.202	4.02083	1.616
1.27897	0.20375	4.025	1.616
1.27997	0.20558	4.03333	1.616
1.28097	0.20758	4.04167	1.616
1.28197	0.20958	4.04583	1.616
1.28296	0.21175	4.05417	1.616
1.28396	0.21383	4.05833	1.616
1.28496	0.21583	4.06667	1.616
1.28596	0.21817	4.075	1.616
1.28696	0.2205	4.07917	1.616
1.28796	0.22275	4.0875	1.616
1.28896	0.22533	4.09167	1.616
1.28996	0.22767	4.1	1.616
1.29096	0.23042	4.10833	1.616
1.29196	0.233	4.1125	1.616
1.29296	0.23567	4.12083	1.616
1.29396	0.23867	4.125	1.616
1.29496	0.24158	4.13333	1.616
1.29596	0.24433	4.14167	1.616
1.29696	0.24758	4.14583	1.616
1.29796	0.25025	4.15417	1.616
1.29896	0.25358	4.15833	1.62
1.29996	0.25692	4.16667	1.62
1.30096	0.26025	4.175	1.62
1.30196	0.26408	4.17917	1.62
1.30296	0.26767	4.1875	1.62
1.30395	0.27125	4.19167	1.62
1.30495	0.27533	4.2	1.62
1.30595	0.27917	4.20833	1.62
1.30695	0.28333	4.2125	1.62
1.30795	0.28767	4.22083	1.62
1.30895	0.29175	4.225	1.62
1.30995	0.29608	4.23333	1.62
1.31095	0.30067	4.24167	1.62
1.31195	0.30533	4.24583	1.62
1.31295	0.31017	4.25417	1.62
1.31395	0.315	4.25833	1.62
1.31495	0.32017	4.26667	1.62
1.31595	0.32525	4.275	1.62
1.31694	0.33067	4.27917	1.62
1.31794	0.336	4.2875	1.62
1.31894	0.34167	4.29167	1.62
1.31994	0.34725	4.3	1.62
1.32094	0.35317	4.30833	1.62
1.32194	0.359	4.3125	1.62
1.32294	0.36517	4.32083	1.62
1.32394	0.37158	4.325	1.62
1.32494	0.37767	4.33333	1.62
1.32594	0.38433	4.34167	1.62
1.32693	0.391	4.34583	1.62
1.32793	0.39767	4.35417	1.62
1.32893	0.40458	4.35833	1.62
1.32993	0.4115	4.36667	1.62
1.33093	0.41892	4.375	1.62
1.33193	0.42633	4.37917	1.62
1.33293	0.4335	4.3875	1.62
1.33393	0.44117	4.39167	1.62
1.33493	0.44883	4.4	1.62
1.33592	0.45675	4.40833	1.624
1.33692	0.46467	4.4125	1.624
1.33792	0.47267	4.42083	1.624
1.33892	0.48108	4.425	1.624
1.33992	0.48975	4.43333	1.624
1.34092	0.49792	4.44167	1.624
1.34192	0.50667	4.44583	1.624
1.34291	0.51533	4.45417	1.624
1.34391	0.52433	4.45833	1.624
1.34491	0.53325	4.46667	1.624
1.34591	0.5425	4.475	1.624
1.34691	0.55192	4.47917	1.624
1.34791	0.56117	4.4875	1.624
1.3489	0.57058	4.49167	1.624
1.3499	0.58058	4.5	1.624
1.3509	0.59033	4.50833	1.624
1.3519	0.60033	4.5125	1.624
1.3529	0.6105	4.52083	1.624
1.3539	0.6205	4.525	1.624
1.35489	0.631	4.53333	1.624
1.35589	0.6415	4.54167	1.624
1.35689	0.65225	4.54583	1.624
1.35789	0.663	4.55417	1.624
1.35889	0.674	4.55833	1.624
1.35989	0.685	4.56667	1.624
1.36088	0.69625	4.575	1.624
1.36188	0.7075	4.57917	1.624
1.36288	0.719	4.5875	1.624
1.36388	0.73075	4.59167	1.624
1.36488	0.74233	4.6	1.624
1.36587	0.75458	4.60833	1.624
1.36687	0.76633	4.6125	1.624
1.36787	0.77867	4.62083	1.624
1.36887	0.79092	4.625	1.624
1.36987	0.80292	4.63333	1.624
1.37086	0.81575	4.64167	1.624
1.37186	0.82825	4.64583	1.624
1.37286	0.84083	4.65417	1.624
1.37386	0.85417	4.65833	1.624
1.37486	0.86667	4.66667	1.624
1.37585	0.88	4.675	1.624
1.37685	0.89333	4.67917	1.624
1.37785	0.90667	4.6875	1.624
1.37885	0.92	4.69167	1.624
1.37984	0.93333	4.7	1.624
1.38084	0.94667	4.70833	1.624
1.38184	0.96083	4.7125	1.628
1.38284	0.97417	4.72083	1.628
1.38384	0.9875	4.725	1.628
1.38483	1.00167	4.73333	1.628
1.38583	1.015	4.74167	1.628
1.38683	1.02833	4.74583	1.628
1.38783	1.0425	4.75417	1.628
1.38882	1.05583	4.75833	1.628
1.38982	1.06917	4.76667	1.628
1.39082	1.0825	4.775	1.628
1.39182	1.09583	4.77917	1.628
1.39282	1.10917	4.7875	1.628
1.39381	1.1225	4.79167	1.628
1.39481	1.13583	4.8	1.628
1.39581	1.14917	4.80833	1.628
1.39681	1.16167	4.8125	1.628
1.3978	1.175	4.82083	1.628
1.3988	1.1875	4.825	1.628
1.3998	1.20083	4.83333	1.628
1.4008	1.21333	4.84167	1.628
1.4018	1.22583	4.84583	1.628
1.40279	1.23917	4.85417	1.628
1.40379	1.25333	4.85833	1.628
1.40479	1.26583	4.86667	1.628
1.40579	1.28	4.875	1.628
1.40678	1.2925	4.87917	1.628
1.40778	1.30583	4.8875	1.628
1.40878	1.31917	4.89167	1.628
1.40978	1.3325	4.9	1.628
1.41078	1.34667	4.90833	1.628
1.41177	1.36	4.9125	1.628
1.41277	1.37417	4.92083	1.628
1.41377	1.38833	4.925	1.628
1.41477	1.40167	4.93333	1.628
1.41576	1.41583	4.94167	1.628
1.41676	1.43083	4.94583	1.628
1.41776	1.44417	4.95417	1.628
1.41876	1.45917	4.95833	1.628
1.41975	1.47333	4.96667	1.628
1.42075	1.4875	4.975	1.628
1.42175	1.50167	4.97917	1.628
1.42275	1.51583	4.9875	1.632
1.42375	1.53	4.99167	1.632
1.42474	1.54417	5	1.632
1.42574	1.55833	5.00833	1.632
1.42674	1.57333	5.0125	1.632
1.42774	1.58667	5.02083	1.632
1.42873	1.60083	5.025	1.632
1.42973	1.615	5.03333	1.632
1.43073	1.62917	5.04167	1.632
1.43173	1.64333	5.04583	1.632
1.43272	1.6575	5.05417	1.632
1.43372	1.67167	5.05833	1.632
1.43472	1.68583	5.06667	1.632
1.43572	1.7	5.075	1.632
1.43671	1.71417	5.07917	1.632
1.43771	1.72917	5.0875	1.632
1.43871	1.74333	5.09167	1.632
1.43971	1.75833	5.1	1.632
1.4407	1.77417	5.10833	1.632
1.4417	1.78917	5.1125	1.632
1.4427	1.80583	5.12083	1.632
1.4437	1.82083	5.125	1.632
1.44469	1.83833	5.13333	1.632
1.44569	1.855	5.14167	1.632
1.44669	1.87167	5.14583	1.632
1.44769	1.88917	5.15417	1.632
1.44868	1.9075	5.15833	1.632
1.44968	1.925	5.16667	1.632
1.45068	1.94333	5.175	1.632
1.45167	1.96167	5.17917	1.632
1.45267	1.98	5.1875	1.632
1.45367	1.99917	5.19167	1.632
1.45466	2.01917	5.2	1.632
1.45566	2.04	5.20833	1.632
1.45666	2.05917	5.2125	1.632
1.45765	2.08	5.22083	1.632
1.45865	2.10167	5.225	1.632
1.45965	2.1225	5.23333	1.632
1.46064	2.145	5.24167	1.632
1.46164	2.16667	5.24583	1.632
1.46264	2.1875	5.25417	1.632
1.46363	2.21	5.25833	1.636
1.46463	2.23417	5.26667	1.636
1.46562	2.25667	5.275	1.636
1.46662	2.28083	5.27917	1.636
1.46762	2.30333	5.2875	1.636
1.46861	2.32833	5.29167	1.636
1.46961	2.35167	5.3	1.636
1.4706	2.3775	5.30833	1.636
1.4716	2.4025	5.3125	1.636
1.4726	2.42833	5.32083	1.636
1.47359	2.45417	5.325	1.636
1.47459	2.4825	5.33333	1.636
1.47558	2.50833	5.34167	1.636
1.47658	2.53333	5.34583	1.636
1.47757	2.56417	5.35417	1.636
1.47857	2.595	5.35833	1.636
1.47956	2.62583	5.36667	1.636
1.48056	2.65917	5.375	1.636
1.48155	2.6925	5.37917	1.636
1.48255	2.72833	5.3875	1.636
1.48354	2.76667	5.39167	1.636
1.48453	2.805	5.4	1.636
1.48553	2.84583	5.40833	1.636
1.48652	2.89167	5.4125	1.636
1.48751	2.94	5.42083	1.636
1.4885	2.98917	5.425	1.636
1.48949	3.045	5.43333	1.636
1.49048	3.10417	5.44167	1.636
1.49147	3.16833	5.44583	1.636
1.49246	3.2375	5.45417	1.636
1.49345	3.31667	5.45833	1.636
1.49443	3.39833	5.46667	1.636
1.49542	3.49333	5.475	1.636
1.4964	3.59833	5.47917	1.636
1.49738	3.71333	5.4875	1.636
1.49836	3.84083	5.49167	1.636
1.49934	3.98667	5.5	1.636
1.50031	4.14833	5.50833	1.64
1.50128	4.3275	5.5125	1.64
1.50225	4.52917	5.52083	1.64
1.50321	4.75417	5.525	1.64
1.50417	5.005	5.53333	1.64
1.50512	5.28417	5.54167	1.64
1.50607	5.59333	5.54583	1.64
1.50701	5.92917	5.55417	1.64
1.50795	6.2925	5.55833	1.64
1.50889	6.68083	5.56667	1.64
1.50982	7.09333	5.575	1.64
1.51075	7.5275	5.57917	1.64
1.51167	7.98083	5.5875	1.64
1.51259	8.45	5.59167	1.64
1.51351	8.94167	5.6	1.64
1.51443	9.44167	5.60833	1.64
1.51534	9.95833	5.6125	1.64
1.51625	10.4917	5.62083	1.64
1.51716	11.0417	5.625	1.64
1.51806	11.6167	5.63333	1.64
1.51897	12.2	5.64167	1.64
1.51987	12.8	5.64583	1.64
1.52076	13.4167	5.65417	1.64
1.52166	14.0583	5.65833	1.64
1.52255	14.7083	5.66667	1.64
1.52344	15.375	5.675	1.64
1.52432	16.05	5.67917	1.64
1.52521	16.75	5.6875	1.64
1.52609	17.4667	5.69167	1.64
1.52697	18.1833	5.7	1.64
1.52785	18.925	5.70833	1.64
1.52872	19.6833	5.7125	1.64
1.52959	20.45	5.72083	1.64
1.53046	21.225	5.725	1.644
1.53133	22.025	5.73333	1.644
1.53219	22.8333	5.74167	1.644
1.53306	23.6583	5.74583	1.644
1.53392	24.4917	5.75417	1.644
1.53478	25.3417	5.75833	1.644
1.53564	26.1583	5.76667	1.644
1.5365	27.025	5.775	1.644
1.53735	27.8917	5.77917	1.644
1.5382	28.7917	5.7875	1.644
1.53905	29.7083	5.79167	1.644
1.53989	30.6333	5.8	1.644
1.54074	31.575	5.80833	1.644
1.54158	32.525	5.8125	1.644
1.54242	33.475	5.82083	1.644
1.54326	34.4417	5.825	1.644
1.54409	35.4417	5.83333	1.644
1.54493	36.4417	5.84167	1.644
1.54576	37.4417	5.84583	1.644
1.54659	38.4333	5.85417	1.644
1.54742	39.4583	5.85833	1.644
1.54825	40.5083	5.86667	1.644
1.54907	41.5583	5.875	1.644
1.5499	42.6083	5.87917	1.644
1.55072	43.6583	5.8875	1.644
1.55155	44.7	5.89167	1.644
1.55237	45.8083	5.9	1.644
1.55319	46.875	5.90833	1.644
1.554	47.975	5.9125	1.644
1.55482	49.0833	5.92083	1.644
1.55564	50.1833	5.925	1.648
1.55645	51.3083	5.93333	1.648
1.55726	52.4333	5.94167	1.648
1.55807	53.5583	5.94583	1.648
1.55888	54.7083	5.95417	1.648
1.55969	55.8333	5.95833	1.648
1.5605	56.9833	5.96667	1.648
1.56131	58.1583	5.975	1.648
1.56211	59.3167	5.97917	1.648
1.56292	60.4667	5.9875	1.648
1.56373	61.6417	5.99167	1.648
1.56453	62.8167	6	1.648
1.56533	63.9917	6.00833	1.648
1.56614	65.175	6.0125	1.648
1.56694	66.35	6.02083	1.648
1.56775	67.525	6.025	1.648
1.56855	68.675	6.03333	1.648
1.56936	69.8583	6.04167	1.648
1.57016	71.0333	6.04583	1.648
1.57097	72.2083	6.05417	1.648
1.57177	73.4083	6.05833	1.648
1.57257	74.5667	6.06667	1.648
1.57338	75.7417	6.075	1.648
1.57418	76.9167	6.07917	1.648
1.57498	78.0917	6.0875	1.648
1.57579	79.2667	6.09167	1.652
1.57659	80.45	6.1	1.652
1.5774	81.625	6.10833	1.652
1.5782	82.825	6.1125	1.652
1.579	84	6.12083	1.652
1.57979	85.25	6.125	1.652
1.58058	86.5	6.13333	1.652
1.58139	87.6667	6.14167	1.652
1.58218	88.9167	6.14583	1.652
1.58299	90.0833	6.15417	1.652
1.58378	91.3333	6.15833	1.652
1.58457	92.5833	6.16667	1.652
1.58538	93.75	6.175	1.652
1.58617	95	6.17917	1.652
1.58696	96.25	6.1875	1.652
1.58776	97.4167	6.19167	1.652
1.58856	98.6667	6.2	1.652
1.58935	99.9167	6.20833	1.652
1.59014	101.167	6.2125	1.652
1.59094	102.333	6.22083	1.652
1.59174	103.583	6.225	1.652
1.59254	104.75	6.23333	1.656
1.59333	106	6.24167	1.656
1.59415	107.083	6.24583	1.656
1.59496	108.25	6.25417	1.656
1.59576	109.417	6.25833	1.656
1.59657	110.583	6.26667	1.656
1.59738	111.75	6.275	1.656
1.59818	112.917	6.27917	1.656
1.599	114	6.2875	1.656
1.59981	115.167	6.29167	1.656
1.60063	116.25	6.3	1.656
1.60143	117.417	6.30833	1.656
1.60225	118.5	6.3125	1.656
1.60307	119.583	6.32083	1.656
1.60388	120.75	6.325	1.656
1.60469	121.833	6.33333	1.656
1.6055	123	6.34167	1.656
1.60632	124.083	6.34583	1.66
1.60714	125.167	6.35417	1.66
1.60794	126.333	6.35833	1.66
1.60876	127.417	6.36667	1.66
1.60958	128.5	6.375	1.66
1.61039	129.667	6.37917	1.66
1.61121	130.75	6.3875	1.66
1.61203	131.833	6.39167	1.66
1.61283	133	6.4	1.66
1.61365	134.083	6.40833	1.66
1.61447	135.167	6.4125	1.66
1.61529	136.25	6.42083	1.66
1.61611	137.333	6.425	1.66
1.61692	138.5	6.43333	1.66
1.61774	139.583	6.44167	1.66
1.61857	140.583	6.44583	1.664
1.61938	141.75	6.45417	1.664
1.62019	142.833	6.45833	1.664
1.62103	143.833	6.46667	1.664
1.62185	144.917	6.475	1.664
1.62267	146	6.47917	1.664
1.6235	147	6.4875	1.664
1.62432	148.083	6.49167	1.664
1.62515	149.083	6.5	1.664
1.62597	150.167	6.50833	1.664
1.62679	151.25	6.5125	1.664
1.62763	152.25	6.52083	1.664
1.62846	153.25	6.525	1.664
1.62929	154.25	6.53333	1.664
1.63011	155.333	6.54167	1.664
1.63094	156.333	6.54583	1.668
1.63178	157.333	6.55417	1.668
1.63261	158.333	6.55833	1.668
1.63343	159.417	6.56667	1.668
1.63425	160.5	6.575	1.668
1.63507	161.583	6.57917	1.668
1.6359	162.583	6.5875	1.668
1.63672	163.667	6.59167	1.668
1.63753	164.833	6.6	1.668
1.63835	165.917	6.60833	1.668
1.63918	166.917	6.6125	1.668
1.64001	167.917	6.62083	1.668
1.64085	168.917	6.625	1.668
1.64168	169.917	6.63333	1.672
1.64251	170.917	6.64167	1.672
1.64336	171.833	6.64583	1.672
1.64419	172.833	6.65417	1.672
1.64503	173.833	6.65833	1.672
1.64588	174.75	6.66667	1.672
1.64671	175.75	6.675	1.672
1.64751	176.917	6.67917	1.672
1.64832	178.083	6.6875	1.672
1.64914	179.167	6.69167	1.672
1.64996	180.25	6.7	1.672
1.65079	181.25	6.70833	1.672
1.65164	182.167	6.7125	1.676
1.65249	183.083	6.72083	1.676
1.65333	184	6.725	1.676
1.65418	184.917	6.73333	1.676
1.65504	185.75	6.74167	1.676
1.65588	186.75	6.74583	1.676
1.65672	187.667	6.75417	1.676
1.65756	188.667	6.75833	1.676
1.6584	189.583	6.76667	1.676
1.65925	190.5	6.775	1.676
1.6601	191.417	6.77917	1.676
1.66094	192.333	6.7875	1.68
1.66179	193.25	6.79167	1.68
1.66265	194.083	6.8	1.68
1.66351	194.917	6.80833	1.68
1.66436	195.833	6.8125	1.68
1.66521	196.75	6.82083	1.68
1.66606	197.667	6.825	1.68
--	--	6.83333	1.68
--	--	6.84167	1.68
--	--	6.84583	1.68
--	--	6.85417	1.684
--	--	6.85833	1.684
--	--	6.86667	1.684
--	--	6.875	1.684
--	--	6.87917	1.684
--	--	6.8875	1.684
--	--	6.89167	1.684
--	--	6.9	1.684
--	--	6.90833	1.684
--	--	6.9125	1.684
--	--	6.92083	1.688
--	--	6.925	1.688
--	--	6.93333	1.688
--	--	6.94167	1.688
--	--	6.94583	1.688
--	--	6.95417	1.688
--	--	6.95833	1.688
--	--	6.96667	1.688
--	--	6.975	1.692
--	--	6.97917	1.692
--	--	6.9875	1.692
--	--	6.99167	1.692
--	--	7	1.692
--	--	7.00833	1.692
--	--	7.0125	1.692
--	--	7.02083	1.692
--	--	7.025	1.696
--	--	7.03333	1.696
--	--	7.04167	1.696
--	--	7.04583	1.696
--	--	7.05417	1.696
--	--	7.05833	1.696
--	--	7.06667	1.696
--	--	7.075	1.7
--	--	7.07917	1.7
--	--	7.0875	1.7
--	--	7.09167	1.7
--	--	7.1	1.7
--	--	7.10833	1.7
--	--	7.1125	1.704
--	--	7.12083	1.704
--	--	7.125	1.704
--	--	7.13333	1.704
--	--	7.14167	1.704
--	--	7.14583	1.704
--	--	7.15417	1.708
--	--	7.15833	1.708
--	--	7.16667	1.708
--	--	7.175	1.708
--	--	7.17917	1.708
--	--	7.1875	1.712
--	--	7.19167	1.712
--	--	7.2	1.712
--	--	7.20833	1.712
--	--	7.2125	1.716
--	--	7.22083	1.716
--	--	7.225	1.716
--	--	7.23333	1.716
--	--	7.24167	1.716
--	--	7.24583	1.72
--	--	7.25417	1.72
--	--	7.25833	1.72
--	--	7.26667	1.72
--	--	7.275	1.724
--	--	7.27917	1.724
--	--	7.2875	1.724
--	--	7.29167	1.724
--	--	7.3	1.728
--	--	7.30833	1.728
--	--	7.3125	1.728
--	--	7.32083	1.728
--	--	7.325	1.732
--	--	7.33333	1.732
--	--	7.34167	1.732
--	--	7.34583	1.732
--	--	7.35417	1.736
--	--	7.35833	1.736
--	--	7.36667	1.736
--	--	7.375	1.74
--	--	7.37917	1.74
--	--	7.3875	1.74
--	--	7.39167	1.74
--	--	7.4	1.744
--	--	7.40833	1.744
--	--	7.4125	1.744
--	--	7.42083	1.748
--	--	7.425	1.748
--	--	7.43333	1.748
--	--	7.44167	1.752
--	--	7.44583	1.752
--	--	7.45417	1.752
--	--	7.45833	1.752
--	--	7.46667	1.756
--	--	7.475	1.756
--	--	7.47917	1.76
--	--	7.4875	1.76
--	--	7.49167	1.764
--	--	7.5	1.764
--	--	7.50833	1.764
--	--	7.5125	1.768
--	--	7.52083	1.768
--	--	7.525	1.772
--	--	7.53333	1.772
--	--	7.54167	1.776
--	--	7.54583	1.776
--	--	7.55417	1.776
--	--	7.55833	1.78
--	--	7.56667	1.784
--	--	7.575	1.784
--	--	7.57917	1.788
--	--	7.5875	1.788
--	--	7.59167	1.792
--	--	7.6	1.792
--	--	7.60833	1.796
--	--	7.6125	1.8
--	--	7.62083	1.8
--	--	7.625	1.804
--	--	7.63333	1.808
--	--	7.64167	1.808
--	--	7.64583	1.812
--	--	7.65417	1.816
--	--	7.65833	1.816
--	--	7.66667	1.82
--	--	7.675	1.824
--	--	7.67917	1.828
--	--	7.6875	1.836
--	--	7.69167	1.84
--	--	7.7	1.844
--	--	7.70833	1.848
--	--	7.7125	1.852
--	--	7.72083	1.86
--	--	7.725	1.864
--	--	7.73333	1.868
--	--	7.74167	1.876
--	--	7.74583	1.88
--	--	7.75417	1.888
--	--	7.75833	1.896
--	--	7.76667	1.9
--	--	7.775	1.908
--	--	7.77917	1.916
--	--	7.7875	1.928
--	--	7.79167	1.936
--	--	7.8	1.948
--	--	7.80833	1.956
--	--	7.8125	1.968
--	--	7.82083	1.98
--	--	7.825	1.996
--	--	7.83333	2.008
--	--	7.84167	2.024
--	--	7.84583	2.044
--	--	7.85417	2.064
--	--	7.85833	2.092
--	--	--	--
--	--	--	--
--	--	--	--
--	--	--	--
--	--	--	--
--	--	--	--
--	--	--	--
--	--	--	--
--	--	--	--
--	--	--	--
--	--	--	--
--	--	--	--
--	--	--	--
--	--	--	--
--	--	--	--
--	--	--	--
--	--	--	--
--	--	--	--
--	--	--	--
--	--	--	--
--	--	--	--
--	--	--	--
--	--	--	--
--	--	--	--
--	--	--	--
--	--	--	--
--	--	--	--
--	--	--	--
--	--	--	--
--	--	--	--
--	--	--	--
--	--	--	--
--	--	--	--
--	--	--	--
--	--	--	--
--	--	--	--
--	--	--	--
--	--	--	--
--	--	--	--
--	--	--	--
--	--	--	--
--	--	--	--
--	--	--	--
--	--	--	--
--	--	--	--
--	--	--	--
--	--	--	--
--	--	--	--
--	--	--	--
--	--	--	--
--	--	--	--
--	--	--	--
--	--	--	--
--	--	--	--
--	--	--	--
--	--	--	--
--	--	--	--
--	--	--	--
--	--	--	--
--	--	--	--
--	--	--	--
--	--	--	--
--	--	--	--
--	--	--	--
--	--	--	--
--	--	--	--
--	--	--	--
--	--	--	--
--	--	--	--
--	--	--	--
--	--	--	--
--	--	--	--
--	--	--	--
--	--	--	--
--	--	--	--
--	--	--	--
--	--	--	--
--	--	--	--
--	--	--	--
--	--	--	--
--	--	--	--
--	--	--	--
--	--	--	--
--	--	--	--
--	--	--	--
--	--	--	--
--	--	--	--
--	--	--	--
--	--	--	--
--	--	--	--
--	--	--	--
--	--	--	--
--	--	--	--
--	--	--	--
--	--	--	--
--	--	--	--
--	--	--	--
--	--	--	--
--	--	--	--
--	--	--	--
--	--	--	--
--	--	--	--
--	--	--	--
--	--	--	--
--	--	--	--
--	--	--	--
--	--	--	--
--	--	--	--
--	--	--	--
--	--	--	--
--	--	--	--
--	--	--	--
--	--	--	--
--	--	--	--
--	--	--	--
--	--	--	--
--	--	--	--
--	--	--	--
--	--	--	--
--	--	--	--
--	--	--	--
--	--	--	--
--	--	--	--
--	--	--	--
--	--	--	--
--	--	--	--
--	--	--	--
--	--	--	--
--	--	--	--
--	--	--	--
--	--	--	--
--	--	--	--
--	--	--	--
--	--	--	--
--	--	--	--
--	--	--	--
--	--	--	--
--	--	--	--
--	--	--	--
--	--	--	--
--	--	--	--
--	--	--	--
--	--	--	--
--	--	--	--
--	--	--	--
--	--	--	--
--	--	--	--
--	--	--	--
--	--	--	--
--	--	--	--
--	--	--	--
--	--	--	--
--	--	--	--
--	--	--	--
--	--	--	--
--	--	--	--
--	--	--	--
--	--	--	--
--	--	--	--
--	--	--	--
--	--	--	--
--	--	--	--
--	--	--	--
--	--	--	--
--	--	--	--
--	--	--	--
--	--	--	--
--	--	--	--
--	--	--	--
--	--	--	--
--	--	--	--
--	--	--	--
--	--	--	--
--	--	--	--
--	--	--	--
--	--	--	--
--	--	--	--
--	--	--	--
--	--	--	--
--	--	--	--
--	--	--	--
--	--	--	--
--	--	--	--
--	--	--	--
--	--	--	--
--	--	--	--
--	--	--	--
--	--	--	--
--	--	--	--
--	--	--	--
--	--	--	--
--	--	--	--
--	--	--	--
--	--	--	--
--	--	--	--
--	--	--	--
--	--	--	--
--	--	--	--
--	--	--	--
--	--	--	--
--	--	--	--
--	--	--	--
--	--	--	--
--	--	--	--
--	--	--	--
--	--	--	--
--	--	--	--
--	--	--	--
--	--	--	--
--	--	--	--
--	--	--	--
--	--	--	--
--	--	--	--
--	--	--	--
--	--	--	--
--	--	--	--
--	--	--	--
--	--	--	--
--	--	--	--
--	--	--	--
--	--	--	--
--	--	--	--
--	--	--	--
--	--	--	--
--	--	--	--
--	--	--	--
--	--	--	--
--	--	--	--
--	--	--	--
--	--	--	--
--	--	--	--
--	--	--	--
--	--	--	--
--	--	--	--
--	--	--	--
--	--	--	--
--	--	--	--
--	--	--	--
--	--	--	--
--	--	--	--
--	--	--	--
--	--	--	--
--	--	--	--
--	--	--	--
--	--	--	--
--	--	--	--
--	--	--	--
--	--	--	--
--	--	--	--
--	--	--	--
--	--	--	--
--	--	--	--
--	--	--	--
--	--	--	--
--	--	--	--
--	--	--	--
--	--	--	--
--	--	--	--
--	--	--	--
--	--	--	--
--	--	--	--
--	--	--	--
--	--	--	--
--	--	--	--
--	--	--	--
--	--	--	--
--	--	--	--
--	--	--	--
--	--	--	--
--	--	--	--
--	--	--	--
--	--	--	--
--	--	--	--
--	--	--	--
--	--	--	--
--	--	--	--
--	--	--	--
--	--	--	--
--	--	--	--
--	--	--	--
--	--	--	--
--	--	--	--
--	--	--	--
--	--	--	--
--	--	--	--
--	--	--	--
--	--	--	--
--	--	--	--
--	--	--	--
--	--	--	--
--	--	--	--
--	--	--	--
--	--	--	--
--	--	--	--
--	--	--	--
--	--	--	--
--	--	--	--
--	--	--	--
--	--	--	--
--	--	--	--
--	--	--	--
--	--	--	--
--	--	--	--
--	--	--	--
--	--	--	--
--	--	--	--
--	--	--	--
--	--	--	--
--	--	--	--
--	--	--	--
--	--	--	--
--	--	--	--
--	--	--	--
--	--	--	--
--	--	--	--
--	--	--	--
--	--	--	--
--	--	--	--
--	--	--	--
--	--	--	--
--	--	--	--
--	--	--	--
--	--	--	--
--	--	--	--
--	--	--	--
--	--	--	--
--	--	--	--
--	--	--	--
--	--	--	--
--	--	--	--
--	--	--	--
--	--	--	--
--	--	--	--
--	--	--	--
--	--	--	--
--	--	--	--
--	--	--	--
--	--	--	--
--	--	--	--
--	--	--	--
--	--	--	--
--	--	--	--
--	--	--	--
--	--	--	--
--	--	--	--
--	--	--	--
--	--	--	--
--	--	--	--
--	--	--	--
--	--	--	--
--	--	--	--
--	--	--	--
--	--	--	--
--	--	--	--
--	--	--	--
--	--	--	--
--	--	--	--
--	--	--	--
--	--	--	--
--	--	--	--
--	--	--	--
--	--	--	--
--	--	--	--
--	--	--	--
--	--	--	--
--	--	--	--
--	--	--	--
--	--	--	--
--	--	--	--
--	--	--	--
--	--	--	--
--	--	--	--
--	--	--	--
--	--	--	--
--	--	--	--
--	--	--	--
--	--	--	--
--	--	--	--
--	--	--	--
--	--	--	--
--	--	--	--
--	--	--	--
--	--	--	--
--	--	--	--
--	--	--	--
--	--	--	--
--	--	--	--
--	--	--	--
--	--	--	--
--	--	--	--
--	--	--	--
--	--	--	--
--	--	--	--
--	--	--	--
--	--	--	--
--	--	--	--
--	--	--	--
--	--	--	--
--	--	--	--
--	--	--	--
--	--	--	--
--	--	--	--
--	--	--	--
--	--	--	--
--	--	--	--
--	--	--	--
--	--	--	--
--	--	--	--
--	--	--	--
--	--	--	--
--	--	--	--
--	--	--	--
--	--	--	--
--	--	--	--
--	--	--	--
--	--	--	--
--	--	--	--
--	--	--	--
--	--	--	--
--	--	--	--
--	--	--	--
--	--	--	--
--	--	--	--
--	--	--	--
--	--	--	--
--	--	--	--
--	--	--	--
--	--	--	--
--	--	--	--
--	--	--	--
--	--	--	--
--	--	--	--
--	--	--	--
--	--	--	--
--	--	--	--
--	--	--	--
--	--	--	--
--	--	--	--
--	--	--	--
--	--	--	--
--	--	--	--
--	--	--	--
--	--	--	--
--	--	--	--
--	--	--	--
--	--	--	--
--	--	--	--
--	--	--	--
--	--	--	--
--	--	--	--
--	--	--	--
--	--	--	--
--	--	--	--
--	--	--	--
--	--	--	--
--	--	--	--
--	--	--	--
--	--	--	--
--	--	--	--
--	--	--	--
--	--	--	--
--	--	--	--
--	--	--	--
--	--	--	--
--	--	--	--
--	--	--	--
--	--	--	--
--	--	--	--
--	--	--	--
--	--	--	--
--	--	--	--
--	--	--	--
--	--	--	--
--	--	--	--
--	--	--	--
--	--	--	--
--	--	--	--
--	--	--	--
--	--	--	--
--	--	--	--
--	--	--	--
--	--	--	--
--	--	--	--
--	--	--	--
--	--	--	--
--	--	--	--
--	--	--	--
--	--	--	--
--	--	--	--
--	--	--	--
--	--	--	--
--	--	--	--
--	--	--	--
--	--	--	--
--	--	--	--
--	--	--	--
--	--	--	--
--	--	--	--
--	--	--	--
--	--	--	--
--	--	--	--
--	--	--	--
--	--	--	--
--	--	--	--
--	--	--	--
--	--	--	--
--	--	--	--
--	--	--	--
--	--	--	--
--	--	--	--
--	--	--	--
--	--	--	--
--	--	--	--
--	--	--	--
--	--	--	--
--	--	--	--
--	--	--	--
--	--	--	--
--	--	--	--
--	--	--	--
--	--	--	--
--	--	--	--
--	--	--	--
--	--	--	--
--	--	--	--
--	--	--	--
--	--	--	--
--	--	--	--
--	--	--	--
--	--	--	--
--	--	--	--
--	--	--	--
--	--	--	--
--	--	--	--
--	--	--	--
--	--	--	--
--	--	--	--
--	--	--	--
--	--	--	--
--	--	--	--
--	--	--	--
--	--	--	--
--	--	--	--
--	--	--	--
--	--	--	--
--	--	--	--
--	--	--	--
--	--	--	--
--	--	--	--
--	--	--	--
--	--	--	--
--	--	--	--
--	--	--	--
--	--	--	--
--	--	--	--
--	--	--	--
--	--	--	--
--	--	--	--
--	--	--	--
--	--	--	--
--	--	--	--
--	--	--	--
--	--	--	--
--	--	--	--
--	--	--	--
--	--	--	--
--	--	--	--
--	--	--	--
--	--	--	--
--	--	--	--
--	--	--	--
--	--	--	--
--	--	--	--
--	--	--	--
--	--	--	--
--	--	--	--
--	--	--	--
--	--	--	--
--	--	--	--
--	--	--	--
--	--	--	--
--	--	--	--
--	--	--	--
--	--	--	--
--	--	--	--
--	--	--	--
--	--	--	--
--	--	--	--
--	--	--	--
--	--	--	--
--	--	--	--
--	--	--	--
--	--	--	--
--	--	--	--
--	--	--	--
--	--	--	--
--	--	--	--
--	--	--	--
--	--	--	--
--	--	--	--
--	--	--	--
--	--	--	--
--	--	--	--
--	--	--	--
--	--	--	--
--	--	--	--
--	--	--	--
--	--	--	--
--	--	--	--
--	--	--	--
--	--	--	--
--	--	--	--
--	--	--	--
--	--	--	--
--	--	--	--
--	--	--	--
--	--	--	--
--	--	--	--
--	--	--	--
--	--	--	--
--	--	--	--
--	--	--	--
--	--	--	--
--	--	--	--
--	--	--	--
--	--	--	--
--	--	--	--
--	--	--	--
--	--	--	--
--	--	--	--
--	--	--	--
--	--	--	--
--	--	--	--
--	--	--	--
--	--	--	--
--	--	--	--
--	--	--	--
--	--	--	--
--	--	--	--
--	--	--	--
--	--	--	--
--	--	--	--
--	--	--	--
--	--	--	--
--	--	--	--
--	--	--	--
--	--	--	--
--	--	--	--
--	--	--	--
--	--	--	--
--	--	--	--
--	--	--	--
--	--	--	--
--	--	--	--
--	--	--	--
--	--	--	--
--	--	--	--
--	--	--	--
--	--	--	--
--	--	--	--
--	--	--	--
--	--	--	--
--	--	--	--
--	--	--	--
--	--	--	--
--	--	--	--
--	--	--	--
--	--	--	--
--	--	--	--
--	--	--	--
--	--	--	--
--	--	--	--
--	--	--	--
--	--	--	--
--	--	--	--
--	--	--	--
--	--	--	--
--	--	--	--
--	--	--	--
--	--	--	--
--	--	--	--
--	--	--	--
--	--	--	--
--	--	--	--
--	--	--	--
--	--	--	--
--	--	--	--
--	--	--	--
--	--	--	--
--	--	--	--
--	--	--	--
--	--	--	--
--	--	--	--
--	--	--	--
--	--	--	--
--	--	--	--
--	--	--	--
--	--	--	--
--	--	--	--
--	--	--	--
--	--	--	--
--	--	--	--
--	--	--	--
--	--	--	--
--	--	--	--
--	--	--	--
--	--	--	--
--	--	--	--
--	--	--	--
--	--	--	--
--	--	--	--
--	--	--	--
--	--	--	--
--	--	--	--
--	--	--	--
--	--	--	--
--	--	--	--
--	--	--	--
--	--	--	--
--	--	--	--
--	--	--	--
--	--	--	--
--	--	--	--
--	--	--	--
--	--	--	--
--	--	--	--
--	--	--	--
--	--	--	--
--	--	--	--
--	--	--	--
--	--	--	--
--	--	--	--
--	--	--	--
--	--	--	--
--	--	--	--
--	--	--	--
--	--	--	--
--	--	--	--
--	--	--	--
--	--	--	--
--	--	--	--
--	--	--	--
--	--	--	--
--	--	--	--
--	--	--	--
--	--	--	--
--	--	--	--
--	--	--	--
--	--	--	--
--	--	--	--
--	--	--	--
--	--	--	--
--	--	--	--
--	--	--	--
--	--	--	--
--	--	--	--
--	--	--	--
--	--	--	--
--	--	--	--
--	--	--	--
--	--	--	--
--	--	--	--
--	--	--	--
--	--	--	--
--	--	--	--
--	--	--	--
--	--	--	--
--	--	--	--
--	--	--	--
--	--	--	--
--	--	--	--
--	--	--	--
--	--	--	--
--	--	--	--
--	--	--	--
--	--	--	--
--	--	--	--
--	--	--	--
--	--	--	--
--	--	--	--
--	--	--	--
--	--	--	--
--	--	--	--
--	--	--	--
--	--	--	--
--	--	--	--
--	--	--	--
--	--	--	--
--	--	--	--
--	--	--	--
--	--	--	--
--	--	--	--
--	--	--	--
--	--	--	--
--	--	--	--
--	--	--	--
--	--	--	--
--	--	--	--
--	--	--	--
--	--	--	--
--	--	--	--
--	--	--	--
--	--	--	--
--	--	--	--
--	--	--	--
--	--	--	--
--	--	--	--
--	--	--	--
--	--	--	--
--	--	--	--
--	--	--	--
--	--	--	--
--	--	--	--
--	--	--	--
--	--	--	--
--	--	--	--
--	--	--	--
[truncated: 137,040 more rows]

## Sheet: Supplementary Fig. 16
Supplementary Fig. 16: XPS spectra for B 1s
Bare B		B after 6-scan		B after 2 h		B after 120 h
Binding Energy (eV)	Counts/s	Binding Energy (eV)	Counts/s	Binding Energy (eV)	Counts/s	Binding Energy (eV)	Counts/s
196.15	4111.84	196.8	6001.9	197.3	5689.2	197.4	5935.03
196.1	4000.33	196.75	5939.08	197.25	5770.05	197.35	5856.13
196.05	4118.56	196.7	5860.07	197.2	5854.96	197.3	5850.12
196	4114.23	196.65	5969.59	197.15	5813.14	197.25	5922.11
195.95	4073.26	196.6	5956.27	197.1	5785.51	197.2	5966.62
195.9	4061.47	196.55	6001.37	197.05	5847.86	197.15	5922.88
195.85	4048.26	196.5	5979.78	197	5672.09	197.1	5779.27
195.8	4090.06	196.45	6060.06	196.95	5904.63	197.05	5843.85
195.75	4096.55	196.4	6037.27	196.9	5838.42	197	6001.02
195.7	4077.49	196.35	6051.86	196.85	5811.49	196.95	5814.57
195.65	4070.22	196.3	5949.21	196.8	5816.56	196.9	5858.24
195.6	4103	196.25	6075.38	196.75	5707.45	196.85	5913.1
195.55	4064.88	196.2	6152.19	196.7	5803.25	196.8	5894.36
195.5	4007.79	196.15	5981.32	196.65	5773.22	196.75	5990.34
195.45	4001.34	196.1	6084.37	196.6	5940.05	196.7	5985.42
195.4	4046.74	196.05	5969.19	196.55	5804.96	196.65	5989.32
195.35	4042.96	196	6000.9	196.5	5873.9	196.6	5975.12
195.3	4056.45	195.95	5922.83	196.45	5740.46	196.55	5940.02
195.25	4128.41	195.9	5954.8	196.4	5754.46	196.5	5838.74
195.2	4077.91	195.85	5938.28	196.35	5837.28	196.45	5947.12
195.15	4072.98	195.8	6040.01	196.3	5879.92	196.4	5928.44
195.1	4043.33	195.75	6043.87	196.25	5773.16	196.35	5849.99
195.05	3974.09	195.7	6013.89	196.2	5781.27	196.3	5876.14
195	4094.94	195.65	5998.1	196.15	5733.81	196.25	5843.08
194.95	3977.59	195.6	5983.71	196.1	5794.57	196.2	5968.6
194.9	4068.65	195.55	6131.4	196.05	5732.73	196.15	5961.76
194.85	4093.75	195.5	6059.66	196	5880.24	196.1	5864.89
194.8	4055.07	195.45	5942.81	195.95	5773.16	196.05	5909.01
194.75	4066.86	195.4	6063.72	195.9	5839.05	196	5938.16
194.7	3993.61	195.35	5979.78	195.85	5811.68	195.95	5858.75
194.65	4039.37	195.3	5990.18	195.8	5891.26	195.9	5930.11
194.6	4060.74	195.25	6114.02	195.75	5896.33	195.85	5917.38
194.55	4123.53	195.2	5955.53	195.7	5808.64	195.8	5964.57
194.5	4021.74	195.15	5937.68	195.65	5852.55	195.75	5950.63
194.45	3992.73	195.1	6117.68	195.6	5758.27	195.7	6005.17
194.4	4101.99	195.05	6019.95	195.55	5745.53	195.65	6021.67
194.35	4069.53	195	5992.91	195.5	5810.98	195.6	5950.95
194.3	4061.29	194.95	5892.98	195.45	5843.23	195.55	5911.18
194.25	4031.87	194.9	5959.26	195.4	5841.71	195.5	5938.74
194.2	4068.93	194.85	6006.16	195.35	5688.82	195.45	5971.99
194.15	4022.02	194.8	6010.03	195.3	5796.73	195.4	5936.76
194.1	4069.71	194.75	5914.63	195.25	5777.4	195.35	5920.45
194.05	4085.51	194.7	6014.36	195.2	5868.39	195.3	5894.75
194	4055.72	194.65	5993.31	195.15	5825.62	195.25	5939.63
193.95	4043.19	194.6	6094.03	195.1	5776.39	195.2	6011.57
193.9	4118.84	194.55	6165.71	195.05	5871.62	195.15	5923.46
193.85	4074.46	194.5	6030.88	195	5895.95	195.1	5868.66
193.8	4073.35	194.45	6012.36	194.95	5788.43	195.05	5986.31
193.75	4060.28	194.4	6042.94	194.9	5761.75	195	5994.94
193.7	4057.37	194.35	6012.49	194.85	5809.72	194.95	5844.23
193.65	4051.94	194.3	6040.27	194.8	5913.63	194.9	5889.57
193.6	4103.05	194.25	6016.96	194.75	5845.77	194.85	5824.54
193.55	4066.77	194.2	6070.72	194.7	5894.56	194.8	5976.4
193.5	4103.78	194.15	6055.79	194.65	5887.02	194.75	5962.97
193.45	4116.9	194.1	6019.09	194.6	5768.28	194.7	6029.66
193.4	4146.97	194.05	6204.42	194.55	5849.06	194.65	5985.61
193.35	3977.45	194	5965.59	194.5	5853.25	194.6	6078.07
193.3	4070.68	193.95	6077.11	194.45	5949.11	194.55	5935.54
193.25	4093.06	193.9	6167.91	194.4	5972.56	194.5	6028
193.2	4110.04	193.85	6081.17	194.35	5942.33	194.45	6017.45
193.15	4185.96	193.8	6136.07	194.3	5895	194.4	5910.48
193.1	4090.75	193.75	6113.55	194.25	5910.78	194.35	6069.88
193.05	4025.56	193.7	6050.06	194.2	5932.2	194.3	6017.51
193	4128.97	193.65	6197.02	194.15	5961.28	194.25	5889.5
192.95	4114.42	193.6	6159.05	194.1	5956.21	194.2	6020.14
192.9	4136.1	193.55	6107.62	194.05	5864.08	194.15	6001.72
192.85	4117.27	193.5	6158.45	194	5877.58	194.1	6121.8
192.8	4064.83	193.45	6135.87	193.95	5914.2	194.05	6148.78
192.75	4130.81	193.4	6215.94	193.9	5927.06	194	6110.93
192.7	4224.18	193.35	6221.07	193.85	5961.34	193.95	6058.63
192.65	4138.91	193.3	6294.15	193.8	5943.16	193.9	6139.7
192.6	4116.17	193.25	6211.68	193.75	6137.05	193.85	6022.76
192.55	4135.09	193.2	6163.78	193.7	6033.45	193.8	6087.91
192.5	4163.64	193.15	6218.47	193.65	5947.53	193.75	6079.66
192.45	4182.6	193.1	6289.82	193.6	6104.48	193.7	6106.58
192.4	4169.21	193.05	6193.82	193.55	5981.94	193.65	6059.2
192.35	4160.69	193	6144.66	193.5	5875.23	193.6	6020.71
192.3	4214	192.95	6248.38	193.45	6050.56	193.55	6114.9
192.25	4083.39	192.9	6236.93	193.4	6142.5	193.5	6101.47
192.2	4139.65	192.85	6281.23	193.35	6214.22	193.45	6132.29
192.15	4157.93	192.8	6248.45	193.3	5908.62	193.4	6150.89
192.1	4137.99	192.75	6320.13	193.25	5960.14	193.35	6150.45
192.05	4047.75	192.7	6340.85	193.2	6067.03	193.3	6229.8
192	4152.03	192.65	6282.23	193.15	6047.58	193.25	6299.62
191.95	4149.32	192.6	6423.66	193.1	6117.34	193.2	6240.54
191.9	4230.72	192.55	6413.6	193.05	6154.98	193.15	6194.82
191.85	4235.41	192.5	6324.26	193	6122.09	193.1	6070.9
191.8	4178.28	192.45	6368.03	192.95	6206.05	193.05	6197.31
191.75	4225.01	192.4	6411.06	192.9	6124.94	193	6288.69
191.7	4201.85	192.35	6353.24	192.85	6113.22	192.95	6283.06
191.65	4204.61	192.3	6444.77	192.8	6182.1	192.9	6240.54
191.6	4232.05	192.25	6457.16	192.75	6191.41	192.85	6175.45
191.55	4202.08	192.2	6516.39	192.7	6084.77	192.8	6329.22
191.5	4206.04	192.15	6507.99	192.65	6109.93	192.75	6193.41
191.45	4177.08	192.1	6623.97	192.6	6136.16	192.7	6299.75
191.4	4212.99	192.05	6547.23	192.55	6129.7	192.65	6249.55
191.35	4230.85	192	6551.63	192.5	6232.09	192.6	6258.89
191.3	4221.46	191.95	6698.59	192.45	6209.34	192.55	6283.19
191.25	4130.99	191.9	6485.88	192.4	6250.91	192.5	6280.18
191.2	4179.01	191.85	6535.11	192.35	6174.43	192.45	6294.76
191.15	4187.67	191.8	6579.21	192.3	6148.96	192.4	6392.78
191.1	4203.6	191.75	6529.71	192.25	6246.98	192.35	6394.06
191.05	4094.76	191.7	6620.71	192.2	6333.98	192.3	6236.51
191	4128.32	191.65	6640.89	192.15	6257.5	192.25	6263.88
190.95	4180.3	191.6	6571.55	192.1	6226.7	192.2	6284.53
190.9	4147.71	191.55	6619.71	192.05	6334.55	192.15	6276.54
190.85	4146.92	191.5	6508.99	192	6305.59	192.1	6312.98
190.8	4169.76	191.45	6502.8	191.95	6242.61	192.05	6377.95
190.75	4171.51	191.4	6549.9	191.9	6336.26	192	6367.52
190.7	4163.64	191.35	6494.47	191.85	6295.64	191.95	6357.42
190.65	4201.2	191.3	6484.01	191.8	6321.12	191.9	6320.14
190.6	4135.97	191.25	6567.62	191.75	6233.67	191.85	6287.66
190.55	4115.11	191.2	6662.08	191.7	6120.26	191.8	6375.33
190.5	4097.15	191.15	6433.31	191.65	6176.46	191.75	6245.4
190.45	4115.66	191.1	6569.61	191.6	6261.93	191.7	6440.03
190.4	4209.77	191.05	6638.96	191.55	6184.32	191.65	6209.91
190.35	4126.34	191	6607.52	191.5	6261.62	191.6	6174.55
190.3	4136.7	190.95	6546.36	191.45	6320.99	191.55	6226.02
190.25	4156.13	190.9	6488.41	191.4	6292.22	191.5	6213.56
190.2	4075.93	190.85	6417.59	191.35	6288.29	191.45	6297.13
190.15	4185.55	190.8	6587.2	191.3	6323.84	191.4	6304.61
190.1	4145.08	190.75	6485.28	191.25	6152.63	191.35	6308.06
190.05	4179.38	190.7	6447.44	191.2	6242.1	191.3	6169.31
190	4181.5	190.65	6458.3	191.15	6276	191.25	6346.55
189.95	4247.47	190.6	6442.44	191.1	6195.91	191.2	6281.59
189.9	4191.86	190.55	6390.61	191.05	6196.48	191.15	6334.66
189.85	4250.24	190.5	6320.4	191	6159.73	191.1	6231.52
189.8	4266.86	190.45	6505.06	190.95	6094.66	191.05	6140.34
189.75	4222.7	190.4	6499.67	190.9	6172.78	191	6132.67
189.7	4288.45	190.35	6389.48	190.85	6079.51	190.95	6314.84
189.65	4229.56	190.3	6523.05	190.8	6075.9	190.9	6186.83
189.6	4291.49	190.25	6430.45	190.75	6000.25	190.85	6201.73
189.55	4242.5	190.2	6391.35	190.7	6202.5	190.8	6201.53
189.5	4095.13	190.15	6411.86	190.65	6198.06	190.75	6198.59
189.45	4301.25	190.1	6435.65	190.6	6174.68	190.7	6151.66
189.4	4326.76	190.05	6483.41	190.55	6073.11	190.65	6170.01
189.35	4276.2	190	6330.06	190.5	6037.31	190.6	6160.04
189.3	4277.26	189.95	6255.11	190.45	6010.58	190.55	6200.64
189.25	4295.82	189.9	6249.58	190.4	6064.56	190.5	6172.83
189.2	4362.44	189.85	6349.18	190.35	5995.05	190.45	6067.96
189.15	4294.99	189.8	6313.07	190.3	5899.82	190.4	6013.23
189.1	4255.35	189.75	6077.31	190.25	5970.91	190.35	6101.4
189.05	4337.34	189.7	6258.51	190.2	6037.57	190.3	6142.13
189	4412.39	189.65	6201.75	190.15	6049.29	190.25	6217.46
188.95	4427.03	189.6	6351.77	190.1	6107.9	190.2	6210.93
188.9	4423.85	189.55	6291.42	190.05	5966.28	190.15	6153.64
188.85	4461.24	189.5	6298.41	190	5999.87	190.1	6078.83
188.8	4438.08	189.45	6232.26	189.95	5865.73	190.05	6053.06
188.75	4435.59	189.4	6142	189.9	6033.13	190	5989
188.7	4404.1	189.35	6298.28	189.85	6010.89	189.95	6005.81
188.65	4474.96	189.3	6322.8	189.8	6013.74	189.9	6039.38
188.6	4449.5	189.25	6204.75	189.75	5991.69	189.85	6232.99
188.55	4468.42	189.2	6240.06	189.7	6033.2	189.8	6076.28
188.5	4348.49	189.15	6274.77	189.65	5854.2	189.75	6080.05
188.45	4498.95	189.1	6212.21	189.6	5972.94	189.7	6059.08
188.4	4591.21	189.05	6277.63	189.55	6003.99	189.65	5986.95
188.35	4476.94	189	6142.93	189.5	5909.89	189.6	5952.74
188.3	4468.05	188.95	6156.32	189.45	6019.38	189.55	5916.42
188.25	4513.26	188.9	6226.93	189.4	5943.73	189.5	6040.47
188.2	4505.99	188.85	6123.94	189.35	5894.62	189.45	6003.89
188.15	4521.23	188.8	6190.09	189.3	5876.82	189.4	6141.49
188.1	4534.9	188.75	6270.9	189.25	5819.85	189.35	6195.78
188.05	4556.36	188.7	6270.04	189.2	5916.29	189.3	5990.66
188	4529.1	188.65	6142.86	189.15	5940.05	189.25	6126.72
187.95	4604.61	188.6	6191.03	189.1	5960.65	189.2	6112.98
187.9	4594.2	188.55	6104.76	189.05	5969.01	189.15	6020.33
187.85	4554.29	188.5	6161.85	189	5916.04	189.1	5998.72
187.8	4547.15	188.45	6199.35	188.95	5920.09	189.05	6066.04
187.75	4519.2	188.4	6106.76	188.9	5976.74	189	6125.7
187.7	4482.74	188.35	6075.25	188.85	5913.88	188.95	6026.27
187.65	4587.57	188.3	6082.31	188.8	6027.3	188.9	6032.86
187.6	4546.73	188.25	6119.08	188.75	5983.08	188.85	5919.05
187.55	4565.01	188.2	6142.33	188.7	5896.59	188.8	6037.59
187.5	4461.84	188.15	6195.56	188.65	5987.64	188.75	6017.71
187.45	4557.23	188.1	6284.49	188.6	6020.97	188.7	6139.13
187.4	4516.62	188.05	6190.69	188.55	5993.47	188.65	6043.92
187.35	4496.87	188	6205.62	188.5	5954.25	188.6	6041.04
187.3	4444.34	187.95	6233.2	188.45	5992.77	188.55	5928.25
187.25	4469.62	187.9	6132.74	188.4	5786.91	188.5	6117.96
187.2	4457.74	187.85	6178.64	188.35	5919.97	188.45	6114.58
187.15	4410.78	187.8	6122.81	188.3	6039.79	188.4	6081.52
187.1	4527.35	187.75	6262.24	188.25	5936.5	188.35	5981
187.05	4426.16	187.7	6148.46	188.2	5963.56	188.3	6084.33
187	4332.37	187.65	6160.52	188.15	5883.09	188.25	6075.7
186.95	4302.45	187.6	6206.55	188.1	5829.42	188.2	6019.62
186.9	4340.57	187.55	6196.76	188.05	6023.75	188.15	6081.84
186.85	4383.25	187.5	6237.99	188	5887.08	188.1	6079.47
186.8	4389.37	187.45	6184.03	187.95	5879.29	188.05	5997.56
186.75	4364.23	187.4	6144.39	187.9	5815.16	188	6108.63
186.7	4279.98	187.35	6083.84	187.85	5797.23	187.95	6035.74
186.65	4305.3	187.3	6042.94	187.8	5872.44	187.9	6119.37
186.6	4287.94	187.25	6138.73	187.75	5958.55	187.85	6093.41
186.55	4272.15	187.2	6109.55	187.7	5948.92	187.8	5943.47
186.5	4290.61	187.15	6147.53	187.65	5838.04	187.75	5965.15
186.45	4355.99	187.1	6182.77	187.6	5862.43	187.7	5954.92
186.4	4300.7	187.05	6184.1	187.55	5895.95	187.65	6082.61
186.35	4322.61	187	6112.95	187.5	5820.23	187.6	6049.8
186.3	4217.78	186.95	6037.61	187.45	5922.37	187.55	5886.31
186.25	4200.42	186.9	5944.01	187.4	5837.98	187.5	6008.88
186.2	4311.98	186.85	6057.13	187.35	5925.61	187.45	5942.19
186.15	4286.38	186.8	6093.03	187.3	5960.33	187.4	5980.94
186.1	4241.58	186.75	5981.58	187.25	5847.42	187.35	6014.51
186.05	4156.64	186.7	6126.14	187.2	5905.27	187.3	6075.83
186	4188.45	186.65	6099.76	187.15	6021.6	187.25	6117.2
185.95	4214.97	186.6	5956.2	187.1	5869.09	187.2	5989.96
185.9	4208.94	186.55	6078.71	187.05	5850.71	187.15	5999.35
185.85	4226.94	186.5	6043.2	187	5814.47	187.1	5896.86
185.8	4217.32	186.45	6063.92	186.95	5840.64	187.05	5893.92
185.75	4141.95	186.4	6012.69	186.9	5871.56	187	5917.38
185.7	4174.68	186.35	6113.62	186.85	5751.17	186.95	5877.36
185.65	4225.93	186.3	6009.96	186.8	5776.32	186.9	5934.71
185.6	4200.61	186.25	6023.82	186.75	5890.63	186.85	5949.99
185.55	4291.03	186.2	6024.82	186.7	5901.65	186.8	5819.75
185.5	4311.19	186.15	6000.3	186.65	5916.61	186.75	5815.21
185.45	4211.19	186.1	6032.34	186.6	5781.71	186.7	5905.87
185.4	4207.47	186.05	6074.31	186.55	5862.94	186.65	5907.6
185.35	4164.28	186	5936.88	186.5	5910.34	186.6	6065.28
185.3	4138.17	185.95	5950.4	186.45	5812.19	186.55	6092
185.25	4184.45	185.9	5999.83	186.4	5825.11	186.5	6018.66
185.2	4148.21	185.85	6052.26	186.35	5723.29	186.45	5871.09
185.15	4162.71	185.8	6027.15	186.3	5976.3	186.4	6032.6
185.1	4104.84	185.75	6046.13	186.25	5827.71	186.35	5933.56
185.05	4129.8	185.7	6058.46	186.2	5818.02	186.3	5850.95
185	4150.93	185.65	5961.86	186.15	5923.58	186.25	5884.13
184.95	4291.07	185.6	6067.19	186.1	5888.67	186.2	6002.87
184.9	4174.45	185.55	5944.61	186.05	5940.24	186.15	6017.45
184.85	4263.45	185.5	6055.73	186	5864.33	186.1	5927.04
184.8	4215.2	185.45	6093.57	185.95	5854.51	186.05	5839.57
184.75	4229.47	185.4	6049.33	185.9	5709.79	186	6104.73
184.7	4129.7	185.35	6062.52	185.85	5816.62	185.95	6143.92
184.65	4133.16	185.3	5964.26	185.8	5732.6	185.9	6027.1
184.6	4191.03	185.25	6036.21	185.75	5802.75	185.85	5862.84
184.55	4164.19	185.2	6122.08	185.7	5763.33	185.8	5912.72
184.5	4140.85	185.15	6076.44	185.65	5661.51	185.75	5862.07
184.45	4177.72	185.1	6063.79	185.6	5857.81	185.7	5904.27
184.4	4125.84	185.05	5992.97	185.55	5835.76	185.65	5904.08
184.35	4114.37	185	5905.37	185.5	5884.8	185.6	5892.51
184.3	4150.79	184.95	6065.05	185.45	5842.47	185.55	5920.13
184.25	4180.39	184.9	6013.16	185.4	5835.12	185.5	5934.2
184.2	4119.25	184.85	6035.54	185.35	5872.13	185.45	6036.44
184.15	4025.1	184.8	6006.16	185.3	5825.68	185.4	5890.53
184.1	4143.61	184.75	5950.47	185.25	5729.31	185.35	5928.44
184.05	4145.13	184.7	5928.02	185.2	5793.87	185.3	6006.9
184	4094.48	184.65	6066.19	185.15	5812	185.25	5934.84
183.95	4100.51	184.6	6106.76	185.1	5774.87	185.2	5859.32
183.9	4160.55	184.55	6041.34	185.05	5725.44	185.15	5971.03
183.85	4153	184.5	6054.13	185	5658.79	185.1	5918.28
183.8	4174.59	184.45	6025.62	184.95	5783.93	185.05	5807.92
183.75	4187.76	184.4	6167.24	184.9	5741.28	185	6005.81
183.7	4169.34	184.35	6037.27	184.85	5766.25	184.95	5937.78
183.65	4194.94	184.3	5955.93	184.8	5794.07	184.9	6020.52
183.6	4065.43	184.25	5972.19	184.75	5836.14	184.85	5926.46
183.55	4109.12	184.2	6080.58	184.7	5746.04	184.8	5907.41
183.5	4169.21	184.15	6064.05	184.65	5830.69	184.75	5870.32
183.45	4163.82	184.1	6097.83	184.6	5834.43	184.7	5964.25
183.4	4061.1	184.05	6036.14	184.55	5847.23	184.65	5881.32
183.35	4072.29	184	6009.03	184.5	5835.06	184.6	5956.39
183.3	4050.88	183.95	5981.38	184.45	5885.12	184.55	5989.64
183.25	4088.04	183.9	6103.43	184.4	5805.22	184.5	6075
183.2	4158.48	183.85	5943.88	184.35	5841.27	184.45	6065.92
183.15	4195.82	183.8	6083.44	184.3	5885.43	184.4	5997.18
183.1	4200.61	183.75	5973.52	184.25	5706.37	184.35	5944.49
183.05	4100.56	183.7	6035.61	184.2	5781.58	184.3	5914.19
183	4114.92	183.65	5988.78	184.15	5833.86	184.25	5910.35
182.95	4066.08	183.6	6013.56	184.1	5849	184.2	5893.85
182.9	4045.96	183.55	6147.79	184.05	5763.27	184.15	5859.84
182.85	4106.5	183.5	6021.42	184	5652.01	184.1	5904.66
182.8	4107.97	183.45	5886.65	183.95	5770.3	184.05	5915.34
182.75	4065.75	183.4	5978.45	183.9	5676.08	184	5985.99
182.7	4167	183.35	5909.37	183.85	5825.43	183.95	5905.11
182.65	4056.82	183.3	6045.8	183.8	5789.38	183.9	5981.32
182.6	4105.39	183.25	6065.32	183.75	5785.26	183.85	5868.98
182.55	4136.75	183.2	5955.2	183.7	5966.28	183.8	5992.19
182.5	4056.36	183.15	5970.92	183.65	5814.59	183.75	6041.75
182.45	4131.27	183.1	5945.87	183.6	5722.15	183.7	5911.82
182.4	4035.6	183.05	5950.74	183.55	5886.26	183.65	5980.24
182.35	4187.81	183	6011.09	183.5	5951.52	183.6	5878.51
182.3	4091.77	182.95	6006.16	183.45	5876.12	183.55	5960.93
182.25	4095.5	182.9	5979.32	183.4	5893.42	183.5	5776.39
182.2	4098.3	182.85	5991.44	183.35	5739.07	183.45	5842.96
182.15	4125.42	182.8	6005.23	183.3	5706.43	183.4	5957.35
182.1	4105.35	182.75	5996.84	183.25	5719.74	183.35	5924.54
182.05	4070.77	182.7	5910.9	183.2	5751.17	183.3	5884.71
182	4117.23	182.65	5927.09	183.15	5848.05	183.25	5925.89
181.95	4106.55	182.6	5869.46	183.1	5800.08	183.2	5900.82
181.9	4115.25	182.55	6046.67	183.05	5842.79	183.15	5986.44
181.85	4018.75	182.5	5935.82	183	5817.07	183.1	5930.94
181.8	3950.1	182.45	5997.84	182.95	5914.2	183.05	5917.13
181.75	4047.89	182.4	6106.62	182.9	5823.72	183	5888.74
181.7	4061.1	182.35	6020.15	182.85	5898.04	182.95	5998.52
181.65	4065.29	182.3	5904.31	182.8	5865.35	182.9	5914.25
181.6	4078.23	182.25	6002.83	182.75	5838.23	182.85	5924.22
181.55	4144.21	182.2	5995.64	182.7	5766.57	182.8	5890.34
181.5	4068.65	182.15	5878.79	182.65	5671.84	182.75	5901.78
181.45	4086.61	182.1	5976.59	182.6	5804.27	182.7	5828.31
181.4	4105.72	182.05	6106.49	182.55	5787.1	182.65	5912.08
181.35	3993.66	182	5941.54	182.5	5747.18	182.6	5971.67
181.3	4145.45	181.95	5967.33	182.45	5790.33	182.55	5908.24
181.25	4134.72	181.9	6086.64	182.4	5833.03	182.5	5876.14
181.2	4091.58	181.85	5985.38	182.35	5791.97	182.45	5914.25
181.15	4103.37	181.8	5964.26	182.3	5826.57	182.4	5901.85
181.1	4062.35	181.75	5873.99	182.25	5878.4	182.35	5852.99
181.05	4087.21	181.7	5887.38	182.2	5800.4	182.3	5933.18
181	4021.46	181.65	5945.48	182.15	5724.11	182.25	5963.16
180.95	4050.93	181.6	5941.41	182.1	5813.26	182.2	5857.09
180.9	4110.87	181.55	5975.05	182.05	5856.29	182.15	5832.41
180.85	4077.4	181.5	5957	182	5759.28	182.1	5843.47
180.8	4111.15	181.45	5936.68	181.95	5712.2	182.05	6034.97
180.75	4072.84	181.4	5828.1	181.9	5717.4	182	5870.58
180.7	4061.66	181.35	5960.66	181.85	5725.89	181.95	5784.32
180.65	4106.18	181.3	5933.42	181.8	5713.91	181.9	5986.31
180.6	4120.77	181.25	5877.26	181.75	5801.73	181.85	5923.97
180.55	4125.79	181.2	6043.07	181.7	5852.11	181.8	6030.37
180.5	4062.39	181.15	5969.19	181.65	5884.86	181.75	5858.62
180.45	4082.28	181.1	5982.45	181.6	5737.74	181.7	5819.17
180.4	4142.18	181.05	5903.37	181.55	5815.86	181.65	5971.48
180.35	4149.87	181	6099.09	181.5	5835.06	181.6	5792.63
180.3	4062.95	180.95	6016.69	181.45	5839.5	181.55	5922.69
180.25	4034.4	180.9	5982.25	181.4	5759.41	181.5	5883.69
180.2	4123.3	180.85	6062.19	181.35	5793.75	181.45	5833.43
--	--	180.8	6017.42	181.3	5782.72	181.4	5867.06
--	--	--	--
--	--	--	--
--	--	--	--
--	--	--	--
--	--	--	--
--	--	--	--
--	--	--	--
--	--	--	--
--	--	--	--
--	--	--	--
--	--	--	--
--	--	--	--
--	--	--	--
--	--	--	--
--	--	--	--
--	--	--	--
--	--	--	--
--	--	--	--
--	--	--	--
--	--	--	--
--	--	--	--
--	--	--	--

## Sheet: Supplementary Fig. 17
OER polarization and durability test for W50Ir50 and W80Ir20 alloy
LSV					Durability
W50Ir50		W80Ir20			W50Ir50
Potential (V)	Current density (mA cm-2)	Potential (V)	Current density (mA cm-2)		Time (h)	Potential (V)	Time (h)	Potential (V)
0.89503	4.44089e-16	0.85537	-0.34677		0	1.602	0	1.6956
0.89603	0.006	0.85635	-0.3296		0.00298	1.602	0.00238	1.69385
0.89704	-0.00867	0.85734	-0.31493		0.00446	1.602	0.00476	1.69538
0.89806	-0.03733	0.85832	-0.30124		0.00744	1.602	0.00714	1.69692
0.89908	-0.068	0.85931	-0.28881		0.01041	1.602	0.00952	1.69846
0.9001	-0.10067	0.8603	-0.27736		0.0119	1.602	0.0119	1.7
0.90112	-0.13333	0.86129	-0.26642		0.01488	1.602	0.01428	1.70231
0.90215	-0.172	0.86228	-0.25597		0.01636	1.602	0.01666	1.70385
0.90317	-0.20067	0.86326	-0.24609		0.01934	1.602	0.01904	1.70538
0.90418	-0.22133	0.86425	-0.23677		0.02231	1.602	0.02142	1.70692
0.9052	-0.246	0.86525	-0.22781		0.0238	1.602	0.0238	1.70846
0.90622	-0.27667	0.86624	-0.2194		0.02678	1.602	0.02618	1.70769
0.90725	-0.30933	0.86723	-0.21119		0.02826	1.602	0.02856	1.70769
0.90827	-0.338	0.86822	-0.20348		0.03124	1.602	0.03094	1.70846
0.90928	-0.35867	0.86921	-0.19604		0.03421	1.602	0.03332	1.70846
0.9103	-0.38333	0.8702	-0.18893		0.0357	1.602	0.0357	1.70846
0.91131	-0.40933	0.8712	-0.18204		0.03868	1.602	0.03808	1.70769
0.91233	-0.438	0.87219	-0.1754		0.04016	1.602	0.04046	1.70769
0.91335	-0.46067	0.87318	-0.16913		0.04314	1.602	0.04284	1.70769
0.91437	-0.48533	0.87418	-0.16291		0.04611	1.602	0.04522	1.70692
0.91539	-0.512	0.87517	-0.15701		0.0476	1.602	0.0476	1.70692
0.9164	-0.53667	0.87616	-0.15129		0.05058	1.602	0.04998	1.70692
0.91742	-0.56533	0.87716	-0.14562		0.05206	1.602	0.05236	1.70615
0.91844	-0.588	0.87815	-0.14027		0.05504	1.602	0.05474	1.70615
0.91943	-0.57733	0.87915	-0.1349		0.05801	1.602	0.05712	1.70615
0.92042	-0.55733	0.88014	-0.13002		0.0595	1.602	0.0595	1.70615
0.92142	-0.56933	0.88113	-0.1252		0.06248	1.602	0.06188	1.70615
0.92244	-0.588	0.88213	-0.12045		0.06396	1.601	0.06426	1.70462
0.92345	-0.61	0.88312	-0.11595		0.06694	1.602	0.06664	1.70385
0.92447	-0.63867	0.88412	-0.11157		0.06991	1.602	0.06902	1.70385
0.92549	-0.65933	0.88512	-0.10729		0.0714	1.601	0.0714	1.70462
0.9265	-0.684	0.88611	-0.10323		0.07438	1.601	0.07378	1.70462
0.92752	-0.70467	0.88711	-0.0991		0.07586	1.602	0.07616	1.70462
0.92853	-0.72267	0.8881	-0.0952		0.07884	1.602	0.07854	1.70462
0.92954	-0.73933	0.8891	-0.09137		0.08181	1.602	0.08092	1.70462
0.93056	-0.75933	0.89009	-0.08754		0.0833	1.602	0.0833	1.70462
0.93157	-0.78	0.89109	-0.08381		0.08628	1.602	0.08568	1.70462
0.93258	-0.79867	0.89209	-0.08027		0.08776	1.602	0.08806	1.70462
0.9336	-0.81933	0.89308	-0.07667		0.09074	1.602	0.09044	1.70462
0.93461	-0.83733	0.89408	-0.07338		0.09371	1.602	0.09282	1.70462
0.93562	-0.854	0.89508	-0.06995		0.0952	1.602	0.0952	1.70538
0.93663	-0.87	0.89607	-0.06674		0.09818	1.602	0.09758	1.70538
0.93764	-0.88667	0.89707	-0.06351		0.09966	1.602	0.09996	1.70385
0.93866	-0.90467	0.89806	-0.06022		0.10264	1.602	0.10234	1.70385
0.93967	-0.91733	0.89906	-0.05679		0.10561	1.602	0.10472	1.70385
0.94066	-0.91533	0.90006	-0.05303		0.1071	1.601	0.1071	1.70462
0.94167	-0.92333	0.90105	-0.05012		0.11008	1.602	0.10948	1.70462
0.94267	-0.93133	0.90205	-0.04721		0.11156	1.602	0.11186	1.70462
0.94368	-0.944	0.90305	-0.0457		0.11454	1.602	0.11424	1.70538
0.94469	-0.95	0.90405	-0.04286		0.11751	1.602	0.11662	1.70538
0.94569	-0.96	0.90504	-0.04017		0.119	1.601	0.119	1.70462
0.9467	-0.96867	0.90604	-0.03734		0.12198	1.602	0.12138	1.70538
0.94771	-0.97867	0.90704	-0.03475		0.12346	1.602	0.12376	1.70538
0.94872	-0.99267	0.90803	-0.03221		0.12644	1.602	0.12614	1.70538
0.94972	-0.99733	0.90903	-0.0297		0.12941	1.602	0.12852	1.70538
0.95072	-1.00133	0.91003	-0.02724		0.1309	1.602	0.1309	1.70538
0.95173	-1.01133	0.91103	-0.0257		0.13388	1.602	0.13328	1.70538
0.95274	-1.01933	0.91203	-0.02343		0.13536	1.602	0.13566	1.70385
0.95374	-1.028	0.91302	-0.02114		0.13834	1.602	0.13804	1.70385
0.95475	-1.034	0.91402	-0.01885		0.14131	1.602	0.14042	1.70462
0.95573	-1.00933	0.91502	-0.01637		0.1428	1.602	0.14281	1.70308
0.95672	-0.99933	0.91602	-0.01409		0.14578	1.602	0.14519	1.70385
0.95772	-0.99067	0.91701	-0.01146		0.14726	1.602	0.14757	1.70385
0.9587	-0.97067	0.91801	-0.00877		0.15024	1.602	0.14995	1.70385
0.9597	-0.97067	0.91901	-0.00639		0.15321	1.602	0.15233	1.70385
0.96071	-0.97667	0.92	-0.00421		0.1547	1.602	0.15471	1.70385
0.9617	-0.97467	0.921	-0.0028		0.15768	1.602	0.15709	1.70462
0.96271	-0.97667	0.922	-0.00103		0.15917	1.602	0.15947	1.70385
0.96371	-0.98267	0.923	0.000910448		0.16214	1.602	0.16185	1.70385
0.96471	-0.98867	0.924	0.00285		0.16512	1.602	0.16423	1.70385
0.96572	-0.99733	0.92499	0.00472		0.1666	1.602	0.16661	1.70385
0.96673	-1.00933	0.92599	0.0067		0.16958	1.602	0.16899	1.70462
0.96773	-1.01733	0.92699	0.00834		0.17107	1.602	0.17137	1.70462
0.96874	-1.024	0.92799	0.01047		0.17404	1.602	0.17375	1.70462
0.96974	-1.026	0.92899	0.0117		0.17702	1.602	0.17613	1.70462
0.97074	-1.032	0.92999	0.0137		0.1785	1.602	0.17851	1.70462
0.97175	-1.034	0.93098	0.01511		0.18148	1.602	0.18089	1.70308
0.97275	-1.034	0.93198	0.01715		0.18297	1.602	0.18327	1.70308
0.97374	-1.032	0.93298	0.0188		0.18594	1.602	0.18565	1.70308
0.97474	-1.03	0.93398	0.02046		0.18892	1.602	0.18803	1.70308
0.97574	-1.032	0.93498	0.02204		0.1904	1.602	0.19041	1.70308
0.97675	-1.038	0.93598	0.02311		0.19338	1.602	0.19279	1.70308
0.97774	-1.032	0.93697	0.02443		0.19487	1.602	0.19517	1.70385
0.97874	-1.032	0.93797	0.02617		0.19784	1.602	0.19755	1.70385
0.97974	-1.03	0.93897	0.02776		0.20082	1.602	0.19993	1.70385
0.98074	-1.028	0.93997	0.0291		0.2023	1.602	0.20231	1.70385
0.98175	-1.034	0.94097	0.03067		0.20528	1.602	0.20469	1.70385
0.98274	-1.032	0.94197	0.03192		0.20677	1.602	0.20707	1.70385
0.98375	-1.036	0.94296	0.03348		0.20974	1.602	0.20945	1.70385
0.98475	-1.038	0.94396	0.03458		0.21272	1.602	0.21183	1.70462
0.98574	-1.026	0.94496	0.03587		0.2142	1.601	0.21421	1.70308
0.98674	-1.026	0.94596	0.03731		0.21718	1.601	0.21659	1.70308
0.98774	-1.028	0.94696	0.03878		0.21867	1.601	0.21897	1.70308
0.98874	-1.024	0.94796	0.03995		0.22164	1.601	0.22135	1.70385
0.98973	-1.01333	0.94896	0.04112		0.22462	1.601	0.22373	1.70385
0.99071	-0.97667	0.94995	0.04226		0.2261	1.601	0.22611	1.70308
0.99169	-0.954	0.95095	0.04366		0.22908	1.602	0.22849	1.70308
0.99267	-0.92933	0.95195	0.04485		0.23057	1.602	0.23087	1.70308
0.99367	-0.92733	0.95295	0.04587		0.23354	1.602	0.23325	1.70308
0.99467	-0.92933	0.95395	0.04709		0.23652	1.602	0.23563	1.70385
0.99568	-0.936	0.95495	0.04816		0.238	1.602	0.23801	1.70385
0.99668	-0.93333	0.95595	0.04925		0.24098	1.601	0.24039	1.70385
0.99768	-0.94	0.95695	0.05035		0.24247	1.602	0.24277	1.70462
0.99868	-0.946	0.95794	0.05132		0.24544	1.602	0.24515	1.70385
0.99969	-0.958	0.95894	0.05244		0.24842	1.602	0.24753	1.70385
1.00069	-0.96	0.95994	0.05336		0.2499	1.602	0.24991	1.70231
1.00169	-0.952	0.96094	0.05448		0.25288	1.602	0.25229	1.70231
1.00269	-0.952	0.96194	0.0557		0.25437	1.602	0.25467	1.70231
1.00369	-0.954	0.96294	0.05639		0.25734	1.601	0.25705	1.70308
1.00469	-0.956	0.96394	0.05719		0.26032	1.601	0.25943	1.70308
1.00569	-0.96	0.96494	0.05818		0.2618	1.602	0.26181	1.70308
1.00669	-0.96	0.96594	0.05898		0.26478	1.602	0.26419	1.70385
1.00769	-0.95	0.96694	0.05998		0.26627	1.602	0.26657	1.70308
1.00869	-0.954	0.96793	0.06087		0.26924	1.602	0.26895	1.70231
1.00969	-0.958	0.96893	0.06174		0.27222	1.602	0.27133	1.70231
1.01069	-0.96	0.96993	0.06261		0.2737	1.601	0.27371	1.70308
1.01169	-0.96	0.97093	0.06348		0.27668	1.602	0.27609	1.70308
1.01268	-0.936	0.97193	0.06425		0.27817	1.602	0.27847	1.70308
1.01365	-0.90267	0.97293	0.0651		0.28114	1.602	0.28085	1.70308
1.01465	-0.89267	0.97393	0.06637		0.28412	1.602	0.28323	1.70308
1.01565	-0.89267	0.97493	0.06694		0.2856	1.602	0.28561	1.70231
1.01665	-0.89667	0.97593	0.06764		0.28858	1.602	0.28799	1.70308
1.01765	-0.90267	0.97693	0.06826		0.29007	1.602	0.29037	1.70308
1.01866	-0.90933	0.97793	0.0691		0.29304	1.602	0.29275	1.70308
1.01967	-0.92133	0.97893	0.0697		0.29602	1.602	0.29513	1.70308
1.02067	-0.92133	0.97992	0.07045		0.2975	1.602	0.29751	1.70385
1.02167	-0.92333	0.98092	0.07224		0.30048	1.602	0.29989	1.70154
1.02267	-0.92933	0.98192	0.07276		0.30197	1.602	0.30227	1.70231
1.02368	-0.938	0.98292	0.07346		0.30494	1.602	0.30465	1.70231
1.02468	-0.942	0.98392	0.07408		0.30792	1.602	0.30703	1.70231
1.02568	-0.93333	0.98492	0.07468		0.3094	1.602	0.30941	1.70308
1.02666	-0.90933	0.98592	0.07545		0.31238	1.602	0.31179	1.70308
1.02765	-0.90267	0.98692	0.076		0.31387	1.602	0.31417	1.70308
1.02866	-0.90467	0.98792	0.07659		0.31684	1.602	0.31655	1.70308
1.02966	-0.90733	0.98892	0.07721		0.31982	1.602	0.31893	1.70308
1.03066	-0.90933	0.98992	0.07781		0.32131	1.602	0.32131	1.70308
1.03166	-0.91533	0.99092	0.07843		0.32428	1.602	0.32369	1.70385
1.03267	-0.92333	0.99191	0.07905		0.32577	1.602	0.32607	1.70231
1.03367	-0.92333	0.99291	0.07965		0.32874	1.602	0.32845	1.70308
1.03467	-0.92133	0.99391	0.08027		0.33172	1.602	0.33083	1.70308
1.03567	-0.92133	0.99491	0.08072		0.33321	1.602	0.33321	1.70154
1.03667	-0.92533	0.99591	0.08142		0.33618	1.602	0.33559	1.70231
1.03767	-0.92933	0.99691	0.08197		0.33767	1.602	0.33797	1.70308
1.03867	-0.93133	0.99791	0.08241		0.34064	1.602	0.34035	1.70308
1.03967	-0.92333	0.99891	0.08303		0.34362	1.602	0.34273	1.70308
1.04067	-0.92333	0.99991	0.08348		0.34511	1.602	0.34511	1.70231
1.04167	-0.92733	1.00091	0.08396		0.34808	1.602	0.34749	1.70308
1.04268	-0.93333	1.00191	0.08455		0.34957	1.602	0.34987	1.70308
1.04368	-0.936	1.00291	0.08495		0.35254	1.602	0.35225	1.70308
1.04468	-0.93333	1.00391	0.0854		0.35552	1.602	0.35463	1.70385
1.04567	-0.92733	1.00491	0.08595		0.35701	1.602	0.35701	1.70385
1.04667	-0.92533	1.00591	0.08639		0.35998	1.602	0.35939	1.70385
1.04767	-0.93133	1.00691	0.08684		0.36147	1.601	0.36177	1.70385
1.04868	-0.94	1.00791	0.08724		0.36444	1.601	0.36415	1.70385
1.04968	-0.942	1.00891	0.08754		0.36742	1.601	0.36653	1.70231
1.05068	-0.94	1.00991	0.08808		0.36891	1.602	0.36891	1.70308
1.05167	-0.92933	1.0109	0.08838		0.37188	1.602	0.37129	1.70308
1.05264	-0.88667	1.0119	0.08876		0.37337	1.602	0.37367	1.70308
1.05363	-0.872	1.0129	0.08915		0.37634	1.602	0.37605	1.70385
1.05458	-0.79067	1.0139	0.08945		0.37932	1.602	0.37843	1.70385
1.05555	-0.74733	1.0149	0.08993		0.38081	1.601	0.38081	1.70385
1.05655	-0.74533	1.0159	0.0903		0.38378	1.602	0.38319	1.70308
1.05755	-0.74933	1.0169	0.0906		0.38527	1.602	0.38557	1.70385
1.05856	-0.762	1.0179	0.091		0.38824	1.602	0.38795	1.70385
1.05956	-0.766	1.0189	0.09137		0.39122	1.601	0.39033	1.70385
1.06056	-0.77	1.0199	0.09167		0.39271	1.602	0.39271	1.70385
1.06157	-0.778	1.0209	0.09214		0.39568	1.602	0.39509	1.70385
1.06257	-0.78	1.0219	0.09244		0.39717	1.602	0.39747	1.70385
1.06357	-0.78	1.0229	0.09274		0.40014	1.602	0.39985	1.70385
1.06458	-0.79267	1.0239	0.09306		0.40312	1.602	0.40223	1.70385
1.06558	-0.79067	1.0249	0.09351		0.40461	1.602	0.40461	1.70385
1.06658	-0.79867	1.0259	0.09388		0.40758	1.602	0.40699	1.70385
1.06758	-0.80067	1.0269	0.09405		0.40907	1.601	0.40937	1.70385
1.06859	-0.81267	1.0279	0.09435		0.41204	1.601	0.41175	1.70385
1.0696	-0.81933	1.0289	0.09465		0.41502	1.602	0.41413	1.70308
1.0706	-0.82733	1.0299	0.09488		0.41651	1.602	0.41651	1.70231
1.0716	-0.82533	1.0309	0.09527		0.41948	1.602	0.41889	1.70231
1.0726	-0.81933	1.0319	0.09557		0.42097	1.602	0.42127	1.70231
1.0736	-0.81933	1.0329	0.0958		0.42394	1.602	0.42365	1.70308
1.0746	-0.81933	1.0339	0.09612		0.42692	1.602	0.42603	1.70231
1.0756	-0.82333	1.0349	0.09627		0.42841	1.602	0.42841	1.70308
1.0766	-0.82133	1.0359	0.09657		0.43138	1.602	0.43079	1.70231
1.0776	-0.81933	1.0369	0.09697		0.43287	1.602	0.43317	1.70308
1.0786	-0.82533	1.0379	0.09711		0.43584	1.602	0.43555	1.70308
1.07959	-0.81067	1.0389	0.09734		0.43882	1.602	0.43793	1.70308
1.08056	-0.772	1.0399	0.09756		0.44031	1.602	0.44031	1.70385
1.08156	-0.77	1.04089	0.09771		0.44328	1.602	0.44269	1.70385
1.08256	-0.772	1.04189	0.09803		0.44477	1.602	0.44507	1.70385
1.08357	-0.784	1.04289	0.09818		0.44774	1.602	0.44745	1.70385
1.08458	-0.79267	1.04389	0.09848		0.45072	1.602	0.44983	1.70385
1.08558	-0.79267	1.04489	0.09878		0.45221	1.602	0.45221	1.70308
1.08658	-0.79867	1.04589	0.09896		0.45518	1.602	0.45459	1.70154
1.08759	-0.80267	1.04689	0.09925		0.45667	1.602	0.45697	1.70231
1.08859	-0.80267	1.04789	0.09948		0.45964	1.602	0.45935	1.70231
1.08958	-0.788	1.04889	0.09955		0.46262	1.602	0.46173	1.70231
1.09057	-0.778	1.04989	0.09985		0.46411	1.602	0.46411	1.70231
1.09157	-0.784	1.05089	0.10002		0.46708	1.602	0.46649	1.70231
1.09258	-0.79067	1.05189	0.10025		0.46857	1.602	0.46887	1.70231
1.09358	-0.79867	1.05289	0.10047		0.47154	1.602	0.47125	1.70308
1.09458	-0.79867	1.05389	0.10055		0.47452	1.602	0.47363	1.70308
1.09558	-0.79867	1.05489	0.10077		0.47601	1.602	0.47601	1.70308
1.09658	-0.79267	1.05589	0.10092		0.47898	1.602	0.47839	1.70308
1.09758	-0.80067	1.05689	0.10109		0.48047	1.602	0.48077	1.70308
1.09858	-0.79867	1.05789	0.10132		0.48345	1.602	0.48315	1.70308
1.09958	-0.80067	1.05889	0.10139		0.48642	1.602	0.48553	1.70154
1.10059	-0.80267	1.05989	0.10147		0.48791	1.602	0.48791	1.70154
1.10158	-0.80067	1.06089	0.10169		0.49088	1.602	0.49029	1.70231
1.10259	-0.80267	1.06189	0.10169		0.49237	1.602	0.49267	1.70231
1.10359	-0.81067	1.06289	0.10192		0.49535	1.602	0.49505	1.70231
1.1046	-0.81667	1.06389	0.10209		0.49832	1.602	0.49743	1.70308
1.1056	-0.81933	1.06489	0.10216		0.49981	1.602	0.49982	1.70231
1.10659	-0.81267	1.06589	0.10231		0.50278	1.602	0.5022	1.70308
1.10759	-0.81467	1.06689	0.10239		0.50427	1.601	0.50458	1.70308
1.1086	-0.81667	1.06789	0.10261		0.50725	1.601	0.50696	1.70308
1.10959	-0.81067	1.06889	0.10269		0.51022	1.602	0.50934	1.70308
1.11059	-0.81067	1.06989	0.10291		0.51171	1.602	0.51172	1.70231
1.11159	-0.81267	1.07089	0.10308		0.51468	1.601	0.5141	1.70308
1.11259	-0.81267	1.07189	0.10323		0.51617	1.602	0.51648	1.70308
1.1136	-0.82333	1.07289	0.10331		0.51915	1.602	0.51886	1.70308
1.1146	-0.82933	1.07389	0.10353		0.52212	1.602	0.52124	1.70154
1.11561	-0.83133	1.07489	0.10368		0.52361	1.602	0.52362	1.70154
1.11659	-0.80467	1.07589	0.10376		0.52658	1.602	0.526	1.70154
1.11757	-0.782	1.07689	0.10391		0.52807	1.601	0.52838	1.70154
1.11857	-0.78	1.07789	0.10391		0.53105	1.602	0.53076	1.70154
1.11957	-0.782	1.07889	0.10415		0.53402	1.602	0.53314	1.70231
1.12057	-0.782	1.07989	0.10423		0.53551	1.602	0.53552	1.70231
1.12158	-0.788	1.08089	0.1043		0.53848	1.602	0.5379	1.70231
1.12258	-0.79267	1.08189	0.10438		0.53997	1.602	0.54028	1.70308
1.12357	-0.782	1.08289	0.1046		0.54295	1.602	0.54266	1.70308
1.12457	-0.78	1.08389	0.1046		0.54592	1.602	0.54504	1.70308
1.12557	-0.776	1.08489	0.10468		0.54741	1.601	0.54742	1.70308
1.12657	-0.778	1.08589	0.10468		0.55038	1.602	0.5498	1.70308
1.12757	-0.78	1.08689	0.1049		0.55187	1.601	0.55218	1.70231
1.12857	-0.776	1.08789	0.1049		0.55485	1.601	0.55456	1.70154
1.12955	-0.75133	1.08889	0.105		0.55782	1.602	0.55694	1.70154
1.13054	-0.74133	1.08989	0.10515		0.55931	1.602	0.55932	1.70231
1.13155	-0.74333	1.09089	0.10515		0.56228	1.602	0.5617	1.70231
1.13255	-0.74733	1.09189	0.10522		0.56377	1.602	0.56408	1.70231
1.13355	-0.74933	1.09289	0.10537		0.56675	1.602	0.56646	1.70231
1.13455	-0.74933	1.09389	0.10537		0.56972	1.602	0.56884	1.70231
1.13554	-0.74133	1.09489	0.10552		0.57121	1.602	0.57122	1.70308
1.13654	-0.73933	1.09589	0.10567		0.57418	1.602	0.5736	1.70385
1.13754	-0.74133	1.09689	0.1056		0.57567	1.602	0.57598	1.70231
1.13855	-0.74333	1.09789	0.10575		0.57865	1.602	0.57836	1.70231
1.13954	-0.73533	1.09889	0.10582		0.58162	1.602	0.58074	1.70231
1.14053	-0.72667	1.09989	0.106		0.58311	1.602	0.58312	1.70231
1.14154	-0.73067	1.10089	0.10607		0.58608	1.602	0.5855	1.70308
1.14254	-0.73067	1.10189	0.10622		0.58757	1.602	0.58788	1.70308
1.14353	-0.71867	1.10289	0.10622		0.59055	1.602	0.59026	1.70308
1.14452	-0.70867	1.10389	0.10622		0.59352	1.602	0.59264	1.70308
1.14552	-0.70867	1.10489	0.10622		0.59501	1.602	0.59502	1.70308
1.14652	-0.71067	1.10589	0.10629		0.59798	1.602	0.5974	1.70308
1.14752	-0.71267	1.10689	0.10629		0.59947	1.602	0.59978	1.70308
1.14853	-0.71667	1.10789	0.10637		0.60245	1.602	0.60216	1.70308
1.14952	-0.71067	1.10889	0.10644		0.60542	1.602	0.60454	1.70231
1.1505	-0.676	1.10989	0.10637		0.60691	1.602	0.60692	1.70154
1.15149	-0.66133	1.11089	0.10652		0.60988	1.602	0.6093	1.70154
1.15249	-0.65933	1.11189	0.10659		0.61137	1.602	0.61168	1.70154
1.15349	-0.66533	1.11289	0.10659		0.61435	1.602	0.61406	1.70231
1.15449	-0.66733	1.11389	0.10667		0.61732	1.602	0.61644	1.70231
1.15549	-0.66333	1.11489	0.10674		0.61881	1.602	0.61882	1.70231
1.15649	-0.66333	1.11589	0.10682		0.62178	1.602	0.6212	1.70308
1.15749	-0.66733	1.11689	0.10689		0.62327	1.602	0.62358	1.70231
1.15849	-0.66333	1.11788	0.10699		0.62625	1.602	0.62596	1.70231
1.15949	-0.66133	1.11888	0.10706		0.62922	1.602	0.62834	1.70231
1.16049	-0.66333	1.11988	0.10714		0.63071	1.602	0.63072	1.70308
1.16149	-0.66733	1.12088	0.10721		0.63368	1.602	0.6331	1.70308
1.1625	-0.67133	1.12188	0.10729		0.63517	1.602	0.63548	1.70308
1.1635	-0.676	1.12288	0.10736		0.63815	1.601	0.63786	1.70385
1.1645	-0.676	1.12388	0.10744		0.64112	1.601	0.64024	1.70308
1.16549	-0.66933	1.12488	0.10751		0.64261	1.602	0.64262	1.70308
1.16649	-0.66333	1.12588	0.10759		0.64559	1.602	0.645	1.70308
1.16749	-0.66533	1.12688	0.10759		0.64707	1.602	0.64738	1.70385
1.16849	-0.66333	1.12788	0.10781		0.65005	1.602	0.64976	1.70231
1.16949	-0.66733	1.12888	0.10789		0.65302	1.602	0.65214	1.70154
1.17048	-0.64267	1.12988	0.10789		0.65451	1.602	0.65452	1.70154
1.17147	-0.63267	1.13088	0.10789		0.65749	1.602	0.6569	1.70154
1.17247	-0.63067	1.13188	0.10789		0.65897	1.602	0.65928	1.70231
1.17347	-0.62867	1.13288	0.10806		0.66195	1.602	0.66166	1.70231
1.17447	-0.63067	1.13388	0.10806		0.66492	1.602	0.66404	1.70231
1.17547	-0.63267	1.13488	0.10806		0.66641	1.602	0.66642	1.70231
1.17647	-0.62867	1.13588	0.10813		0.66939	1.602	0.6688	1.70231
1.17746	-0.62667	1.13688	0.10813		0.67087	1.602	0.67118	1.70231
1.17846	-0.62467	1.13788	0.10821		0.67385	1.602	0.67356	1.70231
1.17947	-0.63067	1.13888	0.10828		0.67682	1.602	0.67594	1.70231
1.18046	-0.62467	1.13988	0.10836		0.67831	1.602	0.67832	1.70231
1.18144	-0.594	1.14088	0.10843		0.68129	1.602	0.6807	1.70308
1.18242	-0.56733	1.14188	0.10843		0.68277	1.602	0.68308	1.70308
1.18342	-0.56333	1.14288	0.10858		0.68575	1.602	0.68546	1.70154
1.18442	-0.55933	1.14388	0.10866		0.68872	1.602	0.68784	1.70154
1.18542	-0.56333	1.14488	0.10858		0.69021	1.602	0.69022	1.70231
1.18643	-0.57133	1.14588	0.10881		0.69319	1.601	0.6926	1.70231
1.18743	-0.57533	1.14688	0.10896		0.69467	1.602	0.69498	1.70231
1.18843	-0.57933	1.14788	0.10896		0.69765	1.602	0.69736	1.70308
1.18944	-0.588	1.14888	0.10913		0.70062	1.602	0.69974	1.70308
1.19044	-0.588	1.14988	0.10913		0.70211	1.602	0.70212	1.70308
1.19144	-0.594	1.15088	0.10928		0.70509	1.602	0.7045	1.70231
1.19244	-0.59	1.15188	0.10935		0.70657	1.602	0.70688	1.70231
1.19343	-0.57933	1.15288	0.1095		0.70955	1.602	0.70926	1.70308
1.19443	-0.58133	1.15388	0.10958		0.71252	1.602	0.71164	1.70231
1.19543	-0.58133	1.15488	0.10965		0.71401	1.602	0.71402	1.70231
1.19643	-0.58133	1.15588	0.10973		0.71699	1.602	0.7164	1.70231
1.19743	-0.58333	1.15688	0.1098		0.71847	1.602	0.71878	1.70308
1.19843	-0.58333	1.15788	0.10988		0.72145	1.602	0.72116	1.70154
1.19944	-0.58533	1.15888	0.11005		0.72442	1.602	0.72354	1.70154
1.20044	-0.59	1.15988	0.11012		0.72591	1.602	0.72592	1.70154
1.20144	-0.592	1.16088	0.11012		0.72889	1.602	0.7283	1.70231
1.20244	-0.59	1.16188	0.11035		0.73037	1.602	0.73068	1.70308
1.20344	-0.594	1.16288	0.11035		0.73335	1.602	0.73306	1.70308
1.20444	-0.598	1.16388	0.11042		0.73632	1.602	0.73544	1.70308
1.20545	-0.604	1.16488	0.11072		0.73781	1.602	0.73782	1.70308
1.20644	-0.596	1.16588	0.11095		0.74079	1.602	0.7402	1.70385
1.20744	-0.58533	1.16688	0.11104		0.74227	1.602	0.74258	1.70462
1.2084	-0.53667	1.16788	0.11119		0.74525	1.602	0.74496	1.70308
1.2094	-0.53267	1.16888	0.11127		0.74822	1.602	0.74734	1.70308
1.21038	-0.51	1.16988	0.11149		0.74971	1.602	0.74972	1.70308
1.21137	-0.48333	1.17088	0.11157		0.75269	1.602	0.7521	1.70385
1.21233	-0.434	1.17188	0.11179		0.75417	1.602	0.75448	1.70385
1.21333	-0.428	1.17288	0.11194		0.75715	1.602	0.75686	1.70385
1.21433	-0.436	1.17388	0.11204		0.76012	1.602	0.75924	1.70385
1.21534	-0.45267	1.17488	0.11219		0.76161	1.602	0.76162	1.70385
1.21635	-0.45467	1.17588	0.11226		0.76459	1.602	0.764	1.70385
1.21735	-0.46467	1.17688	0.11234		0.76607	1.602	0.76638	1.70385
[truncated: 138,719 more rows]

## Sheet: Supplementary Fig. 18
Supplementary Fig. 18: PDOS
[truncated: 303 more rows]

## Sheet: Supplementary Fig. 19a-b
Supplementary Fig. 19: PDOS for IrO2 cluster adsorption
[truncated: 303 more rows]

[truncated: 1 more sheets: Supplementary Fig. 19c]
